# Supplementary material for: First-in-class ultralong-target-residence-time p38α inhibitors as a mitosis-targeted therapy for colorectal cancer
Source: Nat Cancer. 2025 Jan 16;6(2):259–77. doi: 10.1038/s43018-024-00899-7 (PMC11864979; doi:10.1038/s43018-024-00899-7)
Supplement: Supplementary file 2 — Supplementary Tables 1–17. [file 43018_2024_899_MOESM2_ESM.xlsx]

## Sheet: Supplementary Table 1
Supplementary Table 1 │ List of p38α compounds selected for drug screen in KAP organoids with biochemical IC50 values. (n = 3 ELISA assays, data are presented as mean values).
Compound	IC50 [µM]
811	0.004
1287	0.021
1291	0.002
1292	0.001
1294	0.027
1304	0.02
1305	0.003
1306	0.002
1310	0.001
1311	0.001
1343	0.012
1354	0.003
1380	0.0016
1386	0.0012
1480	0.002
1494	0.002
1495	0.002
1496	0.0031
1497	0.012
1500	0.0003
1503	0.001
1520	0.003
1635	0.003
1637	0.0005
1639	0.0004
1653	0.0007
1654	0.002
1655	0.0007
1878	0.002
1908	0.0001
1912	0.03
1944	0.0006
1946	0.0004
1993	0.031
2007	0.0015
2015	0.0048
2021	0.005
2100	0.005
2101	0.005
2128	0.001
2131	0.002
2146	0.004
2160	0.015
2161	0.0016
2162	0.0013
2163	0.003
2183	0.0011
2184	0.0022
2185	0.0023
2186	0.0005
2187	0.0007
2201	0.0012
2202	0.001
2204	0.001
2241	0.0011
2242	0.001
2243	0.0004
2244	0.0008
2258	0.001
2259	0.0004
2260	0.005
2261	0.0006
2262	0.0006
2263	0.0006
2264	0.0006
2265	0.0014
2282	0.004
2283	0.002
2299	0.0008
2300	0.0008
2309	0.0003
2310	0.0003
2462	0.0004
2463	0.0025
2464	0.0019
2465	0.0024
2466	0.0012
2467	0.001
2468	0.0004
2469	0.011
2470	0.0009
2472	0.0007
2545	0.0005
2680	0.0042
2681	0.0007
2687	0.001
2688	0.0006
2689	0.0038
2690	0.0007
2737	0.0003
2738	0.0003
2739	0.0001
2741	0.0023
2742	0.00041
2743	0.00019
2744	0.0011
2745	0.00025
2761	0.00031
3453	5e-05
3809	0.00028

## Sheet: Supplementary Table 2
Supplementary Table 2 │Results of the drug screen in KAP organoids (n = 3 biologically independent experiments, data are presented as mean values +/- SD).
Compound	Cell viability (% of DMSO)	SD
1386	121.2	5.13859
1305	119.592	18.8844
2242	115.17	2.10275
1878	110.479	8.22993
2690	110.109	5.67944
2163	109.512	15.2339
2680	107.533	1.84468
1287	106.977	16.9412
1380	106.151	2.90027
1306	105.197	7.49583
1343	105.049	9.11661
1304	104.147	27.8402
1946	103.763	9.29974
2243	103.338	9.73608
1495	102.302	9.14813
1497	102.104	6.70367
2161	98.6585	7.19059
2101	98.4181	11.6214
2128	98.0067	17.9073
2689	97.8328	16.9565
1480	97.6569	10.7217
811	95.063	6.83614
1944	95.0112	11.394
1311	94.3309	10.4929
2202	94.1076	1.76134
2162	94.0801	7.50778
1292	93.7501	6.11288
2282	93.7186	15.751
2160	93.2192	1.37685
1354	92.7094	23.2476
3453	92.5369	10.6806
2262	92.4996	6.80891
1503	92.1205	9.02966
1655	92.0854	5.67737
2185	91.9517	5.25558
2464	91.6027	2.26239
1310	91.5936	11.3153
1291	91.4357	5.38003
1908	91.1937	1.4364
2743	91.0572	4.11364
2007	90.8551	12.6492
2687	90.5724	8.53339
2469	90.5036	12.8009
2201	90.4769	3.22148
2100	90.2866	10.1369
2467	90.2491	3.01435
2241	90.1642	7.3281
2186	89.0589	1.52768
2265	88.0425	10.9896
2310	87.0166	6.1947
3809	86.9202	9.84442
Skepinone-L	86.7344	5.80069
PH797804	86.2225	5.71512
2309	85.7021	8.92343
2283	85.3047	4.95824
2466	85.1028	13.363
1500	84.9712	8.61359
2264	84.6567	10.789
2744	83.5862	3.17466
1993	82.6108	10.4113
2761	82.1775	7.10657
2738	81.9198	3.40466
2260	81.5709	7.43095
2258	81.4448	8.38083
2737	81.2964	1.79902
2300	80.8562	9.71497
2465	80.6556	9.43236
1912	80.4514	7.63309
2741	79.9578	8.61742
2146	79.4733	5.41006
1635	79.0335	3.86238
1294	78.192	12.3657
2742	76.9073	9.20269
1520	76.707	0.982506
2299	76.6708	0.730121
2681	76.4864	6.07017
2745	76.0611	11.9428
1653	75.2437	8.41182
2739	75.2381	6.48016
2259	74.901	7.87022
2187	74.4972	2.40733
2472	73.9378	7.59315
2261	73.754	14.4216
1637	73.6039	10.6373
2263	71.8912	7.05104
2688	71.2017	6.42763
2462	69.6252	18.1454
2131	69.046	5.3182
1494	66.463	9.52224
2468	63.7005	5.20462
2244	62.4995	13.3535
2204	61.0688	13.1049
2184	53.4122	10.8282
1639	38.8053	4.56358
1654	38.1526	11.8154
2021	35.9811	11.5171
1496	30.1984	10.4738
2463	24.8717	3.75386
2470	22.4951	5.49375
2183	19.1813	5.39129
2015	16.3476	4.40991
2545	8.89927	1.08445

## Sheet: Supplementary Table 3
Supplementary Table 3 │ List of patient-derived organoids.
Culture	Tumor entitiy	Tissue acquisition	Sex
PDO1	Rectal carcinoma	Rectum resection	male
PDO2	Hepatic metastatic sigmoid carcinoma	Liver resection	female
PDO3	Hepatic metastatic sigmoid carcinoma	Laparoscopic sigmoid colectomy	male
PDO4	Hepatic metastatic colon carcinoma	Liver resection	female
PDO5	Metastatic CRC with peritoneal metastases	Paracentesis	male

## Sheet: Supplementary Table 4
Supplementary Table 4 │ Panel sequencing data, INDELs_PDO1.
#chr	pos	ref	alt	zygosity	coverage	altReads	refReads	OFA	hgncGene	affectedTranscript	Consequence	BaseChange	AAchange	codonChange	GnomAD_maxAF	GnomAD_maxPOP	PFA	dbSNP
chr1	11184610	CG	C	HET	1403	689	714	0.4911	MTOR	CCDS127.1;ENST00000361445.8;NM_004958.3	frameshift	c.6606delC	p.F2202Lfs*77	ttCggc/ttggc
chr1	11851001	CAG	C	FP/HET	897	20	877	0.0234	MTHFR	CCDS137.1;ENST00000376590.8;ENST00000376592.6;NM_005957.4	intronic	c.1753-48_1753-47delCT		-/-	4.71565e+11	NFE
chr1	11851001	CAG	C	FP/HET	897	20	877	0.0234	MTHFR	CCDS81262.1;ENST00000376583.7;ENST00000376585.6;NM_001330358.1	intronic	c.1876-48_1876-47delCT		-/-	4.71565e+11	NFE
chr1	16248728	C	CT	FP/HET	735	31	704	0.0422	SPEN	CCDS164.1;ENST00000375759.7;NM_015001.2	splice_region	c.1750-5dupT	p.?	-/-	0.08571185864763846	AMR
chr1	16248728	CT	C	FP/HET	735	34	701	0.0476	SPEN	CCDS164.1;ENST00000375759.7;NM_015001.2	splice_region	c.1750-5delT	p.?	-/-	0.03873598369011213	AMR
chr1	27100181	CGCA	C	FP/HET	1642	47	1595	0.0292	ARID1A	CCDS285.1;ENST00000324856.12;NM_006015.5	inframe	c.3999_4001delGCA	p.Q1334del	caGCAacga/caacga	2.59067e+12	EAS
chr1	27100181	CGCA	C	FP/HET	1642	47	1595	0.0292	ARID1A	CCDS44091.1;ENST00000457599.6;NM_139135.3	inframe	c.3999_4001delGCA	p.Q1334del	caGCAacga/caacga	2.59067e+12	EAS
chr1	27107263	TC	T	FP/HET	765	21	744	0.0275	ARID1A	CCDS285.1;ENST00000324856.12;NM_006015.5	3_prime_UTR	c.*25delC		-/-	0.004438728947150087	AMR
chr1	27107263	TC	T	FP/HET	765	21	744	0.0275	ARID1A	CCDS44091.1;ENST00000457599.6;NM_139135.3	3_prime_UTR	c.*25delC		-/-	0.004438728947150087	AMR
chr1	27683229	CCTT	C	HET	1341	625	716	0.4668	MAP3K6	CCDS72738.1;ENST00000374040.7;NM_001297609.1	inframe	c.3349_3351delAAG	p.K1117del	AAGgag/gag	0.012291025571811621	NFE
chr1	27683229	CCTT	C	HET	1341	625	716	0.4668	MAP3K6	CCDS299.1;ENST00000357582;NM_004672.4	inframe	c.3373_3375delAAG	p.K1125del	AAGgag/gag	0.012291025571811621	NFE
chr1	46597496	C	CT	FP/HET	607	33	574	0.0544	LOC110117498-PIK3R3	CCDS76155.1;ENST00000540385.2;NM_001303427.1	intronic	c.244+44403dupA		-/-	0.026168876482903	SAS
chr1	46597496	C	CT	FP/HET	607	33	574	0.0544	PIK3R3	CCDS529.1;ENST00000262741.9;ENST00000372006.5;ENST00000420542.5;NM_001114172.1;NM_003629.3	intronic	c.106+22dupA		-/-	0.026168876482903	SAS
chr1	46597496	C	CT	FP/HET	607	33	574	0.0544	PIK3R3	CCDS76154.1;ENST00000423209.5;NM_001303429.1	intronic	c.106+22dupA		-/-	0.026168876482903	SAS
chr1	46597496	CT	C	FP/HET	607	48	559	0.0791	LOC110117498-PIK3R3	CCDS76155.1;ENST00000540385.2;NM_001303427.1	intronic	c.244+44403delA		-/-	0.09723191439869737	SAS
chr1	46597496	CT	C	FP/HET	607	48	559	0.0791	PIK3R3	CCDS529.1;ENST00000262741.9;ENST00000372006.5;ENST00000420542.5;NM_001114172.1;NM_003629.3	intronic	c.106+22delA		-/-	0.09723191439869737	SAS
chr1	46597496	CT	C	FP/HET	607	48	559	0.0791	PIK3R3	CCDS76154.1;ENST00000423209.5;NM_001303429.1	intronic	c.106+22delA		-/-	0.09723191439869737	SAS
chr1	76346920	C	CAT	HOM	585	573	12	0.9795	MSH4	CCDS670.1;ENST00000263187;NM_002440.3	intronic	c.1782-11_1782-10insAT		-/-	0.9999487389788805	EAS
chr1	76378359	ATT	A	HET	238	83	155	0.3529	MSH4	CCDS670.1;ENST00000263187;NM_002440.3	intronic	c.2620-11_2620-10delTT		-/-	0.3627507163323782	AMR
chr1	76378359	ATTT	A	FP/HET	238	4	234	0.021	MSH4	CCDS670.1;ENST00000263187;NM_002440.3	intronic	c.2620-12_2620-10delTTT		-/-	0.12775037936267072	AFR
chr1	76378359	ATTTT	A	FP/HET	238	32	206	0.1345	MSH4	CCDS670.1;ENST00000263187;NM_002440.3	intronic	c.2620-13_2620-10delTTTT		-/-	0.0019916540212443095	AFR
chr1	78429984	TG	T	FP/HET	966	23	943	0.0248	FUBP1	CCDS683.1;ENST00000370768.6;NM_003902.4	frameshift	c.894delC	p.I301Yfs*22	atCaaa/ataaa
chr1	78432647	G	GA	FP/HET	819	20	799	0.0256	FUBP1	CCDS683.1;ENST00000370768.6;NM_003902.4	intronic	c.344-9dupT		-/-	0.006450763559768299	EAS
chr1	78435701	TA	T	FP/HET	596	55	541	0.0923	FUBP1	CCDS683.1;ENST00000370768.6;NM_003902.4	splice_region	c.121-3delT	p.?	-/-	0.4097802537913959	SAS
chr1	78435701	T	TA	FP/HET	596	25	571	0.0436	FUBP1	CCDS683.1;ENST00000370768.6;NM_003902.4	intronic	c.121-3dupT		-/-	0.04487856388595565	AMR
chr1	85736510	AT	A	FP/HET	1042	21	1021	0.0211	BCL10	CCDS704.1;ENST00000370580.5;NM_003921.5	frameshift	c.136delA	p.I46Yfs*24	Atactc/tactc	9.05961e+09	AMR
chr1	116940481	C	CT	FP/HET	628	80	548	0.1274	ATP1A1	CCDS53352.1;ENST00000369496.8;NM_001160234.1	intronic	c.1881-14dupT		-/-	0.11459154929577464	AFR
chr1	116940481	C	CT	FP/HET	628	80	548	0.1274	ATP1A1	CCDS887.1;ENST00000295598.9;NM_000701.7	intronic	c.1974-14dupT		-/-	0.11459154929577464	AFR
chr1	116940481	C	CT	FP/HET	628	80	548	0.1274	ATP1A1	CCDS53351.1;ENST00000537345.5;NM_001160233.1	intronic	c.1974-14dupT		-/-	0.11459154929577464	AFR
chr1	116940481	CT	C	FP/HET	628	96	532	0.1529	ATP1A1	CCDS53352.1;ENST00000369496.8;NM_001160234.1	intronic	c.1881-14delT		-/-	0.2796801505174036	SAS
chr1	116940481	CT	C	FP/HET	628	96	532	0.1529	ATP1A1	CCDS887.1;ENST00000295598.9;NM_000701.7	intronic	c.1974-14delT		-/-	0.2796801505174036	SAS
chr1	116940481	CT	C	FP/HET	628	96	532	0.1529	ATP1A1	CCDS53351.1;ENST00000537345.5;NM_001160233.1	intronic	c.1974-14delT		-/-	0.2796801505174036	SAS
chr1	116940481	CTT	C	FP/HET	628	27	601	0.043	ATP1A1	CCDS53352.1;ENST00000369496.8;NM_001160234.1	intronic	c.1881-15_1881-14delTT		-/-	0.028504233301975542	SAS
chr1	116940481	CTT	C	FP/HET	628	27	601	0.043	ATP1A1	CCDS887.1;ENST00000295598.9;NM_000701.7	intronic	c.1974-15_1974-14delTT		-/-	0.028504233301975542	SAS
chr1	116940481	CTT	C	FP/HET	628	27	601	0.043	ATP1A1	CCDS53351.1;ENST00000537345.5;NM_001160233.1	intronic	c.1974-15_1974-14delTT		-/-	0.028504233301975542	SAS
chr1	120612002	CGG	C	FP/HET	2994	152	2842	0.0511	NOTCH2	CCDS908.1;ENST00000256646.6;NM_024408.3	frameshift	c.17_18delCC	p.P6Rfs*27	cCCgct/cgct	0.188411427205355	NFE
chr1	120612037	TCCTCCGCCG	T	FP/HET	2590	197	2393	0.0764	NOTCH2	CCDS908.1;ENST00000256646.6;NM_024408.3	5_prime_UTR	c.-26_-18del		-/-	0.10122633390705679	AFR
chr1	120612040	T	TCCGCCGCCGCCGCCGCCGCCG	FP/HET	2506	51	2455	0.0204	NOTCH2	CCDS908.1;ENST00000256646.6;NM_024408.3	5_prime_UTR	c.-21_-20insCGGCGGCGGCGGCGGCGGCGG		-/-
chr1	120612040	T	TCCTCCGCCG	HET	2506	650	1856	0.2594	NOTCH2	CCDS908.1;ENST00000256646.6;NM_024408.3	5_prime_UTR	c.-21_-20insCGGCGGAGG		-/-
chr1	156132909	GCA	G	HET	808	388	420	0.4814	SEMA4A	CCDS53378.1;ENST00000368284.5;NM_001193302.1	intronic	c.738+27_738+28delCA		-/-	0.22541098014888336	NFE
chr1	156132909	GCA	G	HET	808	388	420	0.4814	SEMA4A	CCDS1132.1;ENST00000368282;NM_001193300.1;NM_001193301.1;NM_022367.3	intronic	c.1134+27_1134+28delCA		-/-	0.22541098014888336	NFE
chr1	156837463	C	CT	FP/HET	261	18	243	0.069	NTRK1	CCDS30891.1;ENST00000368196.7;NM_001012331.1	intronic	c.429-420dupT		-/-	0.005268703898840885	AFR
chr1	156837463	C	CT	FP/HET	261	18	243	0.069	NTRK1	CCDS30890.1;ENST00000392302.6;NM_001007792.1	intronic	c.339-420dupT		-/-	0.005268703898840885	AFR
chr1	156837463	C	CT	FP/HET	261	18	243	0.069	NTRK1	CCDS1161.1;ENST00000524377.5;NM_002529.3	intronic	c.429-420dupT		-/-	0.005268703898840885	AFR
chr1	156837463	CT	C	FP/HET	261	26	235	0.1034	NTRK1	CCDS30891.1;ENST00000368196.7;NM_001012331.1	intronic	c.429-420delT		-/-	0.12473656480505796	AFR
chr1	156837463	CT	C	FP/HET	261	26	235	0.1034	NTRK1	CCDS30890.1;ENST00000392302.6;NM_001007792.1	intronic	c.339-420delT		-/-	0.12473656480505796	AFR
chr1	156837463	CT	C	FP/HET	261	26	235	0.1034	NTRK1	CCDS1161.1;ENST00000524377.5;NM_002529.3	intronic	c.429-420delT		-/-	0.12473656480505796	AFR
chr1	156838808	CTCCCTTCCTTCCT	C	FP/HET	1058	103	955	0.0974	NTRK1	CCDS30891.1;ENST00000368196.7;NM_001012331.1	intronic	c.717+373_717+385del		-/-	0.17624044104570513	NFE
chr1	156838808	CTCCCTTCCTTCCT	C	FP/HET	1058	103	955	0.0974	NTRK1	CCDS30890.1;ENST00000392302.6;NM_001007792.1	intronic	c.627+373_627+385del		-/-	0.17624044104570513	NFE
chr1	156838808	CTCCCTTCCTTCCT	C	FP/HET	1058	103	955	0.0974	NTRK1	CCDS1161.1;ENST00000524377.5;NM_002529.3	intronic	c.717+373_717+385del		-/-	0.17624044104570513	NFE
chr1	156838809	TC	T	HET	1060	751	309	0.7094	NTRK1	CCDS30891.1;ENST00000368196.7;NM_001012331.1	intronic	c.717+373delC		-/-	0.19981296758104738	AFR
chr1	156838809	TC	T	HET	1060	751	309	0.7094	NTRK1	CCDS30890.1;ENST00000392302.6;NM_001007792.1	intronic	c.627+373delC		-/-	0.19981296758104738	AFR
chr1	156838809	TC	T	HET	1060	751	309	0.7094	NTRK1	CCDS1161.1;ENST00000524377.5;NM_002529.3	intronic	c.717+373delC		-/-	0.19981296758104738	AFR
chr1	156838810	C	CCTT	FP/HET	1011	50	961	0.0504	NTRK1	CCDS30891.1;ENST00000368196.7;NM_001012331.1	intronic	c.717+372_717+373insTTC		-/-
chr1	156838810	C	CCTT	FP/HET	1011	50	961	0.0504	NTRK1	CCDS30890.1;ENST00000392302.6;NM_001007792.1	intronic	c.627+372_627+373insTTC		-/-
chr1	156838810	C	CCTT	FP/HET	1011	50	961	0.0504	NTRK1	CCDS1161.1;ENST00000524377.5;NM_002529.3	intronic	c.717+372_717+373insTTC		-/-
chr1	156841199	TA	T	FP/HET	811	27	784	0.0345	NTRK1	CCDS30891.1;ENST00000368196.7;NM_001012331.1	intronic	c.718-206delA		-/-	0.003427102670284164	NFE
chr1	156841199	TA	T	FP/HET	811	27	784	0.0345	NTRK1	CCDS30890.1;ENST00000392302.6;NM_001007792.1	intronic	c.628-206delA		-/-	0.003427102670284164	NFE
chr1	156841199	TA	T	FP/HET	811	27	784	0.0345	NTRK1	CCDS1161.1;ENST00000524377.5;NM_002529.3	intronic	c.718-206delA		-/-	0.003427102670284164	NFE
chr1	156842471	C	CT	FP/HET	327	25	302	0.0795	NTRK1	CCDS30891.1;ENST00000368196.7;NM_001012331.1	intronic	c.850+938dupT		-/-	0.003219160442956477	AFR
chr1	156842471	C	CT	FP/HET	327	25	302	0.0795	NTRK1	CCDS30890.1;ENST00000392302.6;NM_001007792.1	intronic	c.760+938dupT		-/-	0.003219160442956477	AFR
chr1	156842471	C	CT	FP/HET	327	25	302	0.0795	NTRK1	CCDS1161.1;ENST00000524377.5;NM_002529.3	intronic	c.850+938dupT		-/-	0.003219160442956477	AFR
chr1	156842471	CT	C	FP/HET	327	32	295	0.0979	NTRK1	CCDS30891.1;ENST00000368196.7;NM_001012331.1	intronic	c.850+938delT		-/-	0.006241437052823869	NFE
chr1	156842471	CT	C	FP/HET	327	32	295	0.0979	NTRK1	CCDS30890.1;ENST00000392302.6;NM_001007792.1	intronic	c.760+938delT		-/-	0.006241437052823869	NFE
chr1	156842471	CT	C	FP/HET	327	32	295	0.0979	NTRK1	CCDS1161.1;ENST00000524377.5;NM_002529.3	intronic	c.850+938delT		-/-	0.006241437052823869	NFE
chr1	156842810	A	AGT	FP/HET	396	12	384	0.0328	NTRK1	CCDS30891.1;ENST00000368196.7;NM_001012331.1	intronic	c.851-572_851-571dupGT		-/-	0.3198641765704584	NFE
chr1	156842810	A	AGT	FP/HET	396	12	384	0.0328	NTRK1	CCDS30890.1;ENST00000392302.6;NM_001007792.1	intronic	c.761-572_761-571dupGT		-/-	0.3198641765704584	NFE
chr1	156842810	A	AGT	FP/HET	396	12	384	0.0328	NTRK1	CCDS1161.1;ENST00000524377.5;NM_002529.3	intronic	c.851-572_851-571dupGT		-/-	0.3198641765704584	NFE
chr1	156842810	A	AGTGT	FP/HET	396	54	342	0.1364	NTRK1	CCDS30891.1;ENST00000368196.7;NM_001012331.1	intronic	c.851-574_851-571dupGTGT		-/-	0.25500848896434636	NFE
chr1	156842810	A	AGTGT	FP/HET	396	54	342	0.1364	NTRK1	CCDS30890.1;ENST00000392302.6;NM_001007792.1	intronic	c.761-574_761-571dupGTGT		-/-	0.25500848896434636	NFE
chr1	156842810	A	AGTGT	FP/HET	396	54	342	0.1364	NTRK1	CCDS1161.1;ENST00000524377.5;NM_002529.3	intronic	c.851-574_851-571dupGTGT		-/-	0.25500848896434636	NFE
chr1	156842810	A	AGTGTGTGT	FP/HET	396	11	385	0.0303	NTRK1	CCDS30891.1;ENST00000368196.7;NM_001012331.1	intronic	c.851-578_851-571dup		-/-	0.1411920920625553	AFR
chr1	156842810	A	AGTGTGTGT	FP/HET	396	11	385	0.0303	NTRK1	CCDS30890.1;ENST00000392302.6;NM_001007792.1	intronic	c.761-578_761-571dup		-/-	0.1411920920625553	AFR
chr1	156842810	A	AGTGTGTGT	FP/HET	396	11	385	0.0303	NTRK1	CCDS1161.1;ENST00000524377.5;NM_002529.3	intronic	c.851-578_851-571dup		-/-	0.1411920920625553	AFR
chr1	156842810	A	AGTGTGTGTGT	FP/HET	396	12	384	0.0328	NTRK1	CCDS30891.1;ENST00000368196.7;NM_001012331.1	intronic	c.851-580_851-571dup		-/-	0.04592529711375212	NFE
chr1	156842810	A	AGTGTGTGTGT	FP/HET	396	12	384	0.0328	NTRK1	CCDS30890.1;ENST00000392302.6;NM_001007792.1	intronic	c.761-580_761-571dup		-/-	0.04592529711375212	NFE
chr1	156842810	A	AGTGTGTGTGT	FP/HET	396	12	384	0.0328	NTRK1	CCDS1161.1;ENST00000524377.5;NM_002529.3	intronic	c.851-580_851-571dup		-/-	0.04592529711375212	NFE
chr1	156842810	A	AGTGTGTGTGTGT	FP/HET	396	31	365	0.0808	NTRK1	CCDS30891.1;ENST00000368196.7;NM_001012331.1	intronic	c.851-582_851-571dup		-/-
chr1	156842810	A	AGTGTGTGTGTGT	FP/HET	396	31	365	0.0808	NTRK1	CCDS30890.1;ENST00000392302.6;NM_001007792.1	intronic	c.761-582_761-571dup		-/-
chr1	156842810	A	AGTGTGTGTGTGT	FP/HET	396	31	365	0.0808	NTRK1	CCDS1161.1;ENST00000524377.5;NM_002529.3	intronic	c.851-582_851-571dup		-/-
chr1	156845492	A	AGT	FP/HET	951	67	884	0.0715	NTRK1	CCDS30891.1;ENST00000368196.7;NM_001012331.1	intronic	c.1483+69_1483+70dupGT		-/-	0.25988553590010405	AFR
chr1	156845492	A	AGT	FP/HET	951	67	884	0.0715	NTRK1	CCDS30890.1;ENST00000392302.6;NM_001007792.1	intronic	c.1393+69_1393+70dupGT		-/-	0.25988553590010405	AFR
chr1	156845492	A	AGT	FP/HET	951	67	884	0.0715	NTRK1	CCDS1161.1;ENST00000524377.5;NM_002529.3	intronic	c.1501+69_1501+70dupGT		-/-	0.25988553590010405	AFR
chr1	156845492	A	AGTGT	FP/HET	951	201	750	0.2124	NTRK1	CCDS30891.1;ENST00000368196.7;NM_001012331.1	intronic	c.1483+67_1483+70dupGTGT		-/-	0.624682124158564	NFE
chr1	156845492	A	AGTGT	FP/HET	951	201	750	0.2124	NTRK1	CCDS30890.1;ENST00000392302.6;NM_001007792.1	intronic	c.1393+67_1393+70dupGTGT		-/-	0.624682124158564	NFE
chr1	156845492	A	AGTGT	FP/HET	951	201	750	0.2124	NTRK1	CCDS1161.1;ENST00000524377.5;NM_002529.3	intronic	c.1501+67_1501+70dupGTGT		-/-	0.624682124158564	NFE
chr1	156845492	A	AGTGTGT	FP/HET	951	126	825	0.1335	NTRK1	CCDS30891.1;ENST00000368196.7;NM_001012331.1	intronic	c.1483+65_1483+70dupGTGTGT		-/-	0.0906507105459985	NFE
chr1	156845492	A	AGTGTGT	FP/HET	951	126	825	0.1335	NTRK1	CCDS30890.1;ENST00000392302.6;NM_001007792.1	intronic	c.1393+65_1393+70dupGTGTGT		-/-	0.0906507105459985	NFE
chr1	156845492	A	AGTGTGT	FP/HET	951	126	825	0.1335	NTRK1	CCDS1161.1;ENST00000524377.5;NM_002529.3	intronic	c.1501+65_1501+70dupGTGTGT		-/-	0.0906507105459985	NFE
chr1	158584103	G	GAAA	FP/HET	510	27	483	0.0549	SPTA1	CCDS41423.1;ENST00000368147.8;ENST00000643759.1;NM_003126.3	splice_region	c.6789-10_6789-8dupTTT	p.?	-/-	0.03743589743589744	EAS
chr1	158584103	G	GAA	HET	510	146	364	0.2863	SPTA1	CCDS41423.1;ENST00000368147.8;ENST00000643759.1;NM_003126.3	splice_region	c.6789-9_6789-8dupTT	p.?	-/-	0.3660805860805861	EAS
chr1	158584103	G	GA	HET	510	166	344	0.3255	SPTA1	CCDS41423.1;ENST00000368147.8;ENST00000643759.1;NM_003126.3	splice_region	c.6789-8dupT	p.?	-/-	0.3453089492479169	SAS
chr1	158637865	GAAAA	G	FP/HET	458	21	437	0.048	SPTA1	CCDS41423.1;ENST00000368147.8;ENST00000643759.1;NM_003126.3	intronic	c.1834-17_1834-14delTTTT		-/-	0.036036036036036036	AFR
chr1	158637865	GAAA	G	HET	458	128	330	0.2795	SPTA1	CCDS41423.1;ENST00000368147.8;ENST00000643759.1;NM_003126.3	intronic	c.1834-16_1834-14delTTT		-/-	0.3508363038113518	EAS
chr1	158637865	GAA	G	FP/HET	458	34	424	0.0764	SPTA1	CCDS41423.1;ENST00000368147.8;ENST00000643759.1;NM_003126.3	intronic	c.1834-15_1834-14delTT		-/-	0.18018018018018017	AFR
chr1	158637865	GA	G	FP/HET	458	76	382	0.1681	SPTA1	CCDS41423.1;ENST00000368147.8;ENST00000643759.1;NM_003126.3	intronic	c.1834-14delT		-/-	0.40599294947121034	AFR
chr1	161332091	C	CT	FP/HET	630	41	589	0.0651	SDHC	CCDS41432.1;ENST00000392169.6;NM_001035513.1	intronic	c.247-14dupT		-/-	0.016607677647699427	AFR
chr1	161332091	C	CT	FP/HET	630	41	589	0.0651	SDHC	CCDS60330.1;ENST00000513009.5;NM_001278172.1	intronic	c.140-14dupT		-/-	0.016607677647699427	AFR
chr1	161332091	C	CT	FP/HET	630	41	589	0.0651	SDHC	CCDS41431.1;ENST00000342751.8;NM_001035511.1	intronic	c.242-14dupT		-/-	0.016607677647699427	AFR
chr1	161332091	C	CT	FP/HET	630	41	589	0.0651	SDHC	CCDS44263.1;ENST00000432287.6;NM_001035512.1	intronic	c.304-14dupT		-/-	0.016607677647699427	AFR
chr1	161332091	C	CT	FP/HET	630	41	589	0.0651	SDHC	CCDS1230.1;ENST00000367975.6;NM_003001.3	intronic	c.406-14dupT		-/-	0.016607677647699427	AFR
chr1	161332091	CT	C	FP/HET	630	103	527	0.1635	SDHC	CCDS41432.1;ENST00000392169.6;NM_001035513.1	intronic	c.247-14delT		-/-	0.43086610125931635	SAS
chr1	161332091	CT	C	FP/HET	630	103	527	0.1635	SDHC	CCDS60330.1;ENST00000513009.5;NM_001278172.1	intronic	c.140-14delT		-/-	0.43086610125931635	SAS
chr1	161332091	CT	C	FP/HET	630	103	527	0.1635	SDHC	CCDS41431.1;ENST00000342751.8;NM_001035511.1	intronic	c.242-14delT		-/-	0.43086610125931635	SAS
chr1	161332091	CT	C	FP/HET	630	103	527	0.1635	SDHC	CCDS44263.1;ENST00000432287.6;NM_001035512.1	intronic	c.304-14delT		-/-	0.43086610125931635	SAS
chr1	161332091	CT	C	FP/HET	630	103	527	0.1635	SDHC	CCDS1230.1;ENST00000367975.6;NM_003001.3	intronic	c.406-14delT		-/-	0.43086610125931635	SAS
chr1	161332091	CTT	C	FP/HET	630	37	593	0.0603	SDHC	CCDS41432.1;ENST00000392169.6;NM_001035513.1	intronic	c.247-15_247-14delTT		-/-	0.038400864713271594	NFE
chr1	161332091	CTT	C	FP/HET	630	37	593	0.0603	SDHC	CCDS60330.1;ENST00000513009.5;NM_001278172.1	intronic	c.140-15_140-14delTT		-/-	0.038400864713271594	NFE
chr1	161332091	CTT	C	FP/HET	630	37	593	0.0603	SDHC	CCDS41431.1;ENST00000342751.8;NM_001035511.1	intronic	c.242-15_242-14delTT		-/-	0.038400864713271594	NFE
chr1	161332091	CTT	C	FP/HET	630	37	593	0.0603	SDHC	CCDS44263.1;ENST00000432287.6;NM_001035512.1	intronic	c.304-15_304-14delTT		-/-	0.038400864713271594	NFE
chr1	161332091	CTT	C	FP/HET	630	37	593	0.0603	SDHC	CCDS1230.1;ENST00000367975.6;NM_003001.3	intronic	c.406-15_406-14delTT		-/-	0.038400864713271594	NFE
chr1	185069314	C	CT	HET	512	257	255	0.5039	RNF2	CCDS1365.1;ENST00000367510.7;NM_007212.3	intronic	c.910-15dupT		-/-	0.2626076967260195	EAS
chr1	193094368	TTATC	T	HET	589	243	346	0.4126	CDC73	CCDS1382.1;ENST00000367435;NM_024529.4	intronic	c.237+29_237+32delCTAT		-/-	0.4926068462629127	EAS
chr1	198711170	CA	C	FP/HET	599	25	574	0.0434	PTPRC	CCDS1398.2;ENST00000348564.11;NM_080921.3	intronic	c.2078+27delA		-/-	0.265061049241916	AMR
chr1	198711170	CA	C	FP/HET	599	25	574	0.0434	PTPRC	CCDS1397.2;ENST00000442510.7;NM_002838.4	intronic	c.2561+27delA		-/-	0.265061049241916	AMR
chr1	198711170	C	CA	FP/HET	599	33	566	0.0551	PTPRC	CCDS1398.2;ENST00000348564.11;NM_080921.3	intronic	c.2078+27dupA		-/-	0.15795173267326731	SAS
chr1	198711170	C	CA	FP/HET	599	33	566	0.0551	PTPRC	CCDS1397.2;ENST00000442510.7;NM_002838.4	intronic	c.2561+27dupA		-/-	0.15795173267326731	SAS
chr1	198717218	G	GT	HET	508	128	380	0.2539	PTPRC	CCDS1398.2;ENST00000348564.11;NM_080921.3	splice_region	c.2365-4dupT	p.?	-/-	0.29674375791048213	NFE
chr1	198717218	G	GT	HET	508	128	380	0.2539	PTPRC	CCDS1397.2;ENST00000442510.7;NM_002838.4	splice_region	c.2848-4dupT	p.?	-/-	0.29674375791048213	NFE
chr1	198717218	G	GTT	FP/HET	508	39	469	0.0787	PTPRC	CCDS1398.2;ENST00000348564.11;NM_080921.3	splice_region	c.2365-5_2365-4dupTT	p.?	-/-	0.06293867218962144	NFE
chr1	198717218	G	GTT	FP/HET	508	39	469	0.0787	PTPRC	CCDS1397.2;ENST00000442510.7;NM_002838.4	splice_region	c.2848-5_2848-4dupTT	p.?	-/-	0.06293867218962144	NFE
chr1	198717218	G	GTTT	FP/HET	508	11	497	0.0217	PTPRC	CCDS1398.2;ENST00000348564.11;NM_080921.3	splice_region	c.2365-6_2365-4dupTTT	p.?	-/-	0.01309662398137369	OTH
chr1	198717218	G	GTTT	FP/HET	508	11	497	0.0217	PTPRC	CCDS1397.2;ENST00000442510.7;NM_002838.4	splice_region	c.2848-6_2848-4dupTTT	p.?	-/-	0.01309662398137369	OTH
chr1	198717218	GT	G	FP/HET	508	39	469	0.0787	PTPRC	CCDS1398.2;ENST00000348564.11;NM_080921.3	splice_region	c.2365-4delT	p.?	-/-	0.09774143302180685	AFR
chr1	198717218	GT	G	FP/HET	508	39	469	0.0787	PTPRC	CCDS1397.2;ENST00000442510.7;NM_002838.4	splice_region	c.2848-4delT	p.?	-/-	0.09774143302180685	AFR
chr1	198717218	GTT	G	FP/HET	508	11	497	0.0236	PTPRC	CCDS1398.2;ENST00000348564.11;NM_080921.3	splice_region	c.2365-5_2365-4delTT	p.?	-/-	0.29017393561786087	AFR
chr1	198717218	GTT	G	FP/HET	508	11	497	0.0236	PTPRC	CCDS1397.2;ENST00000442510.7;NM_002838.4	splice_region	c.2848-5_2848-4delTT	p.?	-/-	0.29017393561786087	AFR
chr1	204394888	CA	C	HET	630	263	367	0.419	PIK3C2B	CCDS1446.1;ENST00000367187.7;NM_002646.3	intronic	c.4588-20delT		-/-	0.2949628672909267	AFR
chr1	204433559	T	TC	FP/HET	742	20	722	0.0283	PIK3C2B	CCDS1446.1;ENST00000367187.7;NM_002646.3	intronic	c.1189+18dupG		-/-
chr1	204434325	C	CCT	HET	466	193	273	0.4163	PIK3C2B	CCDS1446.1;ENST00000367187.7;NM_002646.3	intronic	c.1034+21_1034+22insAG		-/-	0.6220333869670153	EAS
chr1	211545442	C	CT	FP/HET	419	32	387	0.0764	TRAF5	CCDS1497.1;ENST00000367004;NM_001033910.2;NM_004619.3;NM_145759.2	intronic	c.1100-12dupT		-/-	0.04972592012529366	AFR
chr1	211545442	CT	C	HET	419	133	286	0.3198	TRAF5	CCDS1497.1;ENST00000367004;NM_001033910.2;NM_004619.3;NM_145759.2	intronic	c.1100-12delT		-/-	0.7128791488010163	NFE
chr1	211545442	CTT	C	FP/HET	419	38	381	0.0907	TRAF5	CCDS1497.1;ENST00000367004;NM_001033910.2;NM_004619.3;NM_145759.2	intronic	c.1100-13_1100-12delTT		-/-	0.008874967371443488	AFR
chr1	211545442	CTTT	C	FP/HET	419	11	408	0.0286	TRAF5	CCDS1497.1;ENST00000367004;NM_001033910.2;NM_004619.3;NM_145759.2	intronic	c.1100-14_1100-12delTTT		-/-
chr1	231502230	TA	T	FP/HET	766	39	727	0.0522	EGLN1	CCDS1595.1;ENST00000366641;NM_022051.2	intronic	c.1217-10delT		-/-	0.1587833862807389	AMR
chr1	231502230	T	TA	FP/HET	766	41	725	0.0548	EGLN1	CCDS1595.1;ENST00000366641;NM_022051.2	intronic	c.1217-10dupT		-/-	0.07717996289424861	EAS
chr1	231502244	AT	A	FP/HET	638	37	601	0.058	EGLN1	CCDS1595.1;ENST00000366641;NM_022051.2	intronic	c.1217-24delA		-/-	0.1428239773413196	NFE
chr1	241663902	T	TGA	FP/HET	581	34	547	0.0602	FH	CCDS1617.1;ENST00000366560;NM_000143.3	intronic	c.1237-14_1237-13dupTC		-/-	0.13693467336683418	NFE
chr1	241663902	T	TGAGAGAGAGAGAGA	FP/HET	581	18	563	0.0327	FH	CCDS1617.1;ENST00000366560;NM_000143.3	intronic	c.1237-26_1237-13dup		-/-	0.05998743718592965	NFE
chr1	243736210	C	CT	FP/HET	483	39	444	0.0828	AKT3	CCDS31076.1;ENST00000336199.9;ENST00000366540.5;NM_001206729.1;NM_181690.2	intronic	c.819+17dupA		-/-	0.014409668422683607	EAS
chr1	243736210	C	CT	FP/HET	483	39	444	0.0828	AKT3	CCDS31077.1;ENST00000263826.9;ENST00000366539.5;NM_005465.4	intronic	c.819+17dupA		-/-	0.014409668422683607	EAS
chr1	243736210	CT	C	FP/HET	483	88	395	0.1822	AKT3	CCDS31076.1;ENST00000336199.9;ENST00000366540.5;NM_001206729.1;NM_181690.2	intronic	c.819+17delA		-/-	0.4279090806287459	SAS
chr1	243736210	CT	C	FP/HET	483	88	395	0.1822	AKT3	CCDS31077.1;ENST00000263826.9;ENST00000366539.5;NM_005465.4	intronic	c.819+17delA		-/-	0.4279090806287459	SAS
chr1	243736210	CTT	C	FP/HET	483	25	458	0.0538	AKT3	CCDS31076.1;ENST00000336199.9;ENST00000366540.5;NM_001206729.1;NM_181690.2	intronic	c.819+16_819+17delAA		-/-	0.10989010989010989	AMR
chr1	243736210	CTT	C	FP/HET	483	25	458	0.0538	AKT3	CCDS31077.1;ENST00000263826.9;ENST00000366539.5;NM_005465.4	intronic	c.819+16_819+17delAA		-/-	0.10989010989010989	AMR
chr2	5833525	GGAC	G	FP/HET	1553	41	1512	0.027	SOX11	CCDS1654.1;ENST00000322002.4;NM_003108.3	inframe	c.699_701delCGA	p.D233del	gaCGAgctg/gagctg	0.009840189405149453	EAS
chr2	24952712	C	CT	FP/HET	576	13	563	0.0226	NCOA1	CCDS42660.1;ENST00000395856;NM_147233.2	intronic	c.3201+41dupT		-/-	0.01456194795894008	SAS
chr2	24952712	C	CT	FP/HET	576	13	563	0.0226	NCOA1	CCDS1713.1;ENST00000288599.9;ENST00000405141.5;NM_147223.3	intronic	c.3201+41dupT		-/-	0.01456194795894008	SAS
chr2	24952712	C	CT	FP/HET	576	13	563	0.0226	NCOA1	CCDS1712.1;ENST00000348332.7;ENST00000406961.5;NM_003743.5	intronic	c.3201+41dupT		-/-	0.01456194795894008	SAS
chr2	24952712	CTT	C	FP/HET	576	24	552	0.0434	NCOA1	CCDS42660.1;ENST00000395856;NM_147233.2	intronic	c.3201+40_3201+41delTT		-/-	0.005609930771067081	SAS
chr2	24952712	CTT	C	FP/HET	576	24	552	0.0434	NCOA1	CCDS1713.1;ENST00000288599.9;ENST00000405141.5;NM_147223.3	intronic	c.3201+40_3201+41delTT		-/-	0.005609930771067081	SAS
chr2	24952712	CTT	C	FP/HET	576	24	552	0.0434	NCOA1	CCDS1712.1;ENST00000348332.7;ENST00000406961.5;NM_003743.5	intronic	c.3201+40_3201+41delTT		-/-	0.005609930771067081	SAS
chr2	31805880	A	AG	HOM	1713	1635	78	0.9545	SRD5A2	CCDS74503.1;ENST00000622030.1;NM_000348.3	essential_splice_site	c.88-1dupC	p.?	-/-	1.0	EAS
chr2	42552711	TTA	T	FP/HET	265	9	256	0.0377	EML4	CCDS46266.1;ENST00000402711.6;NM_001145076.2	intronic	c.2068+33_2068+34delAT		-/-	0.03234226055379029	SAS
chr2	42552711	TTA	T	FP/HET	265	9	256	0.0377	EML4	CCDS1807.1;ENST00000318522.9;NM_019063.4	intronic	c.2242+33_2242+34delAT		-/-	0.03234226055379029	SAS
chr2	46583272	AC	A	FP/HET	458	14	444	0.0306	EPAS1	CCDS1825.1;ENST00000263734.4;NM_001430.4	splice_region	c.218-8delC	p.?	-/-	0.005261700360011078	NFE
chr2	46583272	ACCC	A	HET/HOM	458	350	108	0.7642	EPAS1	CCDS1825.1;ENST00000263734.4;NM_001430.4	splice_region	c.218-10_218-8delCCC	p.?	-/-
chr2	46583281	C	CGCTCT	HET	530	383	147	0.7245	EPAS1	CCDS1825.1;ENST00000263734.4;NM_001430.4	intronic	c.218-9_218-8insGCTCT		-/-
chr2	47600581	AT	A	FP/HET	612	20	592	0.0343	EPCAM	CCDS1833.1;ENST00000263735.8;NM_002354.2	intronic	c.77-11delT		-/-	0.0023305496212856864	AFR
chr2	47635523	C	CT	FP/HET	449	36	413	0.0802	MSH2	CCDS58709.1;ENST00000543555.5;NM_001258281.1	splice_region	c.14-4dupT	p.?	-/-	0.2579582875960483	SAS
chr2	47635523	C	CT	FP/HET	449	36	413	0.0802	MSH2	CCDS1834.1;ENST00000233146.6;NM_000251.2	splice_region	c.212-4dupT	p.?	-/-	0.2579582875960483	SAS
chr2	47635523	C	CTT	FP/HET	449	8	441	0.02	MSH2	CCDS58709.1;ENST00000543555.5;NM_001258281.1	splice_region	c.14-5_14-4dupTT	p.?	-/-	0.0022737964560137994	SAS
chr2	47635523	C	CTT	FP/HET	449	8	441	0.02	MSH2	CCDS1834.1;ENST00000233146.6;NM_000251.2	splice_region	c.212-5_212-4dupTT	p.?	-/-	0.0022737964560137994	SAS
chr2	47635523	CT	C	FP/HET	449	35	414	0.078	MSH2	CCDS58709.1;ENST00000543555.5;NM_001258281.1	splice_region	c.14-4delT	p.?	-/-	0.17186764936490512	SAS
chr2	47635523	CT	C	FP/HET	449	35	414	0.078	MSH2	CCDS1834.1;ENST00000233146.6;NM_000251.2	splice_region	c.212-4delT	p.?	-/-	0.17186764936490512	SAS
chr2	47641559	TAAAAA	T	FP/HET	513	14	499	0.0273	MSH2	CCDS58709.1;ENST00000543555.5;NM_001258281.1	intronic	c.744+25_744+29delAAAAA		-/-	0.03754556500607533	AMR
chr2	47641559	TAAAAA	T	FP/HET	513	14	499	0.0273	MSH2	CCDS1834.1;ENST00000233146.6;NM_000251.2	intronic	c.942+25_942+29delAAAAA		-/-	0.03754556500607533	AMR
chr2	47641559	TAAAA	T	FP/HET	513	30	483	0.0585	MSH2	CCDS58709.1;ENST00000543555.5;NM_001258281.1	intronic	c.744+26_744+29delAAAA		-/-	0.11291477679637145	AMR
chr2	47641559	TAAAA	T	FP/HET	513	30	483	0.0585	MSH2	CCDS1834.1;ENST00000233146.6;NM_000251.2	intronic	c.942+26_942+29delAAAA		-/-	0.11291477679637145	AMR
chr2	47641559	TAAA	T	FP/HET	513	34	479	0.0682	MSH2	CCDS58709.1;ENST00000543555.5;NM_001258281.1	intronic	c.744+27_744+29delAAA		-/-	0.17366913344473622	AMR
chr2	47641559	TAAA	T	FP/HET	513	34	479	0.0682	MSH2	CCDS1834.1;ENST00000233146.6;NM_000251.2	intronic	c.942+27_942+29delAAA		-/-	0.17366913344473622	AMR
chr2	47641559	TAA	T	FP/HET	513	26	487	0.0526	MSH2	CCDS58709.1;ENST00000543555.5;NM_001258281.1	intronic	c.744+28_744+29delAA		-/-	0.1238401142041399	EAS
chr2	47641559	TAA	T	FP/HET	513	26	487	0.0526	MSH2	CCDS1834.1;ENST00000233146.6;NM_000251.2	intronic	c.942+28_942+29delAA		-/-	0.1238401142041399	EAS
chr2	47641559	TA	T	FP/HET	513	22	491	0.0429	MSH2	CCDS58709.1;ENST00000543555.5;NM_001258281.1	intronic	c.744+29delA		-/-	0.196840104537895	AFR
chr2	47641559	TA	T	FP/HET	513	22	491	0.0429	MSH2	CCDS1834.1;ENST00000233146.6;NM_000251.2	intronic	c.942+29delA		-/-	0.196840104537895	AFR
chr2	48032740	A	AT	FP/HET	566	44	522	0.0795	MSH6	CCDS1836.1;ENST00000234420.9;NM_000179.2	splice_region	c.3557-4dupT	p.?	-/-	0.3522058823529412	SAS
chr2	48032740	A	AT	FP/HET	566	44	522	0.0795	MSH6	CCDS62907.1;ENST00000538136;NM_001281493.1;NM_001281494.1	splice_region	c.2651-4dupT	p.?	-/-	0.3522058823529412	SAS
chr2	48032740	A	AT	FP/HET	566	44	522	0.0795	MSH6	CCDS62906.1;ENST00000540021.5;NM_001281492.1	splice_region	c.3167-4dupT	p.?	-/-	0.3522058823529412	SAS
chr2	48032740	AT	A	FP/HET	566	32	534	0.0583	MSH6	CCDS1836.1;ENST00000234420.9;NM_000179.2	splice_region	c.3557-4delT	p.?	-/-	0.17257876312718787	AFR
chr2	48032740	AT	A	FP/HET	566	32	534	0.0583	MSH6	CCDS62907.1;ENST00000538136;NM_001281493.1;NM_001281494.1	splice_region	c.2651-4delT	p.?	-/-	0.17257876312718787	AFR
chr2	48032740	AT	A	FP/HET	566	32	534	0.0583	MSH6	CCDS62906.1;ENST00000540021.5;NM_001281492.1	splice_region	c.3167-4delT	p.?	-/-	0.17257876312718787	AFR
chr2	48032874	ACTAT	A	HET	625	267	358	0.4272	MSH6	CCDS1836.1;ENST00000234420.9;NM_000179.2	intronic	c.3646+35_3646+38delATCT		-/-	0.8699105257866694	EAS
chr2	48032874	ACTAT	A	HET	625	267	358	0.4272	MSH6	CCDS62907.1;ENST00000538136;NM_001281493.1;NM_001281494.1	intronic	c.2740+35_2740+38delATCT		-/-	0.8699105257866694	EAS
chr2	48032874	ACTAT	A	HET	625	267	358	0.4272	MSH6	CCDS62906.1;ENST00000540021.5;NM_001281492.1	intronic	c.3256+35_3256+38delATCT		-/-	0.8699105257866694	EAS
chr2	48033890	C	CT	FP/HET	452	23	429	0.0509	MSH6	CCDS1836.1;ENST00000234420.9;NM_000179.2	intronic	c.4002-10dupT		-/-	0.111300838248991	NFE
chr2	48033890	C	CT	FP/HET	452	23	429	0.0509	MSH6	CCDS62907.1;ENST00000538136;NM_001281493.1;NM_001281494.1	intronic	c.3096-10dupT		-/-	0.111300838248991	NFE
chr2	48033890	C	CT	FP/HET	452	23	429	0.0509	MSH6	CCDS62906.1;ENST00000540021.5;NM_001281492.1	intronic	c.3612-10dupT		-/-	0.111300838248991	NFE
chr2	48033890	CT	C	HET	452	145	307	0.3208	MSH6	CCDS1836.1;ENST00000234420.9;NM_000179.2	intronic	c.4002-10delT		-/-	0.3054025701547338	AFR
chr2	48033890	CT	C	HET	452	145	307	0.3208	MSH6	CCDS62907.1;ENST00000538136;NM_001281493.1;NM_001281494.1	intronic	c.3096-10delT		-/-	0.3054025701547338	AFR
chr2	48033890	CT	C	HET	452	145	307	0.3208	MSH6	CCDS62906.1;ENST00000540021.5;NM_001281492.1	intronic	c.3612-10delT		-/-	0.3054025701547338	AFR
chr2	48033890	CTT	C	FP/HET	452	62	390	0.1372	MSH6	CCDS1836.1;ENST00000234420.9;NM_000179.2	intronic	c.4002-11_4002-10delTT		-/-	0.006597330021732381	NFE
chr2	48033890	CTT	C	FP/HET	452	62	390	0.1372	MSH6	CCDS62907.1;ENST00000538136;NM_001281493.1;NM_001281494.1	intronic	c.3096-11_3096-10delTT		-/-	0.006597330021732381	NFE
chr2	48033890	CTT	C	FP/HET	452	62	390	0.1372	MSH6	CCDS62906.1;ENST00000540021.5;NM_001281492.1	intronic	c.3612-11_3612-10delTT		-/-	0.006597330021732381	NFE
chr2	48033890	CTTT	C	FP/HET	452	14	438	0.031	MSH6	CCDS1836.1;ENST00000234420.9;NM_000179.2	intronic	c.4002-12_4002-10delTTT		-/-	0.06386047731445056	AFR
chr2	48033890	CTTT	C	FP/HET	452	14	438	0.031	MSH6	CCDS62907.1;ENST00000538136;NM_001281493.1;NM_001281494.1	intronic	c.3096-12_3096-10delTTT		-/-	0.06386047731445056	AFR
chr2	48033890	CTTT	C	FP/HET	452	14	438	0.031	MSH6	CCDS62906.1;ENST00000540021.5;NM_001281492.1	intronic	c.3612-12_3612-10delTTT		-/-	0.06386047731445056	AFR
chr2	58390218	TA	T	FP/HET	647	35	612	0.0541	FANCL	CCDS1860.1;ENST00000233741.8;NM_018062.3	intronic	c.776-10delT		-/-	0.04629005059021923	SAS
chr2	58390218	TA	T	FP/HET	647	35	612	0.0541	FANCL	CCDS46294.1;ENST00000402135.7;NM_001114636.1	intronic	c.791-10delT		-/-	0.04629005059021923	SAS
chr2	58390218	T	TA	FP/HET	647	26	621	0.0402	FANCL	CCDS1860.1;ENST00000233741.8;NM_018062.3	intronic	c.776-10dupT		-/-	0.1984321138663405	AFR
chr2	58390218	T	TA	FP/HET	647	26	621	0.0402	FANCL	CCDS46294.1;ENST00000402135.7;NM_001114636.1	intronic	c.791-10dupT		-/-	0.1984321138663405	AFR
chr2	58453843	GA	G	FP/HET	763	38	725	0.0511	FANCL	CCDS1860.1;ENST00000233741.8;NM_018062.3	intronic	c.273+19delT		-/-	0.041534923828686406	AFR
chr2	58453843	GA	G	FP/HET	763	38	725	0.0511	FANCL	CCDS46294.1;ENST00000402135.7;NM_001114636.1	intronic	c.273+19delT		-/-	0.041534923828686406	AFR
chr2	58453843	G	GAA	FP/HET	763	19	744	0.0262	FANCL	CCDS1860.1;ENST00000233741.8;NM_018062.3	intronic	c.273+18_273+19dupTT		-/-	0.010574320938157763	SAS
chr2	58453843	G	GAA	FP/HET	763	19	744	0.0262	FANCL	CCDS46294.1;ENST00000402135.7;NM_001114636.1	intronic	c.273+18_273+19dupTT		-/-	0.010574320938157763	SAS
chr2	58453843	G	GA	HET	763	307	456	0.4024	FANCL	CCDS1860.1;ENST00000233741.8;NM_018062.3	intronic	c.273+19dupT		-/-	0.4511877317831011	SAS
chr2	58453843	G	GA	HET	763	307	456	0.4024	FANCL	CCDS46294.1;ENST00000402135.7;NM_001114636.1	intronic	c.273+19dupT		-/-	0.4511877317831011	SAS
chr2	60780421	GGGC	G	FP/HET	547	18	529	0.0347	BCL11A	CCDS1862.1;ENST00000642384.1;NM_022893.3	5_prime_UTR	c.-19_-17delGCC		-/-	0.09582798459563543	AMR
chr2	60780421	GGGC	G	FP/HET	547	18	529	0.0347	BCL11A	CCDS1861.1;ENST00000356842.9;NM_018014.3	5_prime_UTR	c.-19_-17delGCC		-/-	0.09582798459563543	AMR
chr2	60780421	GGGC	G	FP/HET	547	18	529	0.0347	BCL11A	CCDS46295.1;ENST00000359629.10;NM_138559.1	5_prime_UTR	c.-19_-17delGCC		-/-	0.09582798459563543	AMR
chr2	61143993	A	AT	FP/HET	506	13	493	0.0257	REL	CCDS74515.1;ENST00000394479;NM_001291746.1	intronic	c.395-9dupT		-/-	0.0019806882891804903	AMR
chr2	61143993	A	AT	FP/HET	506	13	493	0.0257	REL	CCDS1864.1;ENST00000295025.12;NM_002908.3	intronic	c.395-9dupT		-/-	0.0019806882891804903	AMR
chr2	61566824	GAA	G	FP/HET	318	15	303	0.0472	USP34	CCDS42686.1;ENST00000398571.6;NM_014709.3	intronic	c.2501-10_2501-9delTT		-/-	0.07154471544715447	SAS
chr2	61566824	GA	G	FP/HET	318	42	276	0.1321	USP34	CCDS42686.1;ENST00000398571.6;NM_014709.3	intronic	c.2501-9delT		-/-	0.34715447154471546	SAS
chr2	61566824	G	GA	FP/HET	318	20	298	0.0629	USP34	CCDS42686.1;ENST00000398571.6;NM_014709.3	intronic	c.2501-9dupT		-/-	0.04010840108401084	SAS
chr2	61622374	TA	T	FP/HET	456	31	425	0.068	USP34	CCDS42686.1;ENST00000398571.6;NM_014709.3	splice_region	c.553-7delT	p.?	-/-	0.2137826961770624	AMR
chr2	61622374	T	TA	FP/HET	456	27	429	0.0614	USP34	CCDS42686.1;ENST00000398571.6;NM_014709.3	splice_region	c.553-7dupT	p.?	-/-	0.10680549592099614	SAS
chr2	61726050	TA	T	FP/HET	642	27	615	0.0436	XPO1	CCDS33205.1;ENST00000401558.6;ENST00000404992.6;ENST00000406957.5;NM_003400.3	splice_region	c.591-3delT	p.?	-/-	0.08801791713325868	AMR
chr2	61726050	T	TA	FP/HET	642	24	618	0.0374	XPO1	CCDS33205.1;ENST00000401558.6;ENST00000404992.6;ENST00000406957.5;NM_003400.3	intronic	c.591-3dupT		-/-	0.13527435610302352	AMR
chr2	95944902	A	AC	HOM	517	464	53	0.8975	PROM2	CCDS2012.1;ENST00000317620.13;ENST00000317668.8;ENST00000403131.6;NM_001165977.2;NM_001165978.2;NM_144707.3	intronic	c.1274+12dupC		-/-	1.0	AFR
chr2	141272360	GA	G	FP/HET	477	20	457	0.044	LRP1B	CCDS2182.1;ENST00000389484.7;NM_018557.2	intronic	c.8150-20delT		-/-	0.34391469542836134	AMR
chr2	141272360	G	GA	FP/HET	477	14	463	0.0314	LRP1B	CCDS2182.1;ENST00000389484.7;NM_018557.2	intronic	c.8150-20dupT		-/-	0.15759787657597876	EAS
chr2	141294285	GA	G	FP/HET	572	57	515	0.0997	LRP1B	CCDS2182.1;ENST00000389484.7;NM_018557.2	splice_region	c.7514-8delT	p.?	-/-	0.368473231989425	SAS
chr2	141294285	G	GA	FP/HET	572	28	544	0.049	LRP1B	CCDS2182.1;ENST00000389484.7;NM_018557.2	splice_region	c.7514-8dupT	p.?	-/-	0.10657633840052876	SAS
chr2	141474402	G	GA	HET	499	201	298	0.4048	LRP1B	CCDS2182.1;ENST00000389484.7;NM_018557.2	intronic	c.5759-18dupT		-/-	0.6316353067156187	NFE
chr2	141598473	A	AT	HOM	548	475	73	0.8668	LRP1B	CCDS2182.1;ENST00000389484.7;NM_018557.2	intronic	c.5114+13_5114+14insA		-/-	0.9989300596914067	EAS
chr2	141625834	TA	T	FP/HET	373	44	329	0.118	LRP1B	CCDS2182.1;ENST00000389484.7;NM_018557.2	splice_region	c.4170-3delT	p.?	-/-	0.32908782144590004	AMR
chr2	141625834	T	TA	FP/HET	373	16	357	0.0429	LRP1B	CCDS2182.1;ENST00000389484.7;NM_018557.2	intronic	c.4170-3dupT		-/-	0.13314447592067988	AFR
chr2	158626979	TC	T	FP/HET	1263	26	1237	0.0206	ACVR1	CCDS2206.1;ENST00000263640.7;ENST00000409283.6;ENST00000410057.6;ENST00000434821.5;NM_001105.4;NM_001111067.2;NM_001347663.1;NM_001347664.1;NM_001347665.1;NM_001347666.1;NM_001347667.1	frameshift	c.690delG	p.N231Mfs*4	gaGaat/gaaat
chr2	158637132	A	AG	FP/HET	655	33	622	0.0504	ACVR1	CCDS2206.1;ENST00000263640.7;ENST00000409283.6;ENST00000410057.6;ENST00000434821.5;NM_001105.4;NM_001111067.2;NM_001347663.1;NM_001347664.1;NM_001347665.1;NM_001347666.1;NM_001347667.1	intronic	c.68-21dupC		-/-	0.10186316432498473	SAS
chr2	158637136	GA	G	FP/HET	647	30	617	0.0464	ACVR1	CCDS2206.1;ENST00000263640.7;ENST00000409283.6;ENST00000410057.6;ENST00000434821.5;NM_001105.4;NM_001111067.2;NM_001347663.1;NM_001347664.1;NM_001347665.1;NM_001347666.1;NM_001347667.1	intronic	c.68-25delT		-/-	0.24018595041322313	SAS
chr2	173435578	C	CT	FP/HET	493	28	465	0.0568	PDK1	CCDS2250.1;ENST00000282077.7;ENST00000410055.5;NM_002610.4	intronic	c.945+40dupT		-/-	0.1758733950432965	AMR
chr2	173435578	C	CT	FP/HET	493	28	465	0.0568	PDK1	CCDS63059.1;ENST00000392571.6;NM_001278549.1	intronic	c.1005+40dupT		-/-	0.1758733950432965	AMR
chr2	173435578	CT	C	FP/HET	493	41	452	0.0832	PDK1	CCDS2250.1;ENST00000282077.7;ENST00000410055.5;NM_002610.4	intronic	c.945+40delT		-/-	0.3201601671309192	SAS
chr2	173435578	CT	C	FP/HET	493	41	452	0.0832	PDK1	CCDS63059.1;ENST00000392571.6;NM_001278549.1	intronic	c.1005+40delT		-/-	0.3201601671309192	SAS
chr2	173435578	CTT	C	FP/HET	493	13	480	0.0264	PDK1	CCDS2250.1;ENST00000282077.7;ENST00000410055.5;NM_002610.4	intronic	c.945+39_945+40delTT		-/-	0.020717270194986072	SAS
chr2	173435578	CTT	C	FP/HET	493	13	480	0.0264	PDK1	CCDS63059.1;ENST00000392571.6;NM_001278549.1	intronic	c.1005+39_1005+40delTT		-/-	0.020717270194986072	SAS
chr2	176995145	TGCG	T	FP/HET	466	13	453	0.0279	HOXD8	CCDS2268.1;ENST00000313173.5;NM_019558.3	inframe	c.68_70delCGG	p.A23del	gCGGgcgag/ggcgag	0.04379959545666719	AMR
chr2	176995145	TGCG	T	FP/HET	466	13	453	0.0279	HOXD8	CCDS56148.1;ENST00000450510;NM_001199746.1	inframe	c.68_70delCGG	p.A23del	gCGGgcgag/ggcgag	0.04379959545666719	AMR
chr2	176995682	A	AT	FP/HET	662	13	649	0.0211	HOXD8	CCDS56149.1;ENST00000429017.2;NM_001199747.1	intronic	c.25+21dupT		-/-	0.013119975731836797	AMR
chr2	176995682	A	AT	FP/HET	662	13	649	0.0211	HOXD8	CCDS2268.1;ENST00000313173.5;NM_019558.3	intronic	c.577+21dupT		-/-	0.013119975731836797	AMR
chr2	176995682	A	AT	FP/HET	662	13	649	0.0211	HOXD8	CCDS56148.1;ENST00000450510;NM_001199746.1	intronic	c.577+21dupT		-/-	0.013119975731836797	AMR
chr2	176995682	AT	A	FP/HET	662	21	641	0.0332	HOXD8	CCDS56149.1;ENST00000429017.2;NM_001199747.1	intronic	c.25+21delT		-/-	0.024155434972868896	SAS
chr2	176995682	AT	A	FP/HET	662	21	641	0.0332	HOXD8	CCDS2268.1;ENST00000313173.5;NM_019558.3	intronic	c.577+21delT		-/-	0.024155434972868896	SAS
chr2	176995682	AT	A	FP/HET	662	21	641	0.0332	HOXD8	CCDS56148.1;ENST00000450510;NM_001199746.1	intronic	c.577+21delT		-/-	0.024155434972868896	SAS
chr2	190717517	G	GA	FP/HET	403	12	391	0.0298	PMS1	CCDS46474.1;ENST00000409823.7;NM_001128143.1	intronic	c.705+24dupA		-/-	0.0018754988028731046	AMR
chr2	190717517	G	GA	FP/HET	403	12	391	0.0298	PMS1	CCDS46473.1;ENST00000447232.6;NM_001128144.1	intronic	c.822+24dupA		-/-	0.0018754988028731046	AMR
chr2	190717517	G	GA	FP/HET	403	12	391	0.0298	PMS1	CCDS2302.1;ENST00000441310.6;NM_000534.4;NM_001321045.1;NM_001321047.1;NM_001321048.1	intronic	c.822+24dupA		-/-	0.0018754988028731046	AMR
chr2	190717517	G	GA	FP/HET	403	12	391	0.0298	PMS1	CCDS74615.1;ENST00000432292.7;ENST00000624204.3;NM_001289408.1;NM_001289409.1	intronic	c.294+24dupA		-/-	0.0018754988028731046	AMR
chr2	198257673	TA	T	FP/HET	348	13	335	0.0374	SF3B1	CCDS33356.1;ENST00000335508.10;NM_012433.3	intronic	c.3756+22delT		-/-	0.004127682993946065	EAS
chr2	198267770	G	GAA	HOM	743	684	59	0.9206	SF3B1	CCDS33356.1;ENST00000335508.10;NM_012433.3	intronic	c.1720-13_1720-12dupTT		-/-	0.8336586159225827	AFR
chr2	209101905	GA	G	HET/HOM	799	612	187	0.7672	IDH1	CCDS2381.1;ENST00000345146.6;ENST00000415913.5;ENST00000446179.5;NM_001282386.1;NM_001282387.1;NM_005896.3	intronic	c.1155-13delT		-/-	0.9977302204928664	SAS
chr2	212495336	GA	G	FP/HET	599	18	581	0.0317	ERBB4	CCDS42811.1;ENST00000436443.5;NM_001042599.1	intronic	c.1947-18delT		-/-	0.1353746550626194	AFR
chr2	212495336	GA	G	FP/HET	599	18	581	0.0317	ERBB4	CCDS2394.1;ENST00000342788.8;NM_005235.2	intronic	c.1947-18delT		-/-	0.1353746550626194	AFR
chr2	212495336	G	GA	FP/HET	599	18	581	0.0317	ERBB4	CCDS42811.1;ENST00000436443.5;NM_001042599.1	intronic	c.1947-18dupT		-/-	0.1885480789641265	AFR
chr2	212495336	G	GA	FP/HET	599	18	581	0.0317	ERBB4	CCDS2394.1;ENST00000342788.8;NM_005235.2	intronic	c.1947-18dupT		-/-	0.1885480789641265	AFR
chr2	212578379	TAA	T	FP/HET	615	73	542	0.1187	ERBB4	CCDS42811.1;ENST00000436443.5;NM_001042599.1	splice_region	c.884-8_884-7delTT	p.?	-/-	0.04007858546168959	SAS
chr2	212578379	TAA	T	FP/HET	615	73	542	0.1187	ERBB4	CCDS2394.1;ENST00000342788.8;NM_005235.2	splice_region	c.884-8_884-7delTT	p.?	-/-	0.04007858546168959	SAS
chr2	212578379	TA	T	HET	615	338	277	0.5496	ERBB4	CCDS42811.1;ENST00000436443.5;NM_001042599.1	splice_region	c.884-7delT	p.?	-/-	0.4765717092337918	SAS
chr2	212578379	TA	T	HET	615	338	277	0.5496	ERBB4	CCDS2394.1;ENST00000342788.8;NM_005235.2	splice_region	c.884-7delT	p.?	-/-	0.4765717092337918	SAS
chr2	215657182	TAA	T	FP/HET	366	8	358	0.0219	BARD1	CCDS74646.1;ENST00000617164.4;NM_001282543.1	intronic	c.159-15_159-14delTT		-/-	0.13044166534747506	AMR
chr2	215657182	TAA	T	FP/HET	366	8	358	0.0219	BARD1	CCDS2397.1;ENST00000260947.8;NM_000465.3	intronic	c.216-15_216-14delTT		-/-	0.13044166534747506	AMR
chr2	215657182	TAA	T	FP/HET	366	8	358	0.0219	BARD1	CCDS74648.1;ENST00000619009.4;NM_001282549.1	intronic	c.216-15_216-14delTT		-/-	0.13044166534747506	AMR
chr2	215657182	TAA	T	FP/HET	366	8	358	0.0219	BARD1	CCDS74645.1;ENST00000613374.4;NM_001282548.1	intronic	c.158+16952_158+16953delTT		-/-	0.13044166534747506	AMR
chr2	215657182	TAA	T	FP/HET	366	8	358	0.0219	BARD1	CCDS74647.1;ENST00000613706.4;NM_001282545.1	intronic	c.215+4601_215+4602delTT		-/-	0.13044166534747506	AMR
chr2	215657182	TA	T	FP/HET	366	47	319	0.1311	BARD1	CCDS74646.1;ENST00000617164.4;NM_001282543.1	intronic	c.159-14delT		-/-	0.4340794223826715	SAS
chr2	215657182	TA	T	FP/HET	366	47	319	0.1311	BARD1	CCDS2397.1;ENST00000260947.8;NM_000465.3	intronic	c.216-14delT		-/-	0.4340794223826715	SAS
chr2	215657182	TA	T	FP/HET	366	47	319	0.1311	BARD1	CCDS74648.1;ENST00000619009.4;NM_001282549.1	intronic	c.216-14delT		-/-	0.4340794223826715	SAS
chr2	215657182	TA	T	FP/HET	366	47	319	0.1311	BARD1	CCDS74645.1;ENST00000613374.4;NM_001282548.1	intronic	c.158+16953delT		-/-	0.4340794223826715	SAS
chr2	215657182	TA	T	FP/HET	366	47	319	0.1311	BARD1	CCDS74647.1;ENST00000613706.4;NM_001282545.1	intronic	c.215+4602delT		-/-	0.4340794223826715	SAS
chr2	215657182	T	TA	FP/HET	366	22	344	0.0628	BARD1	CCDS74646.1;ENST00000617164.4;NM_001282543.1	intronic	c.159-14dupT		-/-	0.03169992422328871	EAS
chr2	215657182	T	TA	FP/HET	366	22	344	0.0628	BARD1	CCDS2397.1;ENST00000260947.8;NM_000465.3	intronic	c.216-14dupT		-/-	0.03169992422328871	EAS
chr2	215657182	T	TA	FP/HET	366	22	344	0.0628	BARD1	CCDS74648.1;ENST00000619009.4;NM_001282549.1	intronic	c.216-14dupT		-/-	0.03169992422328871	EAS
chr2	215657182	T	TA	FP/HET	366	22	344	0.0628	BARD1	CCDS74645.1;ENST00000613374.4;NM_001282548.1	intronic	c.158+16953dupT		-/-	0.03169992422328871	EAS
chr2	215657182	T	TA	FP/HET	366	22	344	0.0628	BARD1	CCDS74647.1;ENST00000613706.4;NM_001282545.1	intronic	c.215+4602dupT		-/-	0.03169992422328871	EAS
chr2	223158424	ACT	A	FP/HET	1119	33	1086	0.0295	PAX3	CCDS2448.1;ENST00000392069.6;NM_181459.3	intronic	c.586+460_586+461delAG		-/-	5.80965e+11	EAS
chr2	223158424	ACT	A	FP/HET	1119	33	1086	0.0295	PAX3	CCDS42826.1;ENST00000350526.9;NM_181457.3	intronic	c.586+460_586+461delAG		-/-	5.80965e+11	EAS
chr2	223158424	ACT	A	FP/HET	1119	33	1086	0.0295	PAX3	CCDS2450.1;ENST00000344493.9;NM_181461.3	intronic	c.586+460_586+461delAG		-/-	5.80965e+11	EAS
chr2	223158424	ACT	A	FP/HET	1119	33	1086	0.0295	PAX3	CCDS2449.1;ENST00000336840.11;NM_181460.3	intronic	c.586+460_586+461delAG		-/-	5.80965e+11	EAS
chr2	223158424	ACT	A	FP/HET	1119	33	1086	0.0295	PAX3	CCDS42825.1;ENST00000392070.6;NM_181458.3	intronic	c.586+460_586+461delAG		-/-	5.80965e+11	EAS
chr2	223158424	ACT	A	FP/HET	1119	33	1086	0.0295	PAX3	CCDS46522.1;ENST00000409551.7;NM_001127366.2	intronic	c.583+460_583+461delAG		-/-	5.80965e+11	EAS
chr2	234668879	CAT	C	FP/HET	648	20	628	0.0324	UGT1A5	CCDS33404.1;ENST00000373414;NM_019078.1	intronic	c.868-6787_868-6786delTA		-/-	0.07146182495344507	AFR
chr2	234668879	CAT	C	FP/HET	648	20	628	0.0324	UGT1A8	CCDS33402.1;ENST00000373450;NM_019076.4	intronic	c.856-6787_856-6786delTA		-/-	0.07146182495344507	AFR
chr2	234668879	CAT	C	FP/HET	648	20	628	0.0324	UGT1A3	CCDS2509.1;ENST00000482026.5;NM_019093.2	intronic	c.868-6787_868-6786delTA		-/-	0.07146182495344507	AFR
chr2	234668879	CAT	C	FP/HET	648	20	628	0.0324	UGT1A9	CCDS2505.1;ENST00000354728;NM_021027.2	intronic	c.856-6787_856-6786delTA		-/-	0.07146182495344507	AFR
chr2	234668879	CAT	C	FP/HET	648	20	628	0.0324	UGT1A4	CCDS33405.1;ENST00000373409.7;NM_007120.2	intronic	c.868-6787_868-6786delTA		-/-	0.07146182495344507	AFR
chr2	234668879	CAT	C	FP/HET	648	20	628	0.0324	UGT1A10	CCDS33403.1;ENST00000344644.9;NM_019075.2	intronic	c.856-6787_856-6786delTA		-/-	0.07146182495344507	AFR
chr2	234668879	CAT	C	FP/HET	648	20	628	0.0324	UGT1A6	CCDS2508.1;ENST00000373424.5;NM_205862.1	intronic	c.61-6787_61-6786delTA		-/-	0.07146182495344507	AFR
chr2	234668879	CAT	C	FP/HET	648	20	628	0.0324	UGT1A6	CCDS2507.1;ENST00000305139.10;NM_001072.3	intronic	c.862-6787_862-6786delTA		-/-	0.07146182495344507	AFR
chr2	234668879	CAT	C	FP/HET	648	20	628	0.0324	UGT1A7	CCDS2506.1;ENST00000373426;NM_019077.2	intronic	c.856-6787_856-6786delTA		-/-	0.07146182495344507	AFR
chr2	234668879	C	CAT	FP/HET	648	13	635	0.0201	UGT1A5	CCDS33404.1;ENST00000373414;NM_019078.1	intronic	c.868-6787_868-6786dupTA		-/-	0.40386405959031657	AFR
chr2	234668879	C	CAT	FP/HET	648	13	635	0.0201	UGT1A8	CCDS33402.1;ENST00000373450;NM_019076.4	intronic	c.856-6787_856-6786dupTA		-/-	0.40386405959031657	AFR
chr2	234668879	C	CAT	FP/HET	648	13	635	0.0201	UGT1A3	CCDS2509.1;ENST00000482026.5;NM_019093.2	intronic	c.868-6787_868-6786dupTA		-/-	0.40386405959031657	AFR
chr2	234668879	C	CAT	FP/HET	648	13	635	0.0201	UGT1A9	CCDS2505.1;ENST00000354728;NM_021027.2	intronic	c.856-6787_856-6786dupTA		-/-	0.40386405959031657	AFR
chr2	234668879	C	CAT	FP/HET	648	13	635	0.0201	UGT1A4	CCDS33405.1;ENST00000373409.7;NM_007120.2	intronic	c.868-6787_868-6786dupTA		-/-	0.40386405959031657	AFR
chr2	234668879	C	CAT	FP/HET	648	13	635	0.0201	UGT1A10	CCDS33403.1;ENST00000344644.9;NM_019075.2	intronic	c.856-6787_856-6786dupTA		-/-	0.40386405959031657	AFR
chr2	234668879	C	CAT	FP/HET	648	13	635	0.0201	UGT1A6	CCDS2508.1;ENST00000373424.5;NM_205862.1	intronic	c.61-6787_61-6786dupTA		-/-	0.40386405959031657	AFR
chr2	234668879	C	CAT	FP/HET	648	13	635	0.0201	UGT1A6	CCDS2507.1;ENST00000305139.10;NM_001072.3	intronic	c.862-6787_862-6786dupTA		-/-	0.40386405959031657	AFR
chr2	234668879	C	CAT	FP/HET	648	13	635	0.0201	UGT1A7	CCDS2506.1;ENST00000373426;NM_019077.2	intronic	c.856-6787_856-6786dupTA		-/-	0.40386405959031657	AFR
chr3	10076842	C	CT	FP/HET	865	17	848	0.0208	FANCD2	CCDS2595.1;ENST00000287647.7;NM_033084.4	splice_region	c.378-5dupT	p.?	-/-	0.001350967007963595	EAS
chr3	10076842	C	CT	FP/HET	865	17	848	0.0208	FANCD2	CCDS33696.1;ENST00000383807.5;ENST00000419585.5;NM_001018115.2;NM_001319984.1	splice_region	c.378-5dupT	p.?	-/-	0.001350967007963595	EAS
chr3	10076842	CT	C	FP/HET	865	39	826	0.0462	FANCD2	CCDS2595.1;ENST00000287647.7;NM_033084.4	splice_region	c.378-5delT	p.?	-/-	0.011531582415513508	SAS
chr3	10076842	CT	C	FP/HET	865	39	826	0.0462	FANCD2	CCDS33696.1;ENST00000383807.5;ENST00000419585.5;NM_001018115.2;NM_001319984.1	splice_region	c.378-5delT	p.?	-/-	0.011531582415513508	SAS
chr3	10088406	TAGTA	T	HET	1348	509	839	0.3776	FANCD2	CCDS2595.1;ENST00000287647.7;NM_033084.4	splice_region	c.1278+3_1278+6delAAGT	p.?	-/-	8.89949e+09	NFE
chr3	10088406	TAGTA	T	HET	1348	509	839	0.3776	FANCD2	CCDS33696.1;ENST00000383807.5;ENST00000419585.5;NM_001018115.2;NM_001319984.1	splice_region	c.1278+3_1278+6delAAGT	p.?	-/-	8.89949e+09	NFE
chr3	10094206	A	AT	FP/HET	664	34	630	0.0527	FANCD2	CCDS2595.1;ENST00000287647.7;NM_033084.4	intronic	c.1656+38dupT		-/-	0.3556255337318531	AFR
chr3	10094206	A	AT	FP/HET	664	34	630	0.0527	FANCD2	CCDS33696.1;ENST00000383807.5;ENST00000419585.5;NM_001018115.2;NM_001319984.1	intronic	c.1656+38dupT		-/-	0.3556255337318531	AFR
chr3	10094206	AT	A	FP/HET	664	52	612	0.0798	FANCD2	CCDS2595.1;ENST00000287647.7;NM_033084.4	intronic	c.1656+38delT		-/-	0.3032066508313539	EAS
chr3	10094206	AT	A	FP/HET	664	52	612	0.0798	FANCD2	CCDS33696.1;ENST00000383807.5;ENST00000419585.5;NM_001018115.2;NM_001319984.1	intronic	c.1656+38delT		-/-	0.3032066508313539	EAS
chr3	10128965	C	CT	FP/HET	368	11	357	0.0326	FANCD2	CCDS2595.1;ENST00000287647.7;NM_033084.4	intronic	c.3466+36dupT		-/-	0.07735058309037901	SAS
chr3	10128965	C	CT	FP/HET	368	11	357	0.0326	FANCD2	CCDS33696.1;ENST00000383807.5;ENST00000419585.5;NM_001018115.2;NM_001319984.1	intronic	c.3466+36dupT		-/-	0.07735058309037901	SAS
chr3	10128965	CT	C	FP/HET	368	57	311	0.1576	FANCD2	CCDS2595.1;ENST00000287647.7;NM_033084.4	intronic	c.3466+36delT		-/-	0.26403061224489793	SAS
chr3	10128965	CT	C	FP/HET	368	57	311	0.1576	FANCD2	CCDS33696.1;ENST00000383807.5;ENST00000419585.5;NM_001018115.2;NM_001319984.1	intronic	c.3466+36delT		-/-	0.26403061224489793	SAS
chr3	10128965	CTT	C	FP/HET	368	22	346	0.0598	FANCD2	CCDS2595.1;ENST00000287647.7;NM_033084.4	intronic	c.3466+35_3466+36delTT		-/-	0.13508413272527126	AMR
chr3	10128965	CTT	C	FP/HET	368	22	346	0.0598	FANCD2	CCDS33696.1;ENST00000383807.5;ENST00000419585.5;NM_001018115.2;NM_001319984.1	intronic	c.3466+35_3466+36delTT		-/-	0.13508413272527126	AMR
chr3	12644516	T	TA	FP/HET	818	21	797	0.0257	RAF1	CCDS2612.1;ENST00000251849.8;NM_002880.3	intronic	c.834+1118dupT		-/-	0.017217146872803936	AFR
chr3	14219965	CCCT	C	FP/HET	1544	33	1511	0.022	XPC	CCDS46763.1;ENST00000285021.11;NM_004628.4	inframe	c.101_103delAGG	p.E34del	gAGGatgcc/gatgcc	0.0016250878425860856	SAS
chr3	30691871	GA	G	FP/HET	909	30	879	0.0341	TGFBR2	CCDS2648.1;ENST00000295754.9;NM_003242.5	frameshift	c.383delA	p.K128Sfs*35	aAgcct/agcct	0.003315862659107926	SAS
chr3	30691871	GA	G	FP/HET	909	30	879	0.0341	TGFBR2	CCDS33727.1;ENST00000359013;NM_001024847.2	frameshift	c.458delA	p.K153Sfs*35	aAgcct/agcct	0.003315862659107926	SAS
chr3	30691871	G	GA	FP/HET	909	20	889	0.0231	TGFBR2	CCDS2648.1;ENST00000295754.9;NM_003242.5	frameshift	c.383dupA	p.P129Afs*3	aagcct/aaAgcct	6.37129e+11	NFE
chr3	30691871	G	GA	FP/HET	909	20	889	0.0231	TGFBR2	CCDS33727.1;ENST00000359013;NM_001024847.2	frameshift	c.458dupA	p.P154Afs*3	aagcct/aaAgcct	6.37129e+11	NFE
chr3	37067099	ATTT	A	FP/HET	57	9	48	0.1579	MLH1	CCDS54563.1;ENST00000455445.6;ENST00000458205.6;ENST00000536378.5;ENST00000539477.5;NM_001167618.2;NM_001167619.2;NM_001258273.1;NM_001258274.2	splice_region	c.316-10_316-8delTTT	p.?	-/-	0.006294706723891273	NFE
chr3	37067099	ATTT	A	FP/HET	57	9	48	0.1579	MLH1	CCDS54562.1;ENST00000435176.5;NM_001167617.2	splice_region	c.745-10_745-8delTTT	p.?	-/-	0.006294706723891273	NFE
chr3	37067099	ATTT	A	FP/HET	57	9	48	0.1579	MLH1	CCDS2663.1;ENST00000231790.6;NM_000249.3	splice_region	c.1039-10_1039-8delTTT	p.?	-/-	0.006294706723891273	NFE
chr3	41268676	GAT	G	FP/HET	452	16	436	0.0354	CTNNB1	CCDS87067.1;ENST00000453024.6;ENST00000642836.1;ENST00000644524.1;ENST00000644678.1;ENST00000645493.1;ENST00000645900.1;ENST00000646116.1;ENST00000646174.1;ENST00000646381.1;NM_001330729.1	intronic	c.916-10_916-9delAT		-/-	0.0016453219494841694	SAS
chr3	41268676	GAT	G	FP/HET	452	16	436	0.0354	CTNNB1	CCDS2694.1;ENST00000349496.10;ENST00000396183.7;ENST00000396185.8;ENST00000405570.6;ENST00000431914.6;ENST00000433400.6;ENST00000441708.2;ENST00000450969.6;ENST00000642248.1;ENST00000642315.1;ENST00000642426.1;ENST00000642992.1;ENST00000643031.1;ENST00000643297.1;ENST00000643541.1;ENST00000643977.1;ENST00000643992.1;ENST00000644867.1;ENST00000645210.1;ENST00000645320.1;ENST00000645982.1;ENST00000…	intronic	c.937-10_937-9delAT		-/-	0.0016453219494841694	SAS
chr3	47103861	G	GT	FP/HET	498	36	462	0.0723	SETD2	CCDS2749.2;ENST00000409792;NM_014159.6	intronic	c.6110-26dupA		-/-	0.024853053922821364	SAS
chr3	47103861	GT	G	FP/HET	498	32	466	0.0643	SETD2	CCDS2749.2;ENST00000409792;NM_014159.6	intronic	c.6110-26delA		-/-	0.05583950932788142	SAS
chr3	52584431	T	TCTC	HOM	737	714	23	0.9688	PBRM1	CCDS2860.1;ENST00000337303.8;NM_181042.4	splice_region	c.4576+5_4576+6insGAG	p.?	-/-	0.6067560598246519	AMR
chr3	52584431	T	TCTC	HOM	737	714	23	0.9688	PBRM1	CCDS43099.1;ENST00000394830.7;NM_018313.4	splice_region	c.4576+5_4576+6insGAG	p.?	-/-	0.6067560598246519	AMR
chr3	52676064	A	AT	FP/HET	544	23	521	0.0423	PBRM1	CCDS2860.1;ENST00000337303.8;NM_181042.4	splice_region	c.996-4_996-3insA	p.?	-/-	0.009616265225753274	AMR
chr3	52676064	A	AT	FP/HET	544	23	521	0.0423	PBRM1	CCDS43099.1;ENST00000394830.7;NM_018313.4	splice_region	c.996-4_996-3insA	p.?	-/-	0.009616265225753274	AMR
chr3	52676064	AC	A	FP/HET	544	70	474	0.1305	PBRM1	CCDS2860.1;ENST00000337303.8;NM_181042.4	splice_region	c.996-4delG	p.?	-/-	0.1452513966480447	AMR
chr3	52676064	AC	A	FP/HET	544	70	474	0.1305	PBRM1	CCDS43099.1;ENST00000394830.7;NM_018313.4	splice_region	c.996-4delG	p.?	-/-	0.1452513966480447	AMR
chr3	52696310	GA	G	FP/HET	545	20	525	0.0367	PBRM1	CCDS2860.1;ENST00000337303.8;NM_181042.4	intronic	c.385-19delT		-/-	0.06280070904026336	AMR
chr3	52696310	GA	G	FP/HET	545	20	525	0.0367	PBRM1	CCDS43099.1;ENST00000394830.7;NM_018313.4	intronic	c.385-19delT		-/-	0.06280070904026336	AMR
chr3	52696310	G	GA	FP/HET	545	17	528	0.033	PBRM1	CCDS2860.1;ENST00000337303.8;NM_181042.4	intronic	c.385-19dupT		-/-	0.15088073924343054	SAS
chr3	52696310	G	GA	FP/HET	545	17	528	0.033	PBRM1	CCDS43099.1;ENST00000394830.7;NM_018313.4	intronic	c.385-19dupT		-/-	0.15088073924343054	SAS
chr3	65372849	TTC	T	FP/HET	1179	31	1148	0.0271	MAGI1	CCDS2904.1;ENST00000483466.5;NM_004742.2	frameshift	c.2467_2468delGA	p.E823Nfs*31	GAaatc/aatc	0.0012068831269952504	SAS
chr3	65372849	TTC	T	FP/HET	1179	31	1148	0.0271	MAGI1	CCDS33781.1;ENST00000330909.12;NM_015520.1	frameshift	c.2467_2468delGA	p.E823Nfs*31	GAaatc/aatc	0.0012068831269952504	SAS
chr3	65425560	TCTG	T	FP/HET	1138	46	1092	0.0413	MAGI1	CCDS2904.1;ENST00000483466.5;NM_004742.2	inframe	c.1261_1263delCAG	p.Q421del	CAGaca/aca	8.16803e+11	AFR
chr3	65425560	TCTG	T	FP/HET	1138	46	1092	0.0413	MAGI1	CCDS33780.1;ENST00000402939.6;NM_001033057.1	inframe	c.1261_1263delCAG	p.Q421del	CAGaca/aca	8.16803e+11	AFR
chr3	65425560	TCTG	T	FP/HET	1138	46	1092	0.0413	MAGI1	CCDS33781.1;ENST00000330909.12;NM_015520.1	inframe	c.1261_1263delCAG	p.Q421del	CAGaca/aca	8.16803e+11	AFR
chr3	121151270	G	GA	FP/HET	585	18	567	0.0308	POLQ	CCDS33833.1;ENST00000264233;NM_199420.3	splice_region	c.7660-7dupT	p.?	-/-	0.026202953787517864	OTH
chr3	121202433	TAA	T	FP/HET	519	11	508	0.0231	POLQ	CCDS33833.1;ENST00000264233;NM_199420.3	splice_region	c.5774-6_5774-5delTT	p.?	-/-	0.06512871008580673	AFR
chr3	121202433	TA	T	FP/HET	519	71	448	0.1387	POLQ	CCDS33833.1;ENST00000264233;NM_199420.3	splice_region	c.5774-5delT	p.?	-/-	0.4037955655768508	AMR
chr3	121202433	T	TA	FP/HET	519	32	487	0.0617	POLQ	CCDS33833.1;ENST00000264233;NM_199420.3	splice_region	c.5774-5dupT	p.?	-/-	0.04337050805452292	SAS
chr3	138400782	GA	G	FP/HET	598	58	540	0.097	PIK3CB	CCDS3104.1;ENST00000289153.6;ENST00000477593.5;NM_006219.2	intronic	c.2504+26delT		-/-	0.2597990939531219	AMR
chr3	138400782	G	GA	FP/HET	598	48	550	0.0819	PIK3CB	CCDS3104.1;ENST00000289153.6;ENST00000477593.5;NM_006219.2	intronic	c.2504+26dupT		-/-	0.21479210576738839	SAS
chr3	142241692	GA	G	FP/HET	569	29	540	0.0527	ATR	CCDS3124.1;ENST00000350721.8;NM_001184.3	intronic	c.4153-10delT		-/-	0.07441253263707572	AMR
chr3	142241692	G	GA	FP/HET	569	34	535	0.0598	ATR	CCDS3124.1;ENST00000350721.8;NM_001184.3	intronic	c.4153-10dupT		-/-	0.23639896373056996	SAS
chr3	142274739	A	AT	FP/HET	769	24	745	0.0325	ATR	CCDS3124.1;ENST00000350721.8;NM_001184.3	frameshift	c.2320dupA	p.I774Nfs*3	atacct/aAtacct	0.006232023010546501	AMR
chr3	168808038	T	TA	FP/HET	485	9	476	0.0206	MECOM	CCDS54669.1;ENST00000464456.5;NM_001164000.1	intronic	c.2574-15dupT		-/-	0.007584787084191137	SAS
chr3	168808038	T	TA	FP/HET	485	9	476	0.0206	MECOM	CCDS3205.1;ENST00000468789.5;ENST00000628990.2;NM_001105078.3;NM_001205194.1;NM_005241.3	intronic	c.2601-15dupT		-/-	0.007584787084191137	SAS
chr3	168808038	T	TA	FP/HET	485	9	476	0.0206	MECOM	CCDS54670.1;ENST00000264674.7;NM_001105077.3	intronic	c.2796-15dupT		-/-	0.007584787084191137	SAS
chr3	168808038	T	TA	FP/HET	485	9	476	0.0206	MECOM	NM_004991.3	intronic	c.3165-15dupT		-/-	0.007584787084191137	SAS
chr3	178938747	A	ATT	HET	299	76	223	0.2575	PIK3CA	CCDS43171.1;ENST00000263967;NM_006218.3	intronic	c.2016-23_2016-22dupTT		-/-	4.496e+09	SAS
chr4	1919852	C	CT	FP/HET	394	16	378	0.0431	NSD2	CCDS33940.1;ENST00000382891.9;ENST00000382892.6;ENST00000382895.7;ENST00000508803.5;NM_001042424.2;NM_133330.2;NM_133331.2;NM_133335.3	splice_region	c.928-6dupT	p.?	-/-	0.011216139954853273	SAS
chr4	1919852	C	CT	FP/HET	394	16	378	0.0431	NSD2	CCDS46999.1;ENST00000420906.6;ENST00000514045.5;NM_007331.1	splice_region	c.928-6dupT	p.?	-/-	0.011216139954853273	SAS
chr4	1919852	C	CT	FP/HET	394	16	378	0.0431	NSD2	CCDS3356.1;ENST00000312087.10;ENST00000353275.9;ENST00000398261.5;ENST00000503128.5;NM_133334.2	splice_region	c.928-6dupT	p.?	-/-	0.011216139954853273	SAS
chr4	1919852	CT	C	FP/HET	394	16	378	0.0431	NSD2	CCDS33940.1;ENST00000382891.9;ENST00000382892.6;ENST00000382895.7;ENST00000508803.5;NM_001042424.2;NM_133330.2;NM_133331.2;NM_133335.3	splice_region	c.928-6delT	p.?	-/-	0.008083832335329342	OTH
chr4	1919852	CT	C	FP/HET	394	16	378	0.0431	NSD2	CCDS46999.1;ENST00000420906.6;ENST00000514045.5;NM_007331.1	splice_region	c.928-6delT	p.?	-/-	0.008083832335329342	OTH
chr4	1919852	CT	C	FP/HET	394	16	378	0.0431	NSD2	CCDS3356.1;ENST00000312087.10;ENST00000353275.9;ENST00000398261.5;ENST00000503128.5;NM_133334.2	splice_region	c.928-6delT	p.?	-/-	0.008083832335329342	OTH
chr4	15839700	A	AT	FP/HET	944	26	918	0.0286	CD38	CCDS3417.1;ENST00000226279.7;NM_001775.3	splice_region	c.586-4dupT	p.?	-/-	0.006842372022301064	AMR
chr4	15839700	AT	A	FP/HET	944	65	879	0.0689	CD38	CCDS3417.1;ENST00000226279.7;NM_001775.3	splice_region	c.586-4delT	p.?	-/-	0.23732293163621432	SAS
chr4	20533700	A	AT	FP/HET	565	11	554	0.0212	SLIT2	CCDS75111.1;ENST00000503823.5;NM_001289136.2	intronic	c.1664+27dupT		-/-	0.37187545680456074	EAS
chr4	20533700	A	AT	FP/HET	565	11	554	0.0212	SLIT2	CCDS75110.1;ENST00000503837.5;NM_001289135.2	intronic	c.1676+27dupT		-/-	0.37187545680456074	EAS
chr4	20533700	A	AT	FP/HET	565	11	554	0.0212	SLIT2	CCDS3426.1;ENST00000504154.5;NM_004787.3	intronic	c.1688+27dupT		-/-	0.37187545680456074	EAS
chr4	20533700	A	ATT	HET	565	205	360	0.3646	SLIT2	CCDS75111.1;ENST00000503823.5;NM_001289136.2	intronic	c.1664+26_1664+27dupTT		-/-	0.25062125420260195	EAS
chr4	20533700	A	ATT	HET	565	205	360	0.3646	SLIT2	CCDS75110.1;ENST00000503837.5;NM_001289135.2	intronic	c.1676+26_1676+27dupTT		-/-	0.25062125420260195	EAS
chr4	20533700	A	ATT	HET	565	205	360	0.3646	SLIT2	CCDS3426.1;ENST00000504154.5;NM_004787.3	intronic	c.1688+26_1688+27dupTT		-/-	0.25062125420260195	EAS
chr4	55976947	TA	T	FP/HET	674	15	659	0.0237	KDR	CCDS3497.1;ENST00000263923.5;ENST00000645273.1;NM_002253.3	intronic	c.977-13delT		-/-	0.09465279966383024	SAS
chr4	55976947	T	TAA	FP/HET	674	47	627	0.0712	KDR	CCDS3497.1;ENST00000263923.5;ENST00000645273.1;NM_002253.3	intronic	c.977-14_977-13dupTT		-/-	0.028938906752411574	NFE
chr4	55976947	T	TA	HET	674	328	346	0.4881	KDR	CCDS3497.1;ENST00000263923.5;ENST00000645273.1;NM_002253.3	intronic	c.977-13dupT		-/-	0.5401353461738678	AFR
chr4	57337866	G	GT	FP/HET	529	16	513	0.0321	SRP72	CCDS58898.1;ENST00000510663.6;NM_001267722.1	intronic	c.231-11dupT		-/-	0.011491082919654349	SAS
chr4	57337866	G	GT	FP/HET	529	16	513	0.0321	SRP72	CCDS3506.1;ENST00000342756.10;ENST00000642900.1;NM_006947.4	intronic	c.231-11dupT		-/-	0.011491082919654349	SAS
chr4	69964234	C	CT	HET	567	246	321	0.4356	UGT2B7	CCDS82930.1;ENST00000508661.5;NM_001330719.1	intronic	c.722-14dupT		-/-	0.6562594572783214	AFR
chr4	69964234	C	CT	HET	567	246	321	0.4356	UGT2B7	CCDS3526.1;ENST00000305231.11;NM_001074.3	intronic	c.722-14dupT		-/-	0.6562594572783214	AFR
chr4	69964234	C	CTT	HET	567	216	351	0.381	UGT2B7	CCDS82930.1;ENST00000508661.5;NM_001330719.1	intronic	c.722-15_722-14dupTT		-/-	0.17074538390675692	NFE
chr4	69964234	C	CTT	HET	567	216	351	0.381	UGT2B7	CCDS3526.1;ENST00000305231.11;NM_001074.3	intronic	c.722-15_722-14dupTT		-/-	0.17074538390675692	NFE
chr4	69964234	C	CTTT	FP/HET	567	17	550	0.0317	UGT2B7	CCDS82930.1;ENST00000508661.5;NM_001330719.1	intronic	c.722-16_722-14dupTTT		-/-	0.0010758196721311476	AMR
chr4	69964234	C	CTTT	FP/HET	567	17	550	0.0317	UGT2B7	CCDS3526.1;ENST00000305231.11;NM_001074.3	intronic	c.722-16_722-14dupTTT		-/-	0.0010758196721311476	AMR
chr4	84383809	GC	G	FP/HET	1164	45	1119	0.0395	ABRAXAS1	CCDS3605.2;ENST00000321945.11;NM_139076.2	frameshift	c.1042delG	p.A348Pfs*2	Gcctta/cctta
chr4	143003155	G	GA	HOM	516	486	30	0.9419	INPP4B	CCDS3757.1;ENST00000262992.8;ENST00000508116.5;ENST00000513000.5;NM_001101669.2;NM_003866.3	intronic	c.2642+28dupT		-/-	0.9825716354992665	NFE
chr4	143003155	G	GA	HOM	516	486	30	0.9419	INPP4B	CCDS82958.1;ENST00000509777.5;NM_001331040.1	intronic	c.2642+28dupT		-/-	0.9825716354992665	NFE
chr4	143181731	T	TA	FP/HET	623	41	582	0.0674	INPP4B	CCDS3757.1;ENST00000262992.8;ENST00000508116.5;ENST00000513000.5;NM_001101669.2;NM_003866.3	intronic	c.616-15dupT		-/-	0.12180335097001764	AMR
chr4	143181731	T	TA	FP/HET	623	41	582	0.0674	INPP4B	CCDS82958.1;ENST00000509777.5;NM_001331040.1	intronic	c.616-15dupT		-/-	0.12180335097001764	AMR
chr4	143181746	AAT	A	FP/HET	512	16	496	0.0332	INPP4B	CCDS3757.1;ENST00000262992.8;ENST00000508116.5;ENST00000513000.5;NM_001101669.2;NM_003866.3	intronic	c.616-31_616-30delAT		-/-	0.13784564589352044	EAS
chr4	143181746	AAT	A	FP/HET	512	16	496	0.0332	INPP4B	CCDS82958.1;ENST00000509777.5;NM_001331040.1	intronic	c.616-31_616-30delAT		-/-	0.13784564589352044	EAS
chr4	143181747	AT	A	FP/HET	511	94	417	0.1859	INPP4B	CCDS3757.1;ENST00000262992.8;ENST00000508116.5;ENST00000513000.5;NM_001101669.2;NM_003866.3	intronic	c.616-31delA		-/-	0.4436232592230638	SAS
chr4	143181747	AT	A	FP/HET	511	94	417	0.1859	INPP4B	CCDS82958.1;ENST00000509777.5;NM_001331040.1	intronic	c.616-31delA		-/-	0.4436232592230638	SAS
chr4	153268227	CAA	C	FP/HET	602	14	588	0.0249	FBXW7	CCDS34078.1;ENST00000296555.10;NM_001013415.2	splice_region	c.231-6_231-5delTT	p.?	-/-	0.034144295302013426	AMR
chr4	153268227	CAA	C	FP/HET	602	14	588	0.0249	FBXW7	CCDS3778.1;ENST00000263981.9;ENST00000393956.8;NM_018315.5	splice_region	c.345-6_345-5delTT	p.?	-/-	0.034144295302013426	AMR
chr4	153268227	CAA	C	FP/HET	602	14	588	0.0249	FBXW7	CCDS3777.1;ENST00000603841;NM_001349798.2;NM_033632.3	splice_region	c.585-6_585-5delTT	p.?	-/-	0.034144295302013426	AMR
chr4	153268227	CA	C	FP/HET	602	63	539	0.1063	FBXW7	CCDS34078.1;ENST00000296555.10;NM_001013415.2	splice_region	c.231-5delT	p.?	-/-	0.35442477876106193	SAS
chr4	153268227	CA	C	FP/HET	602	63	539	0.1063	FBXW7	CCDS3778.1;ENST00000263981.9;ENST00000393956.8;NM_018315.5	splice_region	c.345-5delT	p.?	-/-	0.35442477876106193	SAS
chr4	153268227	CA	C	FP/HET	602	63	539	0.1063	FBXW7	CCDS3777.1;ENST00000603841;NM_001349798.2;NM_033632.3	splice_region	c.585-5delT	p.?	-/-	0.35442477876106193	SAS
chr4	153268227	C	CA	FP/HET	602	27	575	0.0449	FBXW7	CCDS34078.1;ENST00000296555.10;NM_001013415.2	splice_region	c.231-5dupT	p.?	-/-	0.0876926964872378	EAS
chr4	153268227	C	CA	FP/HET	602	27	575	0.0449	FBXW7	CCDS3778.1;ENST00000263981.9;ENST00000393956.8;NM_018315.5	splice_region	c.345-5dupT	p.?	-/-	0.0876926964872378	EAS
chr4	153268227	C	CA	FP/HET	602	27	575	0.0449	FBXW7	CCDS3777.1;ENST00000603841;NM_001349798.2;NM_033632.3	splice_region	c.585-5dupT	p.?	-/-	0.0876926964872378	EAS
chr4	169612461	G	GT	FP/HET	831	53	778	0.0638	PALLD	CCDS54819.1;ENST00000512127.5;NM_001166109.1	intronic	c.355+29dupT		-/-	0.23871641012261935	SAS
chr4	169612461	G	GT	FP/HET	831	53	778	0.0638	PALLD	CCDS34098.1;ENST00000261509.10;NM_016081.3	intronic	c.1501+29dupT		-/-	0.23871641012261935	SAS
chr4	169612461	G	GT	FP/HET	831	53	778	0.0638	PALLD	CCDS54818.1;ENST00000505667.5;NM_001166108.1	intronic	c.1501+29dupT		-/-	0.23871641012261935	SAS
chr4	169612461	GT	G	FP/HET	831	52	779	0.0626	PALLD	CCDS54819.1;ENST00000512127.5;NM_001166109.1	intronic	c.355+29delT		-/-	0.14171217192178967	AMR
chr4	169612461	GT	G	FP/HET	831	52	779	0.0626	PALLD	CCDS34098.1;ENST00000261509.10;NM_016081.3	intronic	c.1501+29delT		-/-	0.14171217192178967	AMR
chr4	169612461	GT	G	FP/HET	831	52	779	0.0626	PALLD	CCDS54818.1;ENST00000505667.5;NM_001166108.1	intronic	c.1501+29delT		-/-	0.14171217192178967	AMR
chr4	169846359	GCT	G	HOM	950	847	103	0.8926	PALLD	CCDS54820.1;ENST00000507735.5;NM_001166110.1	intronic	c.1846+141_1846+142delCT		-/-	0.9641460234680573	EAS
chr4	169846359	GCT	G	HOM	950	847	103	0.8926	PALLD	CCDS54819.1;ENST00000512127.5;NM_001166109.1	intronic	c.2161+141_2161+142delCT		-/-	0.9641460234680573	EAS
chr4	169846359	GCT	G	HOM	950	847	103	0.8926	PALLD	CCDS34098.1;ENST00000261509.10;NM_016081.3	intronic	c.3308-14_3308-13delCT		-/-	0.9641460234680573	EAS
chr4	169846359	GCT	G	HOM	950	847	103	0.8926	PALLD	CCDS54818.1;ENST00000505667.5;NM_001166108.1	intronic	c.3359-14_3359-13delCT		-/-	0.9641460234680573	EAS
chr4	187538940	CT	C	FP/HET	1248	26	1222	0.0216	FAT1	CCDS47177.1;ENST00000441802.6;NM_005245.3	frameshift	c.8799delA	p.G2934Vfs*3	caAggt/caggt	0.0	AMR
chr4	187560860	T	TA	FP/HET	615	19	596	0.0325	FAT1	CCDS47177.1;ENST00000441802.6;NM_005245.3	intronic	c.3642+15dupT		-/-	0.04204330460374185	AFR
chr5	228278	CT	C	HET	510	256	254	0.5039	SDHA	CCDS82985.1;ENST00000504309.5;NM_001330758.1	intronic	c.622-13delT		-/-	0.5155954631379962	AFR
chr5	228278	CT	C	HET	510	256	254	0.5039	SDHA	CCDS77992.1;ENST00000510361.5;NM_001294332.1	intronic	c.478-13delT		-/-	0.5155954631379962	AFR
chr5	228278	CT	C	HET	510	256	254	0.5039	SDHA	CCDS3853.1;ENST00000264932.10;NM_004168.3	intronic	c.622-13delT		-/-	0.5155954631379962	AFR
chr5	256434	ACT	A	FP/HET	824	70	754	0.085	SDHA	CCDS82985.1;ENST00000504309.5;NM_001330758.1	intronic	c.1666-12_1666-11delCT		-/-	3.73475e+11	AFR
chr5	256434	ACT	A	FP/HET	824	70	754	0.085	SDHA	CCDS77992.1;ENST00000510361.5;NM_001294332.1	intronic	c.1765-12_1765-11delCT		-/-	3.73475e+11	AFR
chr5	256434	ACT	A	FP/HET	824	70	754	0.085	SDHA	CCDS3853.1;ENST00000264932.10;NM_004168.3	intronic	c.1909-12_1909-11delCT		-/-	3.73475e+11	AFR
chr5	256483	CTT	C	FP/HET	1177	72	1105	0.062	SDHA	CCDS82985.1;ENST00000504309.5;NM_001330758.1	frameshift	c.1702_1703delTT	p.L568Efs*4	TTgaac/gaac	2.26501e+12	EAS
chr5	256483	CTT	C	FP/HET	1177	72	1105	0.062	SDHA	CCDS77992.1;ENST00000510361.5;NM_001294332.1	frameshift	c.1801_1802delTT	p.L601Efs*4	TTgaac/gaac	2.26501e+12	EAS
chr5	256483	CTT	C	FP/HET	1177	72	1105	0.062	SDHA	CCDS3853.1;ENST00000264932.10;NM_004168.3	frameshift	c.1945_1946delTT	p.L649Efs*4	TTgaac/gaac	2.26501e+12	EAS
chr5	7896957	C	CT	FP/HET	684	32	652	0.0468	MTRR	CCDS47190.1;ENST00000440940.6;NM_002454.2	intronic	c.1677-9dupT		-/-	0.016536331052460086	SAS
chr5	7896957	CT	C	FP/HET	684	32	652	0.0482	MTRR	CCDS47190.1;ENST00000440940.6;NM_002454.2	intronic	c.1677-9delT		-/-	0.01580319322254806	SAS
chr5	38953665	G	GAA	FP/HET	318	13	305	0.0409	RICTOR	CCDS34148.1;ENST00000357387.7;NM_152756.4	intronic	c.2698-12_2698-11dupTT		-/-	0.005156683855612852	SAS
chr5	38953665	G	GAA	FP/HET	318	13	305	0.0409	RICTOR	CCDS68861.1;ENST00000296782.9;NM_001285439.1	intronic	c.2698-12_2698-11dupTT		-/-	0.005156683855612852	SAS
chr5	38953665	G	GA	HET	318	232	86	0.7296	RICTOR	CCDS34148.1;ENST00000357387.7;NM_152756.4	intronic	c.2698-11dupT		-/-	0.9819362695352142	EAS
chr5	38953665	G	GA	HET	318	232	86	0.7296	RICTOR	CCDS68861.1;ENST00000296782.9;NM_001285439.1	intronic	c.2698-11dupT		-/-	0.9819362695352142	EAS
chr5	38958956	TA	T	FP/HET	418	19	399	0.0455	RICTOR	CCDS34148.1;ENST00000357387.7;NM_152756.4	intronic	c.2179-24delT		-/-	0.06064654020838899	AMR
chr5	38958956	TA	T	FP/HET	418	19	399	0.0455	RICTOR	CCDS68861.1;ENST00000296782.9;NM_001285439.1	intronic	c.2179-24delT		-/-	0.06064654020838899	AMR
chr5	38959431	G	GA	FP/HET	407	10	397	0.0246	RICTOR	CCDS34148.1;ENST00000357387.7;NM_152756.4	intronic	c.2052-9dupT		-/-	0.012165021156558533	AMR
chr5	38959431	G	GA	FP/HET	407	10	397	0.0246	RICTOR	CCDS68861.1;ENST00000296782.9;NM_001285439.1	intronic	c.2052-9dupT		-/-	0.012165021156558533	AMR
chr5	38978758	TA	T	FP/HET	495	21	474	0.0444	RICTOR	CCDS34148.1;ENST00000357387.7;NM_152756.4	splice_region	c.754-7delT	p.?	-/-	0.16051621160409557	SAS
chr5	38978758	TA	T	FP/HET	495	21	474	0.0444	RICTOR	CCDS68861.1;ENST00000296782.9;NM_001285439.1	splice_region	c.754-7delT	p.?	-/-	0.16051621160409557	SAS
chr5	38978758	T	TA	FP/HET	495	10	485	0.0222	RICTOR	CCDS34148.1;ENST00000357387.7;NM_152756.4	splice_region	c.754-7dupT	p.?	-/-	0.0351732543966568	AMR
chr5	38978758	T	TA	FP/HET	495	10	485	0.0222	RICTOR	CCDS68861.1;ENST00000296782.9;NM_001285439.1	splice_region	c.754-7dupT	p.?	-/-	0.0351732543966568	AMR
chr5	55243420	TAA	T	FP/HET	540	32	508	0.0611	IL6ST	CCDS54856.1;ENST00000381294.7;NM_001190981.1	splice_region	c.1658-5_1658-4delTT	p.?	-/-
chr5	55243420	TAA	T	FP/HET	540	32	508	0.0611	IL6ST	CCDS3971.1;ENST00000336909.9;ENST00000381298.6;ENST00000502326.7;NM_002184.3	splice_region	c.1841-5_1841-4delTT	p.?	-/-
chr5	55243420	TA	T	FP/HET	540	57	483	0.1074	IL6ST	CCDS54856.1;ENST00000381294.7;NM_001190981.1	splice_region	c.1658-4delT	p.?	-/-
chr5	55243420	TA	T	FP/HET	540	57	483	0.1074	IL6ST	CCDS3971.1;ENST00000336909.9;ENST00000381298.6;ENST00000502326.7;NM_002184.3	splice_region	c.1841-4delT	p.?	-/-
chr5	55243420	T	TA	FP/HET	540	23	517	0.0426	IL6ST	CCDS54856.1;ENST00000381294.7;NM_001190981.1	splice_region	c.1658-4dupT	p.?	-/-
chr5	55243420	T	TA	FP/HET	540	23	517	0.0426	IL6ST	CCDS3971.1;ENST00000336909.9;ENST00000381298.6;ENST00000502326.7;NM_002184.3	splice_region	c.1841-4dupT	p.?	-/-
chr5	56177848	TCAACAA	T	FP/HET	1282	26	1256	0.0203	MAP3K1	CCDS43318.1;ENST00000399503;NM_005921.1	inframe	c.2842_2847delACAACA	p.T948_T949del	ACAACAgag/gag	0.0032816871099634174	EAS
chr5	56177848	TCAA	T	HET	1282	910	372	0.7106	MAP3K1	CCDS43318.1;ENST00000399503;NM_005921.1	inframe	c.2845_2847delACA	p.T949del	ACAgag/gag	0.8050979462607724	NFE
chr5	67576330	C	CT	FP/HET	462	43	419	0.0931	PIK3R1	CCDS3993.1;ENST00000521381.5;ENST00000521657.5;NM_181523.2	intronic	c.635-11dupT		-/-	0.03649757240917462	EAS
chr5	67576330	CT	C	FP/HET	462	62	400	0.1342	PIK3R1	CCDS3993.1;ENST00000521381.5;ENST00000521657.5;NM_181523.2	intronic	c.635-11delT		-/-	0.4557332060613292	SAS
chr5	67576330	CTT	C	FP/HET	462	20	442	0.0433	PIK3R1	CCDS3993.1;ENST00000521381.5;ENST00000521657.5;NM_181523.2	intronic	c.635-12_635-11delTT		-/-	0.017599331821978283	SAS
chr5	74642839	CA	C	FP/HET	638	13	625	0.0204	HMGCR	CCDS47234.1;ENST00000343975.9;NM_001130996.1	intronic	c.451-181delA		-/-
chr5	74642839	CA	C	FP/HET	638	13	625	0.0204	HMGCR	CCDS4027.1;ENST00000287936.8;ENST00000511206.5;NM_000859.2	intronic	c.451-181delA		-/-
chr5	86629061	C	CT	FP/HET	446	26	420	0.0583	RASA1	CCDS34200.1;ENST00000274376.10;NM_002890.2	intronic	c.829-12dupT		-/-	0.10223084384093113	AMR
chr5	86629061	C	CT	FP/HET	446	26	420	0.0583	RASA1	CCDS47243.1;ENST00000456692.6;NM_022650.2	intronic	c.298-12dupT		-/-	0.10223084384093113	AMR
chr5	86629061	CT	C	FP/HET	446	38	408	0.0874	RASA1	CCDS34200.1;ENST00000274376.10;NM_002890.2	intronic	c.829-12delT		-/-	0.1314683477804045	SAS
chr5	86629061	CT	C	FP/HET	446	38	408	0.0874	RASA1	CCDS47243.1;ENST00000456692.6;NM_022650.2	intronic	c.298-12delT		-/-	0.1314683477804045	SAS
chr5	86659147	A	AT	FP/HET	467	12	455	0.0257	RASA1	CCDS34200.1;ENST00000274376.10;NM_002890.2	splice_region	c.1454-7dupT	p.?	-/-	0.004607562758182396	SAS
chr5	86659147	A	AT	FP/HET	467	12	455	0.0257	RASA1	CCDS47243.1;ENST00000456692.6;NM_022650.2	splice_region	c.923-7dupT	p.?	-/-	0.004607562758182396	SAS
chr5	86669963	TA	T	FP/HET	183	6	177	0.0328	RASA1	CCDS34200.1;ENST00000274376.10;NM_002890.2	intronic	c.1777-16delA		-/-	0.010530749789385004	AMR
chr5	86669963	TA	T	FP/HET	183	6	177	0.0328	RASA1	CCDS47243.1;ENST00000456692.6;NM_022650.2	intronic	c.1246-16delA		-/-	0.010530749789385004	AMR
chr5	86669964	A	AT	FP/HET	187	6	181	0.0321	RASA1	CCDS34200.1;ENST00000274376.10;NM_002890.2	intronic	c.1777-3dupT		-/-	0.04009235936188077	EAS
chr5	86669964	A	AT	FP/HET	187	6	181	0.0321	RASA1	CCDS47243.1;ENST00000456692.6;NM_022650.2	intronic	c.1246-3dupT		-/-	0.04009235936188077	EAS
chr5	86669964	AT	A	FP/HET	187	21	166	0.1123	RASA1	CCDS34200.1;ENST00000274376.10;NM_002890.2	splice_region	c.1777-3delT	p.?	-/-	0.22903441363180754	AMR
chr5	86669964	AT	A	FP/HET	187	21	166	0.1123	RASA1	CCDS47243.1;ENST00000456692.6;NM_022650.2	splice_region	c.1246-3delT	p.?	-/-	0.22903441363180754	AMR
chr5	98192164	AAGG	A	HOM	1129	1087	42	0.9628	CHD1	CCDS34204.1;ENST00000284049.7;ENST00000614616.4;NM_001270.2	inframe	c.5050_5052delCCT	p.P1684del	CCTtat/tat	0.3369460500963391	AFR
chr5	98216956	C	CT	FP/HET	536	19	517	0.0373	CHD1	CCDS34204.1;ENST00000284049.7;ENST00000614616.4;NM_001270.2	intronic	c.2964+26dupA		-/-
chr5	98216956	CT	C	FP/HET	536	91	445	0.1716	CHD1	CCDS34204.1;ENST00000284049.7;ENST00000614616.4;NM_001270.2	intronic	c.2964+26delA		-/-
chr5	98216956	CTT	C	FP/HET	536	65	471	0.1231	CHD1	CCDS34204.1;ENST00000284049.7;ENST00000614616.4;NM_001270.2	intronic	c.2964+25_2964+26delAA		-/-
chr5	98216956	CTTT	C	FP/HET	536	33	503	0.0616	CHD1	CCDS34204.1;ENST00000284049.7;ENST00000614616.4;NM_001270.2	intronic	c.2964+24_2964+26delAAA		-/-
chr5	98216956	CTTTT	C	FP/HET	536	13	523	0.0261	CHD1	CCDS34204.1;ENST00000284049.7;ENST00000614616.4;NM_001270.2	intronic	c.2964+23_2964+26delAAAA		-/-
chr5	98224945	TA	T	FP/HET	604	21	583	0.0348	CHD1	CCDS34204.1;ENST00000284049.7;ENST00000614616.4;NM_001270.2	splice_region	c.2181-4delT	p.?	-/-	0.04323622193356838	AMR
chr5	98224945	T	TA	FP/HET	604	14	590	0.0232	CHD1	CCDS34204.1;ENST00000284049.7;ENST00000614616.4;NM_001270.2	splice_region	c.2181-4dupT	p.?	-/-	0.025607719428465393	AMR
chr5	98236804	G	GA	FP/HET	619	18	601	0.0291	CHD1	CCDS34204.1;ENST00000284049.7;ENST00000614616.4;NM_001270.2	intronic	c.588-19dupT		-/-	0.03610386530709035	SAS
chr5	112111309	TA	T	FP/HET	521	37	484	0.0729	APC	CCDS4107.1;ENST00000257430.8;ENST00000508376.6;NM_000038.5;NM_001127510.2	splice_region	c.423-4delA	p.?	-/-	0.3130946203079052	SAS
chr5	112111309	T	TA	FP/HET	521	35	486	0.0672	APC	CCDS4107.1;ENST00000257430.8;ENST00000508376.6;NM_000038.5;NM_001127510.2	splice_region	c.423-4dupA	p.?	-/-	0.057980316645271715	AMR
chr5	112175599	TA	T	HOM	1267	1232	35	0.9724	APC	CCDS4107.1;ENST00000257430.8;ENST00000508376.6;NM_000038.5;NM_001127510.2	frameshift	c.4312delA	p.T1438Hfs*35	Acacct/cacct
chr5	112176496	GAA	G	HET	1119	518	601	0.4638	APC	CCDS4107.1;ENST00000257430.8;ENST00000508376.6;NM_000038.5;NM_001127510.2	frameshift	c.5208_5209delAA	p.H1738Qfs*30	aaAAgtcac/aagtcac
chr5	131924363	AT	A	FP/HET	589	15	574	0.0255	RAD50	CCDS34233.1;ENST00000378823.7;NM_005732.3	splice_region	c.1052-6delT	p.?	-/-	0.0071765631144317735	AFR
chr5	131927550	AT	A	FP/HET	368	12	356	0.0353	RAD50	CCDS34233.1;ENST00000378823.7;NM_005732.3	intronic	c.1636-9delT		-/-	0.0077798307886803465	AMR
chr5	132408905	C	CT	FP/HET	555	39	516	0.0703	HSPA4	CCDS4166.1;ENST00000304858.6;NM_002154.3	splice_region	c.430-5dupT	p.?	-/-	0.14212454212454212	AMR
chr5	132408905	CT	C	FP/HET	555	55	500	0.0991	HSPA4	CCDS4166.1;ENST00000304858.6;NM_002154.3	splice_region	c.430-5delT	p.?	-/-	0.27371364653243846	SAS
chr5	132425414	A	AT	FP/HET	488	10	478	0.0205	HSPA4	CCDS4166.1;ENST00000304858.6;NM_002154.3	intronic	c.1378+27_1378+28insT		-/-
chr5	132425415	GA	G	FP/HET	285	13	272	0.0491	HSPA4	CCDS4166.1;ENST00000304858.6;NM_002154.3	intronic	c.1378+42delA		-/-	0.14580859653289005	AMR
chr5	132425415	G	GA	FP/HET	285	11	274	0.0421	HSPA4	CCDS4166.1;ENST00000304858.6;NM_002154.3	intronic	c.1378+42dupA		-/-	0.33113546840212366	AFR
chr5	132428498	GT	G	FP/HET	505	12	493	0.0238	HSPA4	CCDS4166.1;ENST00000304858.6;NM_002154.3	intronic	c.1650+49delT		-/-
chr5	132428498	GTTT	G	FP/HET	505	12	493	0.0238	HSPA4	CCDS4166.1;ENST00000304858.6;NM_002154.3	intronic	c.1650+47_1650+49delTTT		-/-
chr5	139228072	CCCGGGT	C	HOM	942	865	77	0.9183	NRG2	CCDS54910.1;ENST00000541337.5;NM_001184935.1	inframe	c.1779_1784delACCCGG	p.P600_G601del	ggACCCGGgccc/gggccc	0.2458613554061045	AFR
chr5	139228072	CCCGGGT	C	HOM	942	865	77	0.9183	NRG2	CCDS4217.1;ENST00000361474.5;NM_004883.2	inframe	c.1977_1982delACCCGG	p.P666_G667del	ggACCCGGgccc/gggccc	0.2458613554061045	AFR
chr5	139228072	CCCGGGT	C	HOM	942	865	77	0.9183	NRG2	NM_013983.2	inframe	c.1983_1988delACCCGG	p.P668_G669del	ggACCCGGgccc/gggccc	0.2458613554061045	AFR
chr5	139422531	CGCT	C	FP/HET	1804	47	1757	0.0261	NRG2	CCDS4217.1;ENST00000361474.5;NM_004883.2	inframe	c.121_123delAGC	p.S41del	AGCgag/gag	0.005213657738703741	EAS
chr5	139422531	CGCT	C	FP/HET	1804	47	1757	0.0261	NRG2	NM_013983.2	inframe	c.121_123delAGC	p.S41del	AGCgag/gag	0.005213657738703741	EAS
chr5	139422531	CGCT	C	FP/HET	1804	47	1757	0.0261	NRG2	CCDS54910.1;ENST00000541337.5;NM_001184935.1	inframe	c.121_123delAGC	p.S41del	AGCgag/gag	0.005213657738703741	EAS
chr5	139422564	CGCT	C	FP/HET	1619	43	1576	0.0266	NRG2	CCDS4217.1;ENST00000361474.5;NM_004883.2	inframe	c.88_90delAGC	p.S30del	AGCgag/gag	0.004769618430525558	EAS
chr5	139422564	CGCT	C	FP/HET	1619	43	1576	0.0266	NRG2	NM_013983.2	inframe	c.88_90delAGC	p.S30del	AGCgag/gag	0.004769618430525558	EAS
chr5	139422564	CGCT	C	FP/HET	1619	43	1576	0.0266	NRG2	CCDS54910.1;ENST00000541337.5;NM_001184935.1	inframe	c.88_90delAGC	p.S30del	AGCgag/gag	0.004769618430525558	EAS
chr5	148207659	AC	A	FP/HET	450	93	357	0.2067	ADRB2	CCDS4292.1;ENST00000305988.5;NM_000024.5	3_prime_UTR	c.*34delC		-/-	0.2862776025236593	NFE
chr5	149460552	CA	C	FP/HET	1165	41	1124	0.0352	CSF1R	CCDS4302.1;ENST00000286301.7;NM_001288705.2;NM_005211.3	frameshift	c.84delT	p.E29Sfs*4	ccTgag/ccgag
chr5	170818290	A	AT	FP/HET	558	16	542	0.0287	NPM1	CCDS4377.1;ENST00000351986.10;NM_199185.3	intronic	c.139-9dupT		-/-	0.014144271570014143	AMR
chr5	170818290	A	AT	FP/HET	558	16	542	0.0287	NPM1	CCDS43399.1;ENST00000393820;NM_001037738.2	intronic	c.139-9dupT		-/-	0.014144271570014143	AMR
chr5	170818290	A	AT	FP/HET	558	16	542	0.0287	NPM1	CCDS4376.1;ENST00000296930.9;ENST00000517671.5;NM_002520.6	intronic	c.139-9dupT		-/-	0.014144271570014143	AMR
chr5	170818290	AT	A	FP/HET	558	14	544	0.0251	NPM1	CCDS4377.1;ENST00000351986.10;NM_199185.3	intronic	c.139-9delT		-/-	0.019794721407624633	AMR
chr5	170818290	AT	A	FP/HET	558	14	544	0.0251	NPM1	CCDS43399.1;ENST00000393820;NM_001037738.2	intronic	c.139-9delT		-/-	0.019794721407624633	AMR
chr5	170818290	AT	A	FP/HET	558	14	544	0.0251	NPM1	CCDS4376.1;ENST00000296930.9;ENST00000517671.5;NM_002520.6	intronic	c.139-9delT		-/-	0.019794721407624633	AMR
chr5	170837513	C	CT	FP/HET	661	49	612	0.0756	NPM1	CCDS4377.1;ENST00000351986.10;NM_199185.3	splice_region	c.760-5dupT	p.?	-/-	0.1343710292249047	OTH
chr5	170837513	C	CT	FP/HET	661	49	612	0.0756	NPM1	CCDS4376.1;ENST00000296930.9;ENST00000517671.5;NM_002520.6	splice_region	c.847-5dupT	p.?	-/-	0.1343710292249047	OTH
chr5	170837513	CT	C	FP/HET	661	60	601	0.0908	NPM1	CCDS4377.1;ENST00000351986.10;NM_199185.3	splice_region	c.760-5delT	p.?	-/-	0.3589936727930099	SAS
chr5	170837513	CT	C	FP/HET	661	60	601	0.0908	NPM1	CCDS4376.1;ENST00000296930.9;ENST00000517671.5;NM_002520.6	splice_region	c.847-5delT	p.?	-/-	0.3589936727930099	SAS
chr5	176639217	T	TAA	FP/HET	590	47	543	0.0797	NSD1	CCDS4412.1;ENST00000439151.6;NM_022455.4	intronic	c.3796+33_3796+34dupAA		-/-	0.05412730370140932	EAS
chr5	176639217	T	TAA	FP/HET	590	47	543	0.0797	NSD1	CCDS4413.1;ENST00000347982.8;ENST00000354179.8;NM_172349.2	intronic	c.2989+33_2989+34dupAA		-/-	0.05412730370140932	EAS
chr5	176639217	T	TA	HET	590	301	289	0.5102	NSD1	CCDS4412.1;ENST00000439151.6;NM_022455.4	intronic	c.3796+34dupA		-/-	0.4808734706520056	EAS
chr5	176639217	T	TA	HET	590	301	289	0.5102	NSD1	CCDS4413.1;ENST00000347982.8;ENST00000354179.8;NM_172349.2	intronic	c.2989+34dupA		-/-	0.4808734706520056	EAS
chr5	179150788	G	GT	FP/HET	613	34	579	0.0555	CANX	CCDS4447.1;ENST00000247461.8;ENST00000452673.6;ENST00000504734.5;NM_001024649.1;NM_001746.3	intronic	c.1518+19dupT		-/-	0.26498080454014356	SAS
chr5	179150788	GT	G	FP/HET	613	19	594	0.031	CANX	CCDS4447.1;ENST00000247461.8;ENST00000452673.6;ENST00000504734.5;NM_001024649.1;NM_001746.3	intronic	c.1518+19delT		-/-	0.012712501880547615	AMR
chr5	180047739	C	CGT	FP/HET	1075	89	986	0.0828	FLT4	CCDS43412.1;ENST00000393347.7;NM_002020.4	intronic	c.2300-26_2300-25dupAC		-/-	0.08251642787891846	AFR
chr5	180047739	C	CGT	FP/HET	1075	89	986	0.0828	FLT4	CCDS4457.1;ENST00000261937.10;NM_182925.4	intronic	c.2300-26_2300-25dupAC		-/-	0.08251642787891846	AFR
chr5	180047739	C	CGTGT	HET	1075	617	458	0.574	FLT4	CCDS43412.1;ENST00000393347.7;NM_002020.4	intronic	c.2300-28_2300-25dupACAC		-/-	0.27598813781862636	NFE
chr5	180047739	C	CGTGT	HET	1075	617	458	0.574	FLT4	CCDS4457.1;ENST00000261937.10;NM_182925.4	intronic	c.2300-28_2300-25dupACAC		-/-	0.27598813781862636	NFE
chr6	18134008	GA	G	FP/HET	569	24	545	0.0422	TPMT	CCDS4543.1;ENST00000309983;NM_000367.4;NM_001346817.1	intronic	c.580+26delT		-/-	0.003820960698689956	SAS
chr6	18134008	G	GAA	FP/HET	569	27	542	0.0475	TPMT	CCDS4543.1;ENST00000309983;NM_000367.4;NM_001346817.1	intronic	c.580+25_580+26dupTT		-/-	0.08459859555892958	AMR
chr6	18134008	G	GA	HET	569	201	368	0.355	TPMT	CCDS4543.1;ENST00000309983;NM_000367.4;NM_001346817.1	intronic	c.580+26dupT		-/-	0.6584921824801885	AFR
chr6	18139964	GA	G	HET	509	131	378	0.2593	TPMT	CCDS4543.1;ENST00000309983;NM_000367.4;NM_001346817.1	intronic	c.367-17delT		-/-	0.6823515606665103	EAS
chr6	18139973	AT	A	FP/HET	432	8	424	0.0208	TPMT	CCDS4543.1;ENST00000309983;NM_000367.4;NM_001346817.1	intronic	c.367-26delA		-/-	0.0061404630932582836	SAS
chr6	18148155	GA	G	FP/HET	608	42	566	0.0691	TPMT	CCDS4543.1;ENST00000309983;NM_000367.4;NM_001346817.1	intronic	c.141-10delT		-/-	0.2700825825825826	AMR
chr6	18148155	G	GA	FP/HET	608	26	582	0.0444	TPMT	CCDS4543.1;ENST00000309983;NM_000367.4;NM_001346817.1	intronic	c.141-10dupT		-/-	0.031151131662204914	SAS
chr6	18258299	GA	G	FP/HET	708	27	681	0.0395	DEK	CCDS34344.1;ENST00000397239.7;NM_003472.3	splice_region	c.248-7delT	p.?	-/-	0.0690436933223413	AMR
chr6	18258299	GA	G	FP/HET	708	27	681	0.0395	DEK	CCDS47382.1;ENST00000244776.11;NM_001134709.1	splice_region	c.146-7delT	p.?	-/-	0.0690436933223413	AMR
chr6	18258299	G	GA	FP/HET	708	22	686	0.0311	DEK	CCDS34344.1;ENST00000397239.7;NM_003472.3	splice_region	c.248-7dupT	p.?	-/-	0.08155688622754491	SAS
chr6	18258299	G	GA	FP/HET	708	22	686	0.0311	DEK	CCDS47382.1;ENST00000244776.11;NM_001134709.1	splice_region	c.146-7dupT	p.?	-/-	0.08155688622754491	SAS
chr6	29912413	TG	T	HOM	780	755	25	0.9692	HLA-A	CCDS34373.1;ENST00000376809.9;ENST00000396634.5;NM_002116.7	intronic	c.1012+24delG		-/-	0.6087827988338192	AMR
chr6	31237765	CATAGCGGTG	C	HET	1054	481	573	0.4573	HLA-C	CCDS34393.1;ENST00000376228.9;NM_002117.5	inframe	c.984_992del	p.T329_M331del	gtCACCGCTATgatg/gtgatg
chr6	31237776	C	CAACAGCCAT	HET	1137	484	653	0.4257	HLA-C	CCDS34393.1;ENST00000376228.9;NM_002117.5	inframe	c.981_982insATGGCTGTT	p.V327_V328insMAV	gtcacc/ATGGCTGTTgtcacc
chr6	31238928	TCA	T	FP/HET	2598	428	2170	0.1651	HLA-C	CCDS34393.1;ENST00000376228.9;NM_002117.5	frameshift	c.539_540delTG	p.L180Qfs*40	cTGaga/caga	0.02895380930063011	NFE
chr6	31238931	G	GTC	FP/HET	2580	431	2149	0.1674	HLA-C	CCDS34393.1;ENST00000376228.9;NM_002117.5	stop_gained	c.537_538insGA	p.L180Dfs*2	ctgaga/GActgaga	0.030191443641336198	NFE
chr6	31239110	TGGAG	T	HET	1422	378	1044	0.2665	HLA-C	CCDS34393.1;ENST00000376228.9;NM_002117.5	frameshift	c.355_358delCTCC	p.L119Rfs*31	CTCCagagg/agagg
chr6	31239115	G	GCCAA	HET	1399	377	1022	0.2695	HLA-C	CCDS34393.1;ENST00000376228.9;NM_002117.5	frameshift	c.353_354insTTGG	p.L119Wfs*21	accctc/acTTGGcctc
chr6	31324022	TCC	T	FP/HET	769	184	585	0.2393	HLA-B	CCDS34394.1;ENST00000412585.6;NM_005514.7	frameshift	c.539_540delGG	p.R180Qfs*27	cGGaga/caga	0.195728419619955	NFE
chr6	31324025	G	GTC	FP/HET	776	178	598	0.2294	HLA-B	CCDS34394.1;ENST00000412585.6;NM_005514.7	frameshift	c.537_538insGA	p.R180Dfs*35	cggaga/GAcggaga	0.20111877195264732	NFE
chr6	31324204	TGGAG	T	FP/HET	579	19	560	0.0345	HLA-B	CCDS34394.1;ENST00000412585.6;NM_005514.7	frameshift	c.355_358delCTCC	p.L119Rfs*31	CTCCagagc/agagc
chr6	31324209	G	GCCAA	FP/HET	560	22	538	0.0393	HLA-B	CCDS34394.1;ENST00000412585.6;NM_005514.7	frameshift	c.353_354insTTGG	p.L119Wfs*21	accctc/acTTGGcctc
chr6	31324247	T	TC	HET	398	241	157	0.608	HLA-B	CCDS34394.1;ENST00000412585.6;NM_005514.7	intronic	c.344-29dupG		-/-	0.3645885704709234	AMR
chr6	31324524	GCCTGGGCCT	G	HOM	1632	1593	39	0.9767	HLA-B	CCDS34394.1;ENST00000412585.6;NM_005514.7	inframe	c.275_283del	p.K92_A95delinsT	aAGGCCCAGGcacag/acacag
chr6	31324536	T	TTGGTCTTGC	HET	1631	850	781	0.5212	HLA-B	CCDS34394.1;ENST00000412585.6;NM_005514.7	inframe	c.271_272insGCAAGACCA	p.Y91delinsCKTN	tacaag/tGCAAGACCAacaag
chr6	31324536	T	TTGGTCTTGG	HET	1631	701	930	0.4298	HLA-B	CCDS34394.1;ENST00000412585.6;NM_005514.7	inframe	c.271_272insCCAAGACCA	p.Y91delinsSKTN	tacaag/tCCAAGACCAacaag
chr6	32191658	TAGC	T	HET	1164	759	405	0.6529	NOTCH4	CCDS34420.1;ENST00000375023;NM_004557.3	inframe	c.45_47delGCT	p.L16del	ctGCTatgt/ctatgt	0.5398849712428107	AFR
chr6	32370969	TG	T	HET	892	352	540	0.3957	BTNL2	CCDS78126.1;ENST00000454136.7;NM_001304561.1	frameshift	c.451delC	p.H151Tfs*96	Cacatg/acatg	0.19414451827242524	EAS
chr6	32548493	GGA	G	FP/HET	990	62	928	0.0636	HLA-DRB1	CCDS47409.1;ENST00000360004;NM_002124.3	intronic	c.763+28_763+29delTC		-/-
chr6	32548656	GTGA	G	FP/HET	892	66	826	0.0751	HLA-DRB1	CCDS47409.1;ENST00000360004;NM_002124.3	intronic	c.653-26_653-24delTCA		-/-	0.3403014534362103	AFR
chr6	32549398	AC	A	FP/HET	635	120	515	0.189	HLA-DRB1	CCDS47409.1;ENST00000360004;NM_002124.3	frameshift	c.587delG	p.S196Mfs*14	aGtgga/atgga	0.012085286278834666	AFR
chr6	32549626	AAC	A	FP/HET	1045	200	845	0.1923	HLA-DRB1	CCDS47409.1;ENST00000360004;NM_002124.3	intronic	c.371-13_371-12delGT		-/-	0.4077791718946048	AFR
chr6	32549630	AC	A	FP/HET	962	217	745	0.2266	HLA-DRB1	CCDS47409.1;ENST00000360004;NM_002124.3	intronic	c.371-16delG		-/-	0.041749134092033645	AFR
chr6	32551869	C	CCCCGCG	FP/HET	297	68	229	0.229	HLA-DRB1	CCDS47409.1;ENST00000360004;NM_002124.3	intronic	c.370+16_370+17insCGCGGG		-/-	0.0017985611510791368	AMR
chr6	32551873	CGGCCAT	C	HET	292	84	208	0.2877	HLA-DRB1	CCDS47409.1;ENST00000360004;NM_002124.3	splice_region	c.370+7_370+12delATGGCC	p.?	-/-
chr6	32551953	CCG	C	HET	1054	291	763	0.2761	HLA-DRB1	CCDS47409.1;ENST00000360004;NM_002124.3	frameshift	c.301_302delCG	p.R101Gfs*26	CGggcc/ggcc	0.08525515210991168	EAS
chr6	32551960	T	TCC	HET	1108	290	818	0.2626	HLA-DRB1	CCDS47409.1;ENST00000360004;NM_002124.3	frameshift	c.295_296insGG	p.Q99Rfs*31	caggcg/cGGaggcg	0.07443693693693694	EAS
chr6	32552093	ACCGCAC	A	HET	678	177	501	0.2625	HLA-DRB1	CCDS47409.1;ENST00000360004;NM_002124.3	inframe	c.157_162delGTGCGG	p.V53_R54del	GTGCGGttc/ttc	0.06715705005731754	EAS
chr6	32552126	ACTCCC	A	HET	385	131	254	0.3403	HLA-DRB1	CCDS47409.1;ENST00000360004;NM_002124.3	frameshift	c.125_129delGGGAG	p.R42Mfs*19	aGGGAGtgt/atgt
chr6	32552128	TCCCTCTTAGGCTGCCA	T	FP/HET	338	13	325	0.0414	HLA-DRB1	CCDS47409.1;ENST00000360004;NM_002124.3	frameshift	c.112_127del	p.W38Sfs*37	TGGCAGCCTAAGAGGGagtgt/agtgt
chr6	32552132	T	TTCAAA	HET	256	115	141	0.4531	HLA-DRB1	CCDS47409.1;ENST00000360004;NM_002124.3	frameshift	c.123_124insTTTGA	p.R42Ffs*40	agggag/TTTGAagggag
chr6	32552147	G	GACTTAGCCTGCTCCAA	FP/HET	239	13	226	0.0544	HLA-DRB1	CCDS47409.1;ENST00000360004;NM_002124.3	frameshift	c.108_109insTTGGAGCAGGCTAAGT	p.W38Efs*9	ctgtgg/TTGGAGCAGGCTAAGTctgtgg
chr6	32552183	A	AC	HOM	176	162	14	0.9261	HLA-DRB1	CCDS47409.1;ENST00000360004;NM_002124.3	intronic	c.101-29_101-28insG		-/-	0.5979342723004695	AFR
chr6	32557522	T	TAA	FP/HET	1815	158	1657	0.0871	HLA-DRB1	CCDS47409.1;ENST00000360004;NM_002124.3	kozak_sequence	c.-4_-3insTT		-/-	0.10880093520374082	NFE
chr6	32557526	GAA	G	FP/HET	1675	146	1529	0.0872	HLA-DRB1	CCDS47409.1;ENST00000360004;NM_002124.3	5_prime_UTR	c.-9_-8delTT		-/-	0.10069906790945406	NFE
chr6	32629238	A	AGAAGC	FP/HET	609	126	483	0.2069	HLA-DQB1	CCDS43451.1;ENST00000399084.5;ENST00000434651.6;NM_002123.4	splice_region	c.662-5_662-4insGCTTC	p.?	-/-
chr6	32629238	A	AGAAGC	FP/HET	609	126	483	0.2069	HLA-DQB1	CCDS59006.1;ENST00000374943.8;NM_001243961.1	splice_region	c.662-5_662-4insGCTTC	p.?	-/-
chr6	32629243	CAGAA	C	FP/HET	566	106	460	0.189	HLA-DQB1	CCDS43451.1;ENST00000399084.5;ENST00000434651.6;NM_002123.4	intronic	c.662-13_662-10delTTCT		-/-	0.2726926010678871	SAS
chr6	32629243	CAGAA	C	FP/HET	566	106	460	0.189	HLA-DQB1	CCDS59006.1;ENST00000374943.8;NM_001243961.1	intronic	c.662-13_662-10delTTCT		-/-	0.2726926010678871	SAS
chr6	32629246	A	AG	FP/HET	556	47	509	0.0863	HLA-DQB1	CCDS43451.1;ENST00000399084.5;ENST00000434651.6;NM_002123.4	intronic	c.662-13_662-12insC		-/-	0.2080018717828732	EAS
chr6	32629246	A	AG	FP/HET	556	47	509	0.0863	HLA-DQB1	CCDS59006.1;ENST00000374943.8;NM_001243961.1	intronic	c.662-13_662-12insC		-/-	0.2080018717828732	EAS
chr6	32629247	A	AC	HET	544	379	165	0.6967	HLA-DQB1	CCDS43451.1;ENST00000399084.5;ENST00000434651.6;NM_002123.4	intronic	c.662-14dupG		-/-	0.5379481811044229	EAS
chr6	32629247	A	AC	HET	544	379	165	0.6967	HLA-DQB1	CCDS59006.1;ENST00000374943.8;NM_001243961.1	intronic	c.662-14dupG		-/-	0.5379481811044229	EAS
chr6	32632870	TCAG	T	FP/HET	333	74	259	0.2252	HLA-DQB1	CCDS43451.1;ENST00000399084.5;ENST00000434651.6;NM_002123.4	intronic	c.110-29_110-27delCTG		-/-	0.1434233942727714	AFR
chr6	32632870	TCAG	T	FP/HET	333	74	259	0.2252	HLA-DQB1	CCDS59006.1;ENST00000374943.8;NM_001243961.1	intronic	c.110-29_110-27delCTG		-/-	0.1434233942727714	AFR
chr6	32634402	AAGC	A	HET	1015	430	585	0.4246	HLA-DQB1	CCDS43451.1;ENST00000399084.5;ENST00000434651.6;NM_002123.4	5_prime_UTR	c.-21_-19delGCT		-/-	0.1338430063529665	AFR
chr6	32634402	AAGC	A	HET	1015	430	585	0.4246	HLA-DQB1	CCDS59006.1;ENST00000374943.8;NM_001243961.1	5_prime_UTR	c.-21_-19delGCT		-/-	0.1338430063529665	AFR
chr6	32790099	G	GA	FP/HET	740	38	702	0.0514	TAP2	CCDS4755.1;ENST00000374899.8;NM_018833.2	splice_region	c.1933-5dupT	p.?	-/-	0.1620250829952047	AMR
chr6	33036399	C	CT	HET	669	311	358	0.4649	HLA-DPA1	CCDS4764.1;ENST00000419277.5;NM_001242524.1;NM_001242525.1;NM_033554.3	3_prime_UTR_intronic	c.*27dupA		-/-	0.6719262526863476	EAS
chr6	33037079	T	TA	FP/HET	756	30	726	0.041	HLA-DPA1	CCDS4764.1;ENST00000419277.5;NM_001242524.1;NM_001242525.1;NM_033554.3	intronic	c.347-3_347-2insT		-/-
chr6	51497344	T	TA	FP/HET	531	16	515	0.032	PKHD1	CCDS4935.1;ENST00000371117.7;NM_138694.3	intronic	c.11665+18dupT		-/-	0.10479693327807708	AFR
chr6	51618169	GT	G	FP/HET	787	35	752	0.0457	PKHD1	CCDS4936.1;ENST00000340994;NM_170724.2	intronic	c.8798-19delA		-/-	0.18325190708836891	AFR
chr6	51618169	GT	G	FP/HET	787	35	752	0.0457	PKHD1	CCDS4935.1;ENST00000371117.7;NM_138694.3	intronic	c.8798-19delA		-/-	0.18325190708836891	AFR
chr6	51930886	TA	T	FP/HET	643	14	629	0.0218	PKHD1	CCDS4936.1;ENST00000340994;NM_170724.2	intronic	c.779-12delT		-/-	0.08810949529512403	AFR
chr6	51930886	TA	T	FP/HET	643	14	629	0.0218	PKHD1	CCDS4935.1;ENST00000371117.7;NM_138694.3	intronic	c.779-12delT		-/-	0.08810949529512403	AFR
chr6	51930886	T	TAA	FP/HET	643	36	607	0.0575	PKHD1	CCDS4936.1;ENST00000340994;NM_170724.2	intronic	c.779-13_779-12dupTT		-/-	0.02781136638452237	AMR
chr6	51930886	T	TAA	FP/HET	643	36	607	0.0575	PKHD1	CCDS4935.1;ENST00000371117.7;NM_138694.3	intronic	c.779-13_779-12dupTT		-/-	0.02781136638452237	AMR
chr6	51930886	T	TA	HET	643	295	348	0.4603	PKHD1	CCDS4936.1;ENST00000340994;NM_170724.2	intronic	c.779-12dupT		-/-	0.5133686116139813	EAS
chr6	51930886	T	TA	HET	643	295	348	0.4603	PKHD1	CCDS4935.1;ENST00000371117.7;NM_138694.3	intronic	c.779-12dupT		-/-	0.5133686116139813	EAS
chr6	106534484	A	AT	FP/HET	739	24	715	0.0338	PRDM1	CCDS5054.2;ENST00000369096.8;NM_001198.3	intronic	c.42+26dupT		-/-	0.14654282765737875	AMR
chr6	106534484	AT	A	FP/HET	739	26	713	0.0352	PRDM1	CCDS5054.2;ENST00000369096.8;NM_001198.3	intronic	c.42+26delT		-/-	0.0521155830753354	AMR
chr6	116288912	T	TAAA	FP/HET	307	12	295	0.0423	FRK	CCDS5103.1;ENST00000606080;NM_002031.2	intronic	c.631-33_631-31dupTTT		-/-	0.03221823080377189	EAS
chr6	116288912	T	TAA	HET	307	76	231	0.2508	FRK	CCDS5103.1;ENST00000606080;NM_002031.2	intronic	c.631-32_631-31dupTT		-/-	0.4913560844185002	EAS
chr6	116288912	T	TA	HET	307	101	206	0.3322	FRK	CCDS5103.1;ENST00000606080;NM_002031.2	intronic	c.631-31dupT		-/-	0.5624924888835476	AFR
chr6	117631463	T	TTAA	FP/HET	390	87	303	0.2256	ROS1	CCDS5116.1;ENST00000368508.7;NM_002944.2	intronic	c.6234-22_6234-20dupTTA		-/-	0.30740584598088816	EAS
chr6	117642992	A	AT	FP/HET	569	29	540	0.051	ROS1	CCDS5116.1;ENST00000368508.7;NM_002944.2	intronic	c.5642-436dupA		-/-	0.5751336057843446	AFR
chr6	117642992	A	ATT	FP/HET	569	12	557	0.0211	ROS1	CCDS5116.1;ENST00000368508.7;NM_002944.2	intronic	c.5642-437_5642-436dupAA		-/-	0.11577560240963855	NFE
chr6	117642992	AT	A	FP/HET	569	127	442	0.2232	ROS1	CCDS5116.1;ENST00000368508.7;NM_002944.2	intronic	c.5642-436delA		-/-	0.04102483495756051	AFR
chr6	117642992	ATT	A	FP/HET	569	48	521	0.0844	ROS1	CCDS5116.1;ENST00000368508.7;NM_002944.2	intronic	c.5642-437_5642-436delAA		-/-	1.57183e+12	AFR
chr6	117642992	ATTT	A	FP/HET	569	12	557	0.0211	ROS1	CCDS5116.1;ENST00000368508.7;NM_002944.2	intronic	c.5642-438_5642-436delAAA		-/-
chr6	117653329	CAAA	C	FP/HET	395	9	386	0.0228	ROS1	CCDS5116.1;ENST00000368508.7;NM_002944.2	intronic	c.5249-2723_5249-2721delTTT		-/-
chr6	117653329	CA	C	FP/HET	395	40	355	0.1013	ROS1	CCDS5116.1;ENST00000368508.7;NM_002944.2	intronic	c.5249-2721delT		-/-
chr6	117653329	C	CAA	FP/HET	395	12	383	0.0329	ROS1	CCDS5116.1;ENST00000368508.7;NM_002944.2	intronic	c.5249-2722_5249-2721dupTT		-/-
chr6	117653329	C	CA	FP/HET	395	94	301	0.238	ROS1	CCDS5116.1;ENST00000368508.7;NM_002944.2	intronic	c.5249-2721dupT		-/-
chr6	117717342	G	GA	HET	927	441	486	0.4768	ROS1	CCDS5116.1;ENST00000368508.7;NM_002944.2	intronic	c.856+8dupT		-/-	0.010251681492731613	NFE
chr6	134494708	GA	G	FP/HET	730	45	685	0.063	SGK1	CCDS78184.1;ENST00000475719.6;NM_001291995.1	splice_region	c.229-5delT	p.?	-/-	0.2672171139050479	SAS
chr6	134494708	GA	G	FP/HET	730	45	685	0.063	SGK1	CCDS5170.1;ENST00000237305.11;NM_005627.3	splice_region	c.229-5delT	p.?	-/-	0.2672171139050479	SAS
chr6	134494708	GA	G	FP/HET	730	45	685	0.063	SGK1	CCDS47478.1;ENST00000413996.7;NM_001143678.1	splice_region	c.271-5delT	p.?	-/-	0.2672171139050479	SAS
chr6	134494708	GA	G	FP/HET	730	45	685	0.063	SGK1	CCDS47477.1;ENST00000528577.5;NM_001143677.1	splice_region	c.313-5delT	p.?	-/-	0.2672171139050479	SAS
chr6	134494708	GA	G	FP/HET	730	45	685	0.063	SGK1	CCDS47476.1;ENST00000367858.9;NM_001143676.1	splice_region	c.514-5delT	p.?	-/-	0.2672171139050479	SAS
chr6	134494708	G	GA	FP/HET	730	31	699	0.0438	SGK1	CCDS78184.1;ENST00000475719.6;NM_001291995.1	splice_region	c.229-5dupT	p.?	-/-	0.2636792452830189	AMR
chr6	134494708	G	GA	FP/HET	730	31	699	0.0438	SGK1	CCDS5170.1;ENST00000237305.11;NM_005627.3	splice_region	c.229-5dupT	p.?	-/-	0.2636792452830189	AMR
chr6	134494708	G	GA	FP/HET	730	31	699	0.0438	SGK1	CCDS47478.1;ENST00000413996.7;NM_001143678.1	splice_region	c.271-5dupT	p.?	-/-	0.2636792452830189	AMR
chr6	134494708	G	GA	FP/HET	730	31	699	0.0438	SGK1	CCDS47477.1;ENST00000528577.5;NM_001143677.1	splice_region	c.313-5dupT	p.?	-/-	0.2636792452830189	AMR
chr6	134494708	G	GA	FP/HET	730	31	699	0.0438	SGK1	CCDS47476.1;ENST00000367858.9;NM_001143676.1	splice_region	c.514-5dupT	p.?	-/-	0.2636792452830189	AMR
chr6	135510915	CTTTA	C	HET	791	370	421	0.4678	MYB	CCDS55060.1;ENST00000534044.5;NM_001161659.1	splice_region	c.214-10_214-7delATTT	p.?	-/-	0.01578905185541396	AFR
chr6	135510915	CTTTA	C	HET	791	370	421	0.4678	MYB	CCDS55061.1;ENST00000525369.5;NM_001161657.1	splice_region	c.214-10_214-7delATTT	p.?	-/-	0.01578905185541396	AFR
chr6	135510915	CTTTA	C	HET	791	370	421	0.4678	MYB	CCDS55062.1;ENST00000533624.5;NM_001161660.1	splice_region	c.214-10_214-7delATTT	p.?	-/-	0.01578905185541396	AFR
chr6	135510915	CTTTA	C	HET	791	370	421	0.4678	MYB	CCDS47482.1;ENST00000442647.6;NM_001130172.1	splice_region	c.214-10_214-7delATTT	p.?	-/-	0.01578905185541396	AFR
chr6	135510915	CTTTA	C	HET	791	370	421	0.4678	MYB	CCDS5174.1;ENST00000367814.8;NM_005375.3	splice_region	c.214-10_214-7delATTT	p.?	-/-	0.01578905185541396	AFR
chr6	135510915	CTTTA	C	HET	791	370	421	0.4678	MYB	CCDS47481.1;ENST00000341911.9;NM_001130173.1	splice_region	c.214-10_214-7delATTT	p.?	-/-	0.01578905185541396	AFR
chr6	135510915	CTTTA	C	HET	791	370	421	0.4678	MYB	CCDS55059.1;ENST00000534121.5;NM_001161658.1	splice_region	c.214-10_214-7delATTT	p.?	-/-	0.01578905185541396	AFR
chr6	135510915	CTTTA	C	HET	791	370	421	0.4678	MYB	CCDS55058.1;ENST00000528774.5;NM_001161656.1	splice_region	c.214-10_214-7delATTT	p.?	-/-	0.01578905185541396	AFR
chr6	135526367	C	CT	FP/HET	628	45	583	0.0732	MYB	CCDS55060.1;ENST00000534044.5;NM_001161659.1	intronic	c.1695+1921dupT		-/-	0.022512032293122188	NFE
chr6	135526367	C	CT	FP/HET	628	45	583	0.0732	MYB	CCDS55061.1;ENST00000525369.5;NM_001161657.1	intronic	c.1551+1921dupT		-/-	0.022512032293122188	NFE
chr6	135526367	C	CT	FP/HET	628	45	583	0.0732	MYB	CCDS55062.1;ENST00000533624.5;NM_001161660.1	intronic	c.1701+1921dupT		-/-	0.022512032293122188	NFE
chr6	135526367	C	CT	FP/HET	628	45	583	0.0732	MYB	CCDS47482.1;ENST00000442647.6;NM_001130172.1	intronic	c.1797+1921dupT		-/-	0.022512032293122188	NFE
chr6	135526367	C	CT	FP/HET	628	45	583	0.0732	MYB	CCDS5174.1;ENST00000367814.8;NM_005375.3	intronic	c.1806+1921dupT		-/-	0.022512032293122188	NFE
chr6	135526367	C	CT	FP/HET	628	45	583	0.0732	MYB	CCDS47481.1;ENST00000341911.9;NM_001130173.1	intronic	c.2169+1921dupT		-/-	0.022512032293122188	NFE
chr6	135526367	C	CT	FP/HET	628	45	583	0.0732	MYB	CCDS55059.1;ENST00000534121.5;NM_001161658.1	intronic	c.2121+1921dupT		-/-	0.022512032293122188	NFE
chr6	135526367	C	CT	FP/HET	628	45	583	0.0732	MYB	CCDS55058.1;ENST00000528774.5;NM_001161656.1	intronic	c.2160+1921dupT		-/-	0.022512032293122188	NFE
chr6	135526367	CT	C	FP/HET	628	109	519	0.1736	MYB	CCDS55060.1;ENST00000534044.5;NM_001161659.1	intronic	c.1695+1921delT		-/-	0.019872690575997515	NFE
chr6	135526367	CT	C	FP/HET	628	109	519	0.1736	MYB	CCDS55061.1;ENST00000525369.5;NM_001161657.1	intronic	c.1551+1921delT		-/-	0.019872690575997515	NFE
chr6	135526367	CT	C	FP/HET	628	109	519	0.1736	MYB	CCDS55062.1;ENST00000533624.5;NM_001161660.1	intronic	c.1701+1921delT		-/-	0.019872690575997515	NFE
chr6	135526367	CT	C	FP/HET	628	109	519	0.1736	MYB	CCDS47482.1;ENST00000442647.6;NM_001130172.1	intronic	c.1797+1921delT		-/-	0.019872690575997515	NFE
chr6	135526367	CT	C	FP/HET	628	109	519	0.1736	MYB	CCDS5174.1;ENST00000367814.8;NM_005375.3	intronic	c.1806+1921delT		-/-	0.019872690575997515	NFE
chr6	135526367	CT	C	FP/HET	628	109	519	0.1736	MYB	CCDS47481.1;ENST00000341911.9;NM_001130173.1	intronic	c.2169+1921delT		-/-	0.019872690575997515	NFE
chr6	135526367	CT	C	FP/HET	628	109	519	0.1736	MYB	CCDS55059.1;ENST00000534121.5;NM_001161658.1	intronic	c.2121+1921delT		-/-	0.019872690575997515	NFE
chr6	135526367	CT	C	FP/HET	628	109	519	0.1736	MYB	CCDS55058.1;ENST00000528774.5;NM_001161656.1	intronic	c.2160+1921delT		-/-	0.019872690575997515	NFE
chr6	135526367	CTT	C	FP/HET	628	17	611	0.0271	MYB	CCDS55060.1;ENST00000534044.5;NM_001161659.1	intronic	c.1695+1920_1695+1921delTT		-/-	5.32907e+11	AFR
chr6	135526367	CTT	C	FP/HET	628	17	611	0.0271	MYB	CCDS55061.1;ENST00000525369.5;NM_001161657.1	intronic	c.1551+1920_1551+1921delTT		-/-	5.32907e+11	AFR
chr6	135526367	CTT	C	FP/HET	628	17	611	0.0271	MYB	CCDS55062.1;ENST00000533624.5;NM_001161660.1	intronic	c.1701+1920_1701+1921delTT		-/-	5.32907e+11	AFR
chr6	135526367	CTT	C	FP/HET	628	17	611	0.0271	MYB	CCDS47482.1;ENST00000442647.6;NM_001130172.1	intronic	c.1797+1920_1797+1921delTT		-/-	5.32907e+11	AFR
chr6	135526367	CTT	C	FP/HET	628	17	611	0.0271	MYB	CCDS5174.1;ENST00000367814.8;NM_005375.3	intronic	c.1806+1920_1806+1921delTT		-/-	5.32907e+11	AFR
chr6	135526367	CTT	C	FP/HET	628	17	611	0.0271	MYB	CCDS47481.1;ENST00000341911.9;NM_001130173.1	intronic	c.2169+1920_2169+1921delTT		-/-	5.32907e+11	AFR
chr6	135526367	CTT	C	FP/HET	628	17	611	0.0271	MYB	CCDS55059.1;ENST00000534121.5;NM_001161658.1	intronic	c.2121+1920_2121+1921delTT		-/-	5.32907e+11	AFR
chr6	135526367	CTT	C	FP/HET	628	17	611	0.0271	MYB	CCDS55058.1;ENST00000528774.5;NM_001161656.1	intronic	c.2160+1920_2160+1921delTT		-/-	5.32907e+11	AFR
chr6	135527363	A	AT	FP/HET	80	14	66	0.175	MYB	CCDS55060.1;ENST00000534044.5;NM_001161659.1	intronic	c.1695+2901_1695+2902insT		-/-
chr6	135527363	A	AT	FP/HET	80	14	66	0.175	MYB	CCDS55061.1;ENST00000525369.5;NM_001161657.1	intronic	c.1551+2901_1551+2902insT		-/-
chr6	135527363	A	AT	FP/HET	80	14	66	0.175	MYB	CCDS55062.1;ENST00000533624.5;NM_001161660.1	intronic	c.1701+2901_1701+2902insT		-/-
chr6	135527363	A	AT	FP/HET	80	14	66	0.175	MYB	CCDS47482.1;ENST00000442647.6;NM_001130172.1	intronic	c.1797+2901_1797+2902insT		-/-
chr6	135527363	A	AT	FP/HET	80	14	66	0.175	MYB	CCDS5174.1;ENST00000367814.8;NM_005375.3	intronic	c.1806+2901_1806+2902insT		-/-
chr6	135527363	A	AT	FP/HET	80	14	66	0.175	MYB	CCDS47481.1;ENST00000341911.9;NM_001130173.1	intronic	c.2169+2901_2169+2902insT		-/-
chr6	135527363	A	AT	FP/HET	80	14	66	0.175	MYB	CCDS55059.1;ENST00000534121.5;NM_001161658.1	intronic	c.2121+2901_2121+2902insT		-/-
chr6	135527363	A	AT	FP/HET	80	14	66	0.175	MYB	CCDS55058.1;ENST00000528774.5;NM_001161656.1	intronic	c.2160+2901_2160+2902insT		-/-
chr6	135528875	C	CT	FP/HET	488	40	448	0.084	MYB	CCDS55060.1;ENST00000534044.5;NM_001161659.1	intronic	c.1695+4428dupT		-/-
chr6	135528875	C	CT	FP/HET	488	40	448	0.084	MYB	CCDS55061.1;ENST00000525369.5;NM_001161657.1	intronic	c.1551+4428dupT		-/-
chr6	135528875	C	CT	FP/HET	488	40	448	0.084	MYB	CCDS55062.1;ENST00000533624.5;NM_001161660.1	intronic	c.1701+4428dupT		-/-
chr6	135528875	C	CT	FP/HET	488	40	448	0.084	MYB	CCDS47482.1;ENST00000442647.6;NM_001130172.1	intronic	c.1797+4428dupT		-/-
chr6	135528875	C	CT	FP/HET	488	40	448	0.084	MYB	CCDS5174.1;ENST00000367814.8;NM_005375.3	intronic	c.1806+4428dupT		-/-
chr6	135528875	C	CT	FP/HET	488	40	448	0.084	MYB	CCDS47481.1;ENST00000341911.9;NM_001130173.1	intronic	c.2169+4428dupT		-/-
chr6	135528875	C	CT	FP/HET	488	40	448	0.084	MYB	CCDS55059.1;ENST00000534121.5;NM_001161658.1	intronic	c.2121+4428dupT		-/-
chr6	135528875	C	CT	FP/HET	488	40	448	0.084	MYB	CCDS55058.1;ENST00000528774.5;NM_001161656.1	intronic	c.2160+4428dupT		-/-
chr6	135528875	CT	C	FP/HET	488	48	440	0.1004	MYB	CCDS55060.1;ENST00000534044.5;NM_001161659.1	intronic	c.1695+4428delT		-/-
chr6	135528875	CT	C	FP/HET	488	48	440	0.1004	MYB	CCDS55061.1;ENST00000525369.5;NM_001161657.1	intronic	c.1551+4428delT		-/-
chr6	135528875	CT	C	FP/HET	488	48	440	0.1004	MYB	CCDS55062.1;ENST00000533624.5;NM_001161660.1	intronic	c.1701+4428delT		-/-
chr6	135528875	CT	C	FP/HET	488	48	440	0.1004	MYB	CCDS47482.1;ENST00000442647.6;NM_001130172.1	intronic	c.1797+4428delT		-/-
chr6	135528875	CT	C	FP/HET	488	48	440	0.1004	MYB	CCDS5174.1;ENST00000367814.8;NM_005375.3	intronic	c.1806+4428delT		-/-
chr6	135528875	CT	C	FP/HET	488	48	440	0.1004	MYB	CCDS47481.1;ENST00000341911.9;NM_001130173.1	intronic	c.2169+4428delT		-/-
chr6	135528875	CT	C	FP/HET	488	48	440	0.1004	MYB	CCDS55059.1;ENST00000534121.5;NM_001161658.1	intronic	c.2121+4428delT		-/-
chr6	135528875	CT	C	FP/HET	488	48	440	0.1004	MYB	CCDS55058.1;ENST00000528774.5;NM_001161656.1	intronic	c.2160+4428delT		-/-
chr6	135529219	AT	A	FP/HET	101	4	97	0.0495	MYB	CCDS55060.1;ENST00000534044.5;NM_001161659.1	intronic	c.1695+4772delT		-/-
chr6	135529219	AT	A	FP/HET	101	4	97	0.0495	MYB	CCDS55061.1;ENST00000525369.5;NM_001161657.1	intronic	c.1551+4772delT		-/-
chr6	135529219	AT	A	FP/HET	101	4	97	0.0495	MYB	CCDS55062.1;ENST00000533624.5;NM_001161660.1	intronic	c.1701+4772delT		-/-
chr6	135529219	AT	A	FP/HET	101	4	97	0.0495	MYB	CCDS47482.1;ENST00000442647.6;NM_001130172.1	intronic	c.1797+4772delT		-/-
chr6	135529219	AT	A	FP/HET	101	4	97	0.0495	MYB	CCDS5174.1;ENST00000367814.8;NM_005375.3	intronic	c.1806+4772delT		-/-
chr6	135529219	AT	A	FP/HET	101	4	97	0.0495	MYB	CCDS47481.1;ENST00000341911.9;NM_001130173.1	intronic	c.2169+4772delT		-/-
chr6	135529219	AT	A	FP/HET	101	4	97	0.0495	MYB	CCDS55059.1;ENST00000534121.5;NM_001161658.1	intronic	c.2121+4772delT		-/-
chr6	135529219	AT	A	FP/HET	101	4	97	0.0495	MYB	CCDS55058.1;ENST00000528774.5;NM_001161656.1	intronic	c.2160+4772delT		-/-
chr6	135529684	G	GT	FP/HET	137	15	122	0.1095	MYB	CCDS55060.1;ENST00000534044.5;NM_001161659.1	intronic	c.1695+5239dupT		-/-
chr6	135529684	G	GT	FP/HET	137	15	122	0.1095	MYB	CCDS55061.1;ENST00000525369.5;NM_001161657.1	intronic	c.1551+5239dupT		-/-
chr6	135529684	G	GT	FP/HET	137	15	122	0.1095	MYB	CCDS55062.1;ENST00000533624.5;NM_001161660.1	intronic	c.1701+5239dupT		-/-
chr6	135529684	G	GT	FP/HET	137	15	122	0.1095	MYB	CCDS47482.1;ENST00000442647.6;NM_001130172.1	intronic	c.1797+5239dupT		-/-
chr6	135529684	G	GT	FP/HET	137	15	122	0.1095	MYB	CCDS5174.1;ENST00000367814.8;NM_005375.3	intronic	c.1806+5239dupT		-/-
chr6	135529684	G	GT	FP/HET	137	15	122	0.1095	MYB	CCDS47481.1;ENST00000341911.9;NM_001130173.1	intronic	c.2169+5239dupT		-/-
chr6	135529684	G	GT	FP/HET	137	15	122	0.1095	MYB	CCDS55059.1;ENST00000534121.5;NM_001161658.1	intronic	c.2121+5239dupT		-/-
chr6	135529684	G	GT	FP/HET	137	15	122	0.1095	MYB	CCDS55058.1;ENST00000528774.5;NM_001161656.1	intronic	c.2160+5239dupT		-/-
chr6	135529684	GT	G	FP/HET	137	15	122	0.1095	MYB	CCDS55060.1;ENST00000534044.5;NM_001161659.1	intronic	c.1695+5239delT		-/-
chr6	135529684	GT	G	FP/HET	137	15	122	0.1095	MYB	CCDS55061.1;ENST00000525369.5;NM_001161657.1	intronic	c.1551+5239delT		-/-
chr6	135529684	GT	G	FP/HET	137	15	122	0.1095	MYB	CCDS55062.1;ENST00000533624.5;NM_001161660.1	intronic	c.1701+5239delT		-/-
chr6	135529684	GT	G	FP/HET	137	15	122	0.1095	MYB	CCDS47482.1;ENST00000442647.6;NM_001130172.1	intronic	c.1797+5239delT		-/-
chr6	135529684	GT	G	FP/HET	137	15	122	0.1095	MYB	CCDS5174.1;ENST00000367814.8;NM_005375.3	intronic	c.1806+5239delT		-/-
chr6	135529684	GT	G	FP/HET	137	15	122	0.1095	MYB	CCDS47481.1;ENST00000341911.9;NM_001130173.1	intronic	c.2169+5239delT		-/-
chr6	135529684	GT	G	FP/HET	137	15	122	0.1095	MYB	CCDS55059.1;ENST00000534121.5;NM_001161658.1	intronic	c.2121+5239delT		-/-
chr6	135529684	GT	G	FP/HET	137	15	122	0.1095	MYB	CCDS55058.1;ENST00000528774.5;NM_001161656.1	intronic	c.2160+5239delT		-/-
chr6	135529684	GTT	G	FP/HET	137	5	132	0.0365	MYB	CCDS55060.1;ENST00000534044.5;NM_001161659.1	intronic	c.1695+5238_1695+5239delTT		-/-
chr6	135529684	GTT	G	FP/HET	137	5	132	0.0365	MYB	CCDS55061.1;ENST00000525369.5;NM_001161657.1	intronic	c.1551+5238_1551+5239delTT		-/-
chr6	135529684	GTT	G	FP/HET	137	5	132	0.0365	MYB	CCDS55062.1;ENST00000533624.5;NM_001161660.1	intronic	c.1701+5238_1701+5239delTT		-/-
chr6	135529684	GTT	G	FP/HET	137	5	132	0.0365	MYB	CCDS47482.1;ENST00000442647.6;NM_001130172.1	intronic	c.1797+5238_1797+5239delTT		-/-
chr6	135529684	GTT	G	FP/HET	137	5	132	0.0365	MYB	CCDS5174.1;ENST00000367814.8;NM_005375.3	intronic	c.1806+5238_1806+5239delTT		-/-
chr6	135529684	GTT	G	FP/HET	137	5	132	0.0365	MYB	CCDS47481.1;ENST00000341911.9;NM_001130173.1	intronic	c.2169+5238_2169+5239delTT		-/-
chr6	135529684	GTT	G	FP/HET	137	5	132	0.0365	MYB	CCDS55059.1;ENST00000534121.5;NM_001161658.1	intronic	c.2121+5238_2121+5239delTT		-/-
chr6	135529684	GTT	G	FP/HET	137	5	132	0.0365	MYB	CCDS55058.1;ENST00000528774.5;NM_001161656.1	intronic	c.2160+5238_2160+5239delTT		-/-
chr6	135535469	GA	G	FP/HET	475	23	452	0.0505	MYB	CCDS55060.1;ENST00000534044.5;NM_001161659.1	intronic	c.1696-3522delA		-/-
chr6	135535469	GA	G	FP/HET	475	23	452	0.0505	MYB	CCDS55061.1;ENST00000525369.5;NM_001161657.1	intronic	c.1552-3522delA		-/-
chr6	135535469	GA	G	FP/HET	475	23	452	0.0505	MYB	CCDS55062.1;ENST00000533624.5;NM_001161660.1	intronic	c.1702-3522delA		-/-
chr6	135535469	GA	G	FP/HET	475	23	452	0.0505	MYB	CCDS47482.1;ENST00000442647.6;NM_001130172.1	intronic	c.1798-3522delA		-/-
chr6	135535469	GA	G	FP/HET	475	23	452	0.0505	MYB	CCDS5174.1;ENST00000367814.8;NM_005375.3	intronic	c.1807-3522delA		-/-
chr6	135535469	GA	G	FP/HET	475	23	452	0.0505	MYB	CCDS47481.1;ENST00000341911.9;NM_001130173.1	intronic	c.2170-3522delA		-/-
chr6	135535469	GA	G	FP/HET	475	23	452	0.0505	MYB	CCDS55059.1;ENST00000534121.5;NM_001161658.1	intronic	c.2122-3522delA		-/-
chr6	135535469	GA	G	FP/HET	475	23	452	0.0505	MYB	CCDS55058.1;ENST00000528774.5;NM_001161656.1	intronic	c.2161-3522delA		-/-
chr6	135535469	G	GA	FP/HET	475	11	464	0.0232	MYB	CCDS55060.1;ENST00000534044.5;NM_001161659.1	intronic	c.1696-3522dupA		-/-
chr6	135535469	G	GA	FP/HET	475	11	464	0.0232	MYB	CCDS55061.1;ENST00000525369.5;NM_001161657.1	intronic	c.1552-3522dupA		-/-
chr6	135535469	G	GA	FP/HET	475	11	464	0.0232	MYB	CCDS55062.1;ENST00000533624.5;NM_001161660.1	intronic	c.1702-3522dupA		-/-
chr6	135535469	G	GA	FP/HET	475	11	464	0.0232	MYB	CCDS47482.1;ENST00000442647.6;NM_001130172.1	intronic	c.1798-3522dupA		-/-
chr6	135535469	G	GA	FP/HET	475	11	464	0.0232	MYB	CCDS5174.1;ENST00000367814.8;NM_005375.3	intronic	c.1807-3522dupA		-/-
chr6	135535469	G	GA	FP/HET	475	11	464	0.0232	MYB	CCDS47481.1;ENST00000341911.9;NM_001130173.1	intronic	c.2170-3522dupA		-/-
chr6	135535469	G	GA	FP/HET	475	11	464	0.0232	MYB	CCDS55059.1;ENST00000534121.5;NM_001161658.1	intronic	c.2122-3522dupA		-/-
chr6	135535469	G	GA	FP/HET	475	11	464	0.0232	MYB	CCDS55058.1;ENST00000528774.5;NM_001161656.1	intronic	c.2161-3522dupA		-/-
chr6	135538507	C	CAA	FP/HET	415	21	394	0.053	MYB	CCDS55060.1;ENST00000534044.5;NM_001161659.1	intronic	c.1696-486_1696-485dupAA		-/-	2.58264e+12	AFR
chr6	135538507	C	CAA	FP/HET	415	21	394	0.053	MYB	CCDS55061.1;ENST00000525369.5;NM_001161657.1	intronic	c.1552-486_1552-485dupAA		-/-	2.58264e+12	AFR
chr6	135538507	C	CAA	FP/HET	415	21	394	0.053	MYB	CCDS55062.1;ENST00000533624.5;NM_001161660.1	intronic	c.1702-486_1702-485dupAA		-/-	2.58264e+12	AFR
chr6	135538507	C	CAA	FP/HET	415	21	394	0.053	MYB	CCDS47482.1;ENST00000442647.6;NM_001130172.1	intronic	c.1798-486_1798-485dupAA		-/-	2.58264e+12	AFR
chr6	135538507	C	CAA	FP/HET	415	21	394	0.053	MYB	CCDS5174.1;ENST00000367814.8;NM_005375.3	intronic	c.1807-486_1807-485dupAA		-/-	2.58264e+12	AFR
chr6	135538507	C	CAA	FP/HET	415	21	394	0.053	MYB	CCDS47481.1;ENST00000341911.9;NM_001130173.1	intronic	c.2170-486_2170-485dupAA		-/-	2.58264e+12	AFR
chr6	135538507	C	CAA	FP/HET	415	21	394	0.053	MYB	CCDS55059.1;ENST00000534121.5;NM_001161658.1	intronic	c.2122-486_2122-485dupAA		-/-	2.58264e+12	AFR
chr6	135538507	C	CAA	FP/HET	415	21	394	0.053	MYB	CCDS55058.1;ENST00000528774.5;NM_001161656.1	intronic	c.2161-486_2161-485dupAA		-/-	2.58264e+12	AFR
chr6	135538507	C	CA	HET	415	266	149	0.641	MYB	CCDS55060.1;ENST00000534044.5;NM_001161659.1	intronic	c.1696-485dupA		-/-	0.5514093763692128	NFE
chr6	135538507	C	CA	HET	415	266	149	0.641	MYB	CCDS55061.1;ENST00000525369.5;NM_001161657.1	intronic	c.1552-485dupA		-/-	0.5514093763692128	NFE
chr6	135538507	C	CA	HET	415	266	149	0.641	MYB	CCDS55062.1;ENST00000533624.5;NM_001161660.1	intronic	c.1702-485dupA		-/-	0.5514093763692128	NFE
chr6	135538507	C	CA	HET	415	266	149	0.641	MYB	CCDS47482.1;ENST00000442647.6;NM_001130172.1	intronic	c.1798-485dupA		-/-	0.5514093763692128	NFE
chr6	135538507	C	CA	HET	415	266	149	0.641	MYB	CCDS5174.1;ENST00000367814.8;NM_005375.3	intronic	c.1807-485dupA		-/-	0.5514093763692128	NFE
chr6	135538507	C	CA	HET	415	266	149	0.641	MYB	CCDS47481.1;ENST00000341911.9;NM_001130173.1	intronic	c.2170-485dupA		-/-	0.5514093763692128	NFE
chr6	135538507	C	CA	HET	415	266	149	0.641	MYB	CCDS55059.1;ENST00000534121.5;NM_001161658.1	intronic	c.2122-485dupA		-/-	0.5514093763692128	NFE
chr6	135538507	C	CA	HET	415	266	149	0.641	MYB	CCDS55058.1;ENST00000528774.5;NM_001161656.1	intronic	c.2161-485dupA		-/-	0.5514093763692128	NFE
chr6	138192324	C	CT	FP/HET	564	19	545	0.0337	TNFAIP3	CCDS5187.1;ENST00000237289.8;ENST00000612899.4;NM_001270507.1;NM_001270508.1;NM_006290.3	5_prime_UTR_intronic	c.-30dupT		-/-	0.06000623441396509	SAS
chr6	138192324	CT	C	FP/HET	564	26	538	0.0461	TNFAIP3	CCDS5187.1;ENST00000237289.8;ENST00000612899.4;NM_001270507.1;NM_001270508.1;NM_006290.3	5_prime_UTR_intronic	c.-30delT		-/-	0.27961346633416456	SAS
chr6	138195961	TCTC	T	HET	780	358	422	0.459	TNFAIP3	CCDS5187.1;ENST00000237289.8;ENST00000612899.4;NM_001270507.1;NM_001270508.1;NM_006290.3	intronic	c.296-15_296-13delCCT		-/-	0.8546535257061573	EAS
chr6	157099165	GTCC	G	FP/HET	1266	42	1224	0.0332	ARID1B	CCDS5251.2;ENST00000350026.10;NM_017519.2	inframe	c.121_123delTCC	p.S41del	TCCgcg/gcg	0.0025486561631139944	OTH
chr6	157099165	GTCC	G	FP/HET	1266	42	1224	0.0332	ARID1B	CCDS55072.1;ENST00000346085.9;NM_020732.3	inframe	c.121_123delTCC	p.S41del	TCCgcg/gcg	0.0025486561631139944	OTH
chr6	157099165	GTCC	G	FP/HET	1266	42	1224	0.0332	ARID1B	CCDS87459.1;ENST00000636930.1;NM_001346813.1	inframe	c.121_123delTCC	p.S41del	TCCgcg/gcg	0.0025486561631139944	OTH
chr6	157099426	ACAG	A	FP/HET	1671	39	1632	0.0239	ARID1B	CCDS5251.2;ENST00000350026.10;NM_017519.2	inframe	c.384_386delGCA	p.Q131del	caGCAacag/caacag	5.76203e+11	SAS
chr6	157099426	ACAG	A	FP/HET	1671	39	1632	0.0239	ARID1B	CCDS55072.1;ENST00000346085.9;NM_020732.3	inframe	c.384_386delGCA	p.Q131del	caGCAacag/caacag	5.76203e+11	SAS
chr6	157099426	ACAG	A	FP/HET	1671	39	1632	0.0239	ARID1B	CCDS87459.1;ENST00000636930.1;NM_001346813.1	inframe	c.384_386delGCA	p.Q131del	caGCAacag/caacag	5.76203e+11	SAS
chr6	157099981	GGGC	G	FP/HET	1140	24	1116	0.0211	ARID1B	CCDS5251.2;ENST00000350026.10;NM_017519.2	inframe	c.942_944delCGG	p.G319del	ggCGGagga/ggagga	0.009589041095890411	AMR
chr6	157099981	GGGC	G	FP/HET	1140	24	1116	0.0211	ARID1B	CCDS55072.1;ENST00000346085.9;NM_020732.3	inframe	c.942_944delCGG	p.G319del	ggCGGagga/ggagga	0.009589041095890411	AMR
chr6	157099981	GGGC	G	FP/HET	1140	24	1116	0.0211	ARID1B	CCDS87459.1;ENST00000636930.1;NM_001346813.1	inframe	c.942_944delCGG	p.G319del	ggCGGagga/ggagga	0.009589041095890411	AMR
chr6	157100023	CGGA	C	FP/HET	1378	46	1332	0.0341	ARID1B	CCDS5251.2;ENST00000350026.10;NM_017519.2	inframe	c.983_985delGAG	p.G328del	gGAGcagga/gcagga	0.012144549763033176	SAS
chr6	157100023	CGGA	C	FP/HET	1378	46	1332	0.0341	ARID1B	CCDS55072.1;ENST00000346085.9;NM_020732.3	inframe	c.983_985delGAG	p.G328del	gGAGcagga/gcagga	0.012144549763033176	SAS
chr6	157100023	CGGA	C	FP/HET	1378	46	1332	0.0341	ARID1B	CCDS87459.1;ENST00000636930.1;NM_001346813.1	inframe	c.983_985delGAG	p.G328del	gGAGcagga/gcagga	0.012144549763033176	SAS
chr6	160524764	C	CT	FP/HET	591	13	578	0.022	IGF2R	CCDS5273.1;ENST00000356956.5;NM_000876.3	splice_region	c.6996-5dupT	p.?	-/-	9.61121e+11	AMR
chr6	160524764	CT	C	FP/HET	591	11	580	0.0203	IGF2R	CCDS5273.1;ENST00000356956.5;NM_000876.3	splice_region	c.6996-5delT	p.?	-/-	1.84026e+11	OTH
chr6	161469631	A	AT	FP/HET	354	12	342	0.0367	MAP3K4	CCDS34566.1;ENST00000366919.6;NM_006724.3	splice_region	c.344-6dupT	p.?	-/-	0.02895104895104895	SAS
chr6	161469631	A	AT	FP/HET	354	12	342	0.0367	MAP3K4	CCDS34565.1;ENST00000392142.8;NM_005922.3	splice_region	c.344-6dupT	p.?	-/-	0.02895104895104895	SAS
chr6	161469631	A	AT	FP/HET	354	12	342	0.0367	MAP3K4	CCDS75544.1;ENST00000366920.6;NM_001301072.1	splice_region	c.344-6dupT	p.?	-/-	0.02895104895104895	SAS
chr6	161469631	AT	A	FP/HET	354	16	338	0.048	MAP3K4	CCDS34566.1;ENST00000366919.6;NM_006724.3	splice_region	c.344-6delT	p.?	-/-	0.17705212702216896	AFR
chr6	161469631	AT	A	FP/HET	354	16	338	0.048	MAP3K4	CCDS34565.1;ENST00000392142.8;NM_005922.3	splice_region	c.344-6delT	p.?	-/-	0.17705212702216896	AFR
chr6	161469631	AT	A	FP/HET	354	16	338	0.048	MAP3K4	CCDS75544.1;ENST00000366920.6;NM_001301072.1	splice_region	c.344-6delT	p.?	-/-	0.17705212702216896	AFR
chr6	161519350	CCTG	C	HET	1178	789	389	0.6698	MAP3K4	CCDS75544.1;ENST00000366920.6;NM_001301072.1	inframe	c.3584_3586delCTG	p.A1195del	gCTGttgct/gttgct	0.8810598340369777	AFR
chr6	161519350	CCTG	C	HET	1178	789	389	0.6698	MAP3K4	CCDS34565.1;ENST00000392142.8;NM_005922.3	inframe	c.3596_3598delCTG	p.A1199del	gCTGttgct/gttgct	0.8810598340369777	AFR
chr6	161519350	CCTGCTG	C	FP/HET	1178	59	1119	0.0501	MAP3K4	CCDS75544.1;ENST00000366920.6;NM_001301072.1	inframe	c.3581_3586delCTGCTG	p.A1194_A1195del	gCTGCTGttgct/gttgct	0.0996684220791886	SAS
chr6	161519350	CCTGCTG	C	FP/HET	1178	59	1119	0.0501	MAP3K4	CCDS34565.1;ENST00000392142.8;NM_005922.3	inframe	c.3593_3598delCTGCTG	p.A1198_A1199del	gCTGCTGttgct/gttgct	0.0996684220791886	SAS
chr6	161523834	TAAA	T	FP/HET	487	13	474	0.0267	MAP3K4	CCDS34566.1;ENST00000366919.6;NM_006724.3	intronic	c.3706+43_3706+45delAAA		-/-	0.07182539682539682	AMR
chr6	161523834	TAAA	T	FP/HET	487	13	474	0.0267	MAP3K4	CCDS34565.1;ENST00000392142.8;NM_005922.3	intronic	c.3856+43_3856+45delAAA		-/-	0.07182539682539682	AMR
chr6	161523834	TAAA	T	FP/HET	487	13	474	0.0267	MAP3K4	CCDS75544.1;ENST00000366920.6;NM_001301072.1	intronic	c.3844+43_3844+45delAAA		-/-	0.07182539682539682	AMR
chr6	161523834	TAA	T	FP/HET	487	41	446	0.0862	MAP3K4	CCDS34566.1;ENST00000366919.6;NM_006724.3	intronic	c.3706+44_3706+45delAA		-/-	0.14325396825396824	AMR
chr6	161523834	TAA	T	FP/HET	487	41	446	0.0862	MAP3K4	CCDS34565.1;ENST00000392142.8;NM_005922.3	intronic	c.3856+44_3856+45delAA		-/-	0.14325396825396824	AMR
chr6	161523834	TAA	T	FP/HET	487	41	446	0.0862	MAP3K4	CCDS75544.1;ENST00000366920.6;NM_001301072.1	intronic	c.3844+44_3844+45delAA		-/-	0.14325396825396824	AMR
chr6	161523834	TA	T	FP/HET	487	48	439	0.1006	MAP3K4	CCDS34566.1;ENST00000366919.6;NM_006724.3	intronic	c.3706+45delA		-/-	0.3274391512377782	AFR
chr6	161523834	TA	T	FP/HET	487	48	439	0.1006	MAP3K4	CCDS34565.1;ENST00000392142.8;NM_005922.3	intronic	c.3856+45delA		-/-	0.3274391512377782	AFR
chr6	161523834	TA	T	FP/HET	487	48	439	0.1006	MAP3K4	CCDS75544.1;ENST00000366920.6;NM_001301072.1	intronic	c.3844+45delA		-/-	0.3274391512377782	AFR
chr6	161523834	T	TA	FP/HET	487	26	461	0.0534	MAP3K4	CCDS34566.1;ENST00000366919.6;NM_006724.3	intronic	c.3706+45dupA		-/-	0.06409512761020882	EAS
chr6	161523834	T	TA	FP/HET	487	26	461	0.0534	MAP3K4	CCDS34565.1;ENST00000392142.8;NM_005922.3	intronic	c.3856+45dupA		-/-	0.06409512761020882	EAS
chr6	161523834	T	TA	FP/HET	487	26	461	0.0534	MAP3K4	CCDS75544.1;ENST00000366920.6;NM_001301072.1	intronic	c.3844+45dupA		-/-	0.06409512761020882	EAS
chr6	161532855	CT	C	HOM	610	597	13	0.9803	MAP3K4	CCDS34566.1;ENST00000366919.6;NM_006724.3	intronic	c.4247-9delT		-/-	0.9939825493932404	EAS
chr6	161532855	CT	C	HOM	610	597	13	0.9803	MAP3K4	CCDS34565.1;ENST00000392142.8;NM_005922.3	intronic	c.4397-9delT		-/-	0.9939825493932404	EAS
chr6	161532855	CT	C	HOM	610	597	13	0.9803	MAP3K4	CCDS75544.1;ENST00000366920.6;NM_001301072.1	intronic	c.4385-9delT		-/-	0.9939825493932404	EAS
chr6	162683814	TAAAA	T	FP/HET	297	5	292	0.0202	PRKN	CCDS5282.1;ENST00000366897.5;NM_013987.2	intronic	c.172-21_172-18delTTTT		-/-
chr6	162683814	TAAAA	T	FP/HET	297	5	292	0.0202	PRKN	CCDS5281.1;ENST00000366898.5;NM_004562.2	intronic	c.172-21_172-18delTTTT		-/-
chr6	162683814	TAAAA	T	FP/HET	297	5	292	0.0202	PRKN	CCDS5283.1;ENST00000366896.5;NM_013988.2	intronic	c.171+180524_171+180527delTTTT		-/-
chr6	162683814	TAAA	T	FP/HET	297	16	281	0.0539	PRKN	CCDS5282.1;ENST00000366897.5;NM_013987.2	intronic	c.172-20_172-18delTTT		-/-
chr6	162683814	TAAA	T	FP/HET	297	16	281	0.0539	PRKN	CCDS5281.1;ENST00000366898.5;NM_004562.2	intronic	c.172-20_172-18delTTT		-/-
chr6	162683814	TAAA	T	FP/HET	297	16	281	0.0539	PRKN	CCDS5283.1;ENST00000366896.5;NM_013988.2	intronic	c.171+180525_171+180527delTTT		-/-
chr6	162683814	TAA	T	FP/HET	297	31	266	0.1044	PRKN	CCDS5282.1;ENST00000366897.5;NM_013987.2	intronic	c.172-19_172-18delTT		-/-	0.00408997955010225	AFR
chr6	162683814	TAA	T	FP/HET	297	31	266	0.1044	PRKN	CCDS5281.1;ENST00000366898.5;NM_004562.2	intronic	c.172-19_172-18delTT		-/-	0.00408997955010225	AFR
chr6	162683814	TAA	T	FP/HET	297	31	266	0.1044	PRKN	CCDS5283.1;ENST00000366896.5;NM_013988.2	intronic	c.171+180526_171+180527delTT		-/-	0.00408997955010225	AFR
chr6	162683814	TA	T	FP/HET	297	34	263	0.1145	PRKN	CCDS5282.1;ENST00000366897.5;NM_013987.2	intronic	c.172-18delT		-/-	0.04916360669114647	NFE
chr6	162683814	TA	T	FP/HET	297	34	263	0.1145	PRKN	CCDS5281.1;ENST00000366898.5;NM_004562.2	intronic	c.172-18delT		-/-	0.04916360669114647	NFE
chr6	162683814	TA	T	FP/HET	297	34	263	0.1145	PRKN	CCDS5283.1;ENST00000366896.5;NM_013988.2	intronic	c.171+180527delT		-/-	0.04916360669114647	NFE
chr6	162683814	T	TA	FP/HET	297	7	290	0.0269	PRKN	CCDS5282.1;ENST00000366897.5;NM_013987.2	intronic	c.172-18dupT		-/-	0.11588275391956374	AFR
chr6	162683814	T	TA	FP/HET	297	7	290	0.0269	PRKN	CCDS5281.1;ENST00000366898.5;NM_004562.2	intronic	c.172-18dupT		-/-	0.11588275391956374	AFR
chr6	162683814	T	TA	FP/HET	297	7	290	0.0269	PRKN	CCDS5283.1;ENST00000366896.5;NM_013988.2	intronic	c.171+180527dupT		-/-	0.11588275391956374	AFR
chr7	6037057	GAA	G	FP/HET	631	25	606	0.0412	PMS2	CCDS87474.1;ENST00000642292.1;ENST00000642456.1;NM_001322003.1;NM_001322004.1;NM_001322005.1	splice_region	c.301-5_301-4delTT	p.?	-/-	0.16301255230125522	EAS
chr7	6037057	GAA	G	FP/HET	631	25	606	0.0412	PMS2	CCDS83155.1;ENST00000441476.6;ENST00000644110.1;NM_001322007.1;NM_001322008.1	splice_region	c.388-5_388-4delTT	p.?	-/-	0.16301255230125522	EAS
chr7	6037057	GAA	G	FP/HET	631	25	606	0.0412	PMS2	CCDS5343.1;ENST00000265849.11;NM_000535.6	splice_region	c.706-5_706-4delTT	p.?	-/-	0.16301255230125522	EAS
chr7	6037057	GA	G	FP/HET	631	102	529	0.1632	PMS2	CCDS87474.1;ENST00000642292.1;ENST00000642456.1;NM_001322003.1;NM_001322004.1;NM_001322005.1	splice_region	c.301-4delT	p.?	-/-	0.4915481171548117	EAS
chr7	6037057	GA	G	FP/HET	631	102	529	0.1632	PMS2	CCDS83155.1;ENST00000441476.6;ENST00000644110.1;NM_001322007.1;NM_001322008.1	splice_region	c.388-4delT	p.?	-/-	0.4915481171548117	EAS
chr7	6037057	GA	G	FP/HET	631	102	529	0.1632	PMS2	CCDS5343.1;ENST00000265849.11;NM_000535.6	splice_region	c.706-4delT	p.?	-/-	0.4915481171548117	EAS
chr7	6037057	G	GA	FP/HET	631	29	602	0.0475	PMS2	CCDS87474.1;ENST00000642292.1;ENST00000642456.1;NM_001322003.1;NM_001322004.1;NM_001322005.1	splice_region	c.301-4dupT	p.?	-/-	0.09046454767726161	AFR
chr7	6037057	G	GA	FP/HET	631	29	602	0.0475	PMS2	CCDS83155.1;ENST00000441476.6;ENST00000644110.1;NM_001322007.1;NM_001322008.1	splice_region	c.388-4dupT	p.?	-/-	0.09046454767726161	AFR
chr7	6037057	G	GA	FP/HET	631	29	602	0.0475	PMS2	CCDS5343.1;ENST00000265849.11;NM_000535.6	splice_region	c.706-4dupT	p.?	-/-	0.09046454767726161	AFR
chr7	14017126	T	TA	HET/HOM	537	413	124	0.7709	ETV1	CCDS55085.1;ENST00000403527.5;NM_001163150.1	intronic	c.62-22dupT		-/-	0.6501350997995293	AMR
chr7	14017126	T	TA	HET/HOM	537	413	124	0.7709	ETV1	CCDS55087.1;ENST00000405192.6;NM_001163147.1	intronic	c.182-22dupT		-/-	0.6501350997995293	AMR
chr7	14017126	T	TA	HET/HOM	537	413	124	0.7709	ETV1	CCDS55086.1;ENST00000242066.9;ENST00000403685.5;NM_001163148.1;NM_001163149.1	intronic	c.181+9136dupT		-/-	0.6501350997995293	AMR
chr7	14017126	T	TA	HET/HOM	537	413	124	0.7709	ETV1	CCDS55088.1;ENST00000405218.6;ENST00000430479.5;NM_004956.4	intronic	c.182-22dupT		-/-	0.6501350997995293	AMR
chr7	14017126	T	TA	HET/HOM	537	413	124	0.7709	ETV1	CCDS55083.1;ENST00000420159.6;NM_001163151.1	intronic	c.61+8614dupT		-/-	0.6501350997995293	AMR
chr7	14017126	T	TA	HET/HOM	537	413	124	0.7709	ETV1	CCDS55084.1;ENST00000399357.7;NM_001163152.1	intronic	c.62-22dupT		-/-	0.6501350997995293	AMR
chr7	14028707	TA	T	HET	1149	541	608	0.4717	ETV1	CCDS55087.1;ENST00000405192.6;NM_001163147.1	5_prime_UTR	c.-31delT		-/-	0.6708848624292972	AFR
chr7	14028707	TA	T	HET	1149	541	608	0.4717	ETV1	CCDS55086.1;ENST00000242066.9;ENST00000403685.5;NM_001163148.1;NM_001163149.1	5_prime_UTR	c.-31delT		-/-	0.6708848624292972	AFR
chr7	14028707	TA	T	HET	1149	541	608	0.4717	ETV1	CCDS55088.1;ENST00000405218.6;ENST00000430479.5;NM_004956.4	5_prime_UTR	c.-31delT		-/-	0.6708848624292972	AFR
chr7	14028794	T	TAA	HET	828	285	543	0.3454	ETV1	CCDS55087.1;ENST00000405192.6;NM_001163147.1	5_prime_UTR_intronic	c.-119_-118dupTT		-/-	0.4908256880733945	AFR
chr7	14028794	T	TAA	HET	828	285	543	0.3454	ETV1	CCDS55086.1;ENST00000242066.9;ENST00000403685.5;NM_001163148.1;NM_001163149.1	5_prime_UTR_intronic	c.-119_-118dupTT		-/-	0.4908256880733945	AFR
chr7	14028794	T	TAA	HET	828	285	543	0.3454	ETV1	CCDS55088.1;ENST00000405218.6;ENST00000430479.5;NM_004956.4	5_prime_UTR_intronic	c.-119_-118dupTT		-/-	0.4908256880733945	AFR
chr7	14028794	T	TA	FP/HET	828	31	797	0.0386	ETV1	CCDS55087.1;ENST00000405192.6;NM_001163147.1	5_prime_UTR_intronic	c.-118dupT		-/-	0.17642907551164433	AFR
chr7	14028794	T	TA	FP/HET	828	31	797	0.0386	ETV1	CCDS55086.1;ENST00000242066.9;ENST00000403685.5;NM_001163148.1;NM_001163149.1	5_prime_UTR_intronic	c.-118dupT		-/-	0.17642907551164433	AFR
chr7	14028794	T	TA	FP/HET	828	31	797	0.0386	ETV1	CCDS55088.1;ENST00000405218.6;ENST00000430479.5;NM_004956.4	5_prime_UTR_intronic	c.-118dupT		-/-	0.17642907551164433	AFR
chr7	55222610	G	GAA	FP/HET	688	24	664	0.0363	EGFR	CCDS47587.1;ENST00000420316.6;NM_201283.1	intronic	c.889+774_889+775dupAA		-/-	0.0012147716229348883	AFR
chr7	55222610	G	GAA	FP/HET	688	24	664	0.0363	EGFR	CCDS5515.1;ENST00000344576.6;NM_201284.1	intronic	c.889+774_889+775dupAA		-/-	0.0012147716229348883	AFR
chr7	55222610	G	GAA	FP/HET	688	24	664	0.0363	EGFR	CCDS5516.1;ENST00000342916.7;NM_201282.1	intronic	c.889+774_889+775dupAA		-/-	0.0012147716229348883	AFR
chr7	55222610	G	GAA	FP/HET	688	24	664	0.0363	EGFR	CCDS87507.1;ENST00000455089.5;NM_001346897.1	intronic	c.754+774_754+775dupAA		-/-	0.0012147716229348883	AFR
chr7	55222610	G	GAA	FP/HET	688	24	664	0.0363	EGFR	CCDS87506.1;ENST00000454757.6;NM_001346899.1	intronic	c.754+774_754+775dupAA		-/-	0.0012147716229348883	AFR
chr7	55222610	G	GAA	FP/HET	688	24	664	0.0363	EGFR	CCDS5514.1;ENST00000275493.6;NM_005228.4	intronic	c.889+774_889+775dupAA		-/-	0.0012147716229348883	AFR
chr7	55222610	G	GA	HET	688	254	434	0.3692	EGFR	CCDS47587.1;ENST00000420316.6;NM_201283.1	intronic	c.889+775dupA		-/-	0.5391156462585034	AFR
chr7	55222610	G	GA	HET	688	254	434	0.3692	EGFR	CCDS5515.1;ENST00000344576.6;NM_201284.1	intronic	c.889+775dupA		-/-	0.5391156462585034	AFR
chr7	55222610	G	GA	HET	688	254	434	0.3692	EGFR	CCDS5516.1;ENST00000342916.7;NM_201282.1	intronic	c.889+775dupA		-/-	0.5391156462585034	AFR
chr7	55222610	G	GA	HET	688	254	434	0.3692	EGFR	CCDS87507.1;ENST00000455089.5;NM_001346897.1	intronic	c.754+775dupA		-/-	0.5391156462585034	AFR
chr7	55222610	G	GA	HET	688	254	434	0.3692	EGFR	CCDS87506.1;ENST00000454757.6;NM_001346899.1	intronic	c.754+775dupA		-/-	0.5391156462585034	AFR
chr7	55222610	G	GA	HET	688	254	434	0.3692	EGFR	CCDS5514.1;ENST00000275493.6;NM_005228.4	intronic	c.889+775dupA		-/-	0.5391156462585034	AFR
chr7	73666736	CAA	C	FP/HET	762	16	746	0.021	RFC2	CCDS5567.1;ENST00000352131.7;NM_002914.4	intronic	c.183+21_183+22delTT		-/-	0.006019151846785226	AMR
chr7	73666736	CAA	C	FP/HET	762	16	746	0.021	RFC2	CCDS5568.1;ENST00000055077.7;NM_181471.2	intronic	c.183+21_183+22delTT		-/-	0.006019151846785226	AMR
chr7	73666736	CA	C	FP/HET	762	87	675	0.1142	RFC2	CCDS5567.1;ENST00000352131.7;NM_002914.4	intronic	c.183+22delT		-/-	0.3910385389258629	SAS
chr7	73666736	CA	C	FP/HET	762	87	675	0.1142	RFC2	CCDS5568.1;ENST00000055077.7;NM_181471.2	intronic	c.183+22delT		-/-	0.3910385389258629	SAS
chr7	73666736	C	CA	FP/HET	762	48	714	0.063	RFC2	CCDS5567.1;ENST00000352131.7;NM_002914.4	intronic	c.183+22dupT		-/-	0.0558737037610277	SAS
chr7	73666736	C	CA	FP/HET	762	48	714	0.063	RFC2	CCDS5568.1;ENST00000055077.7;NM_181471.2	intronic	c.183+22dupT		-/-	0.0558737037610277	SAS
chr7	77221481	A	AT	HET	651	244	407	0.3763	PTPN12	CCDS47620.1;ENST00000435495.6;NM_001131009.1	intronic	c.31-10dupT		-/-	0.3295561850802644	AFR
chr7	77221481	A	AT	HET	651	244	407	0.3763	PTPN12	CCDS47619.1;ENST00000415482.6;NM_001131008.1	intronic	c.64-10dupT		-/-	0.3295561850802644	AFR
chr7	77221481	A	AT	HET	651	244	407	0.3763	PTPN12	CCDS5592.1;ENST00000248594.10;NM_002835.3	intronic	c.421-10dupT		-/-	0.3295561850802644	AFR
chr7	77221481	AT	A	FP/HET	651	27	624	0.0415	PTPN12	CCDS47620.1;ENST00000435495.6;NM_001131009.1	intronic	c.31-10delT		-/-	0.07957801510810107	AMR
chr7	77221481	AT	A	FP/HET	651	27	624	0.0415	PTPN12	CCDS47619.1;ENST00000415482.6;NM_001131008.1	intronic	c.64-10delT		-/-	0.07957801510810107	AMR
chr7	77221481	AT	A	FP/HET	651	27	624	0.0415	PTPN12	CCDS5592.1;ENST00000248594.10;NM_002835.3	intronic	c.421-10delT		-/-	0.07957801510810107	AMR
chr7	98553739	T	TC	HET	698	328	370	0.4713	TRRAP	CCDS5659.1;ENST00000355540.7;NM_003496.3	intronic	c.5863-28dupC		-/-	0.927756780054373	SAS
chr7	98553739	T	TC	HET	698	328	370	0.4713	TRRAP	CCDS59066.1;ENST00000359863.8;NM_001244580.1	intronic	c.5917-28dupC		-/-	0.927756780054373	SAS
chr7	100424577	GC	G	FP/HET	1067	27	1040	0.0262	EPHB4	CCDS5706.1;ENST00000358173.7;NM_004444.4	intronic	c.52+23delG		-/-	0.0026714158504007124	AFR
chr7	100424577	G	GC	FP/HET	1067	21	1046	0.0206	EPHB4	CCDS5706.1;ENST00000358173.7;NM_004444.4	intronic	c.52+23dupG		-/-	0.41171477079796265	EAS
chr7	101747593	G	GT	FP/HET	511	33	478	0.0665	CUX1	CCDS59071.1;ENST00000393824.7;NM_001202546.2	intronic	c.329-12dupT		-/-	0.47548260555383504	AFR
chr7	101747593	G	GT	FP/HET	511	33	478	0.0665	CUX1	CCDS56500.1;ENST00000547394.6;NM_001202544.2	intronic	c.392-12dupT		-/-	0.47548260555383504	AFR
chr7	101747593	G	GT	FP/HET	511	33	478	0.0665	CUX1	CCDS56499.1;ENST00000425244.6;NM_001202545.2	intronic	c.302-12dupT		-/-	0.47548260555383504	AFR
chr7	101747593	G	GT	FP/HET	511	33	478	0.0665	CUX1	CCDS5720.1;ENST00000292538.9;ENST00000622516.5;NM_001913.4	intronic	c.440-12dupT		-/-	0.47548260555383504	AFR
chr7	101747593	G	GT	FP/HET	511	33	478	0.0665	CUX1	CCDS47672.1;ENST00000437600.9;NM_181500.3	intronic	c.440-12dupT		-/-	0.47548260555383504	AFR
chr7	101747593	G	GT	FP/HET	511	33	478	0.0665	CUX1	CCDS5721.1;ENST00000292535.11;ENST00000546411.7;NM_181552.3	intronic	c.407-12dupT		-/-	0.47548260555383504	AFR
chr7	101747593	G	GT	FP/HET	511	33	478	0.0665	CUX1	CCDS56498.1;ENST00000360264.7;NM_001202543.1	intronic	c.440-12dupT		-/-	0.47548260555383504	AFR
chr7	101747593	GT	G	FP/HET	511	21	490	0.0411	CUX1	CCDS59071.1;ENST00000393824.7;NM_001202546.2	intronic	c.329-12delT		-/-	0.0048167539267015705	EAS
chr7	101747593	GT	G	FP/HET	511	21	490	0.0411	CUX1	CCDS56500.1;ENST00000547394.6;NM_001202544.2	intronic	c.392-12delT		-/-	0.0048167539267015705	EAS
chr7	101747593	GT	G	FP/HET	511	21	490	0.0411	CUX1	CCDS56499.1;ENST00000425244.6;NM_001202545.2	intronic	c.302-12delT		-/-	0.0048167539267015705	EAS
chr7	101747593	GT	G	FP/HET	511	21	490	0.0411	CUX1	CCDS5720.1;ENST00000292538.9;ENST00000622516.5;NM_001913.4	intronic	c.440-12delT		-/-	0.0048167539267015705	EAS
chr7	101747593	GT	G	FP/HET	511	21	490	0.0411	CUX1	CCDS47672.1;ENST00000437600.9;NM_181500.3	intronic	c.440-12delT		-/-	0.0048167539267015705	EAS
chr7	101747593	GT	G	FP/HET	511	21	490	0.0411	CUX1	CCDS5721.1;ENST00000292535.11;ENST00000546411.7;NM_181552.3	intronic	c.407-12delT		-/-	0.0048167539267015705	EAS
chr7	101747593	GT	G	FP/HET	511	21	490	0.0411	CUX1	CCDS56498.1;ENST00000360264.7;NM_001202543.1	intronic	c.440-12delT		-/-	0.0048167539267015705	EAS
chr7	101892132	ACAG	A	FP/HET	869	19	850	0.0219	CUX1	CCDS5721.1;ENST00000292535.11;ENST00000546411.7;NM_181552.3	inframe	c.4342_4344delAGC	p.S1448del	AGCgcc/gcc	0.010276845637583893	SAS
chr7	101892132	ACAG	A	FP/HET	869	19	850	0.0219	CUX1	CCDS56498.1;ENST00000360264.7;NM_001202543.1	inframe	c.4375_4377delAGC	p.S1459del	AGCgcc/gcc	0.010276845637583893	SAS
chr7	101923315	T	TC	HOM	1032	1001	31	0.9709	CUX1	CCDS59071.1;ENST00000393824.7;NM_001202546.2	intronic	c.1564-12dupC		-/-	0.9390243902439024	AFR
chr7	101923315	T	TC	HOM	1032	1001	31	0.9709	CUX1	CCDS56500.1;ENST00000547394.6;NM_001202544.2	intronic	c.1633-12dupC		-/-	0.9390243902439024	AFR
chr7	101923315	T	TC	HOM	1032	1001	31	0.9709	CUX1	CCDS56499.1;ENST00000425244.6;NM_001202545.2	intronic	c.1543-12dupC		-/-	0.9390243902439024	AFR
chr7	101923315	T	TC	HOM	1032	1001	31	0.9709	CUX1	CCDS5720.1;ENST00000292538.9;ENST00000622516.5;NM_001913.4	intronic	c.1681-12dupC		-/-	0.9390243902439024	AFR
chr7	101923315	T	TC	HOM	1032	1001	31	0.9709	CUX1	CCDS47672.1;ENST00000437600.9;NM_181500.3	intronic	c.1675-12dupC		-/-	0.9390243902439024	AFR
chr7	105182834	CT	C	HET	530	268	262	0.5075	RINT1	CCDS34726.1;ENST00000257700.6;NM_021930.5	intronic	c.274-15delT		-/-	0.11556681723036245	EAS
chr7	116409675	C	CT	FP/HET	547	45	502	0.0823	MET	CCDS47689.1;ENST00000318493.10;NM_001127500.2	intronic	c.2638-9dupT		-/-	0.03203384708371109	EAS
chr7	116409675	C	CT	FP/HET	547	45	502	0.0823	MET	CCDS43636.1;ENST00000397752.7;NM_000245.3	intronic	c.2584-9dupT		-/-	0.03203384708371109	EAS
chr7	116409675	CT	C	FP/HET	547	78	469	0.1426	MET	CCDS47689.1;ENST00000318493.10;NM_001127500.2	intronic	c.2638-9delT		-/-	0.4614555532744816	AFR
chr7	116409675	CT	C	FP/HET	547	78	469	0.1426	MET	CCDS43636.1;ENST00000397752.7;NM_000245.3	intronic	c.2584-9delT		-/-	0.4614555532744816	AFR
chr7	116409675	CTT	C	FP/HET	547	24	523	0.0439	MET	CCDS47689.1;ENST00000318493.10;NM_001127500.2	intronic	c.2638-10_2638-9delTT		-/-	0.06062678902172083	NFE
chr7	116409675	CTT	C	FP/HET	547	24	523	0.0439	MET	CCDS43636.1;ENST00000397752.7;NM_000245.3	intronic	c.2584-10_2584-9delTT		-/-	0.06062678902172083	NFE
chr7	116414203	TA	T	FP/HET	847	49	798	0.059	MET	CCDS47689.1;ENST00000318493.10;NM_001127500.2	intronic	c.3083-721delA		-/-	4.48363e+12	NFE
chr7	116414203	TA	T	FP/HET	847	49	798	0.059	MET	CCDS43636.1;ENST00000397752.7;NM_000245.3	intronic	c.3029-721delA		-/-	4.48363e+12	NFE
chr7	116414203	T	TA	FP/HET	847	26	821	0.0307	MET	CCDS47689.1;ENST00000318493.10;NM_001127500.2	intronic	c.3083-721dupA		-/-	0.002615453594380511	NFE
chr7	116414203	T	TA	FP/HET	847	26	821	0.0307	MET	CCDS43636.1;ENST00000397752.7;NM_000245.3	intronic	c.3029-721dupA		-/-	0.002615453594380511	NFE
chr7	128829039	GGCT	G	FP/HET	1168	26	1142	0.0231	SMO	CCDS5811.1;ENST00000249373.7;NM_005631.4	inframe	c.67_69delCTG	p.L23del	CTGggg/ggg	6.48172e+10	NFE
chr7	140434574	CA	C	FP/HET	422	12	410	0.0308	BRAF	CCDS5863.1;ENST00000646891.1;NM_004333.5	splice_region	c.2128-5delT	p.?	-/-
chr7	140434574	C	CA	FP/HET	422	14	408	0.0332	BRAF	CCDS5863.1;ENST00000646891.1;NM_004333.5	splice_region	c.2128-5dupT	p.?	-/-
chr7	140434586	G	GA	FP/HET	216	12	204	0.0556	BRAF	CCDS5863.1;ENST00000646891.1;NM_004333.5	intronic	c.2128-17dupT		-/-
chr7	140434596	A	AAG	HET	238	76	162	0.3235	BRAF	CCDS5863.1;ENST00000646891.1;NM_004333.5	intronic	c.2128-27_2128-26insCT		-/-
chr7	140434597	G	GA	FP/HET	192	46	146	0.2396	BRAF	CCDS5863.1;ENST00000646891.1;NM_004333.5	intronic	c.2128-28dupT		-/-
chr7	140482263	CAA	C	FP/HET	476	11	465	0.0252	BRAF	CCDS5863.1;ENST00000646891.1;NM_004333.5	intronic	c.1314+556_1314+557delTT		-/-	1.42126e+11	NFE
chr7	140482263	CA	C	FP/HET	476	53	423	0.1134	BRAF	CCDS5863.1;ENST00000646891.1;NM_004333.5	intronic	c.1314+557delT		-/-	0.012933484934621944	NFE
chr7	140482263	C	CA	FP/HET	476	47	429	0.1008	BRAF	CCDS5863.1;ENST00000646891.1;NM_004333.5	intronic	c.1314+557dupT		-/-	0.1885367298578199	AFR
chr7	140484450	C	CT	FP/HET	267	15	252	0.0562	BRAF	CCDS5863.1;ENST00000646891.1;NM_004333.5	intronic	c.1178-1494dupA		-/-	0.003835740072202166	NFE
chr7	140484450	CT	C	FP/HET	267	15	252	0.0599	BRAF	CCDS5863.1;ENST00000646891.1;NM_004333.5	intronic	c.1178-1494delA		-/-	0.003309265944645006	NFE
chr7	140487100	CAAAA	C	FP/HET	216	7	209	0.037	BRAF	CCDS5863.1;ENST00000646891.1;NM_004333.5	intronic	c.1177+244_1177+247delTTTT		-/-
chr7	140487100	CAAA	C	FP/HET	216	10	206	0.0463	BRAF	CCDS5863.1;ENST00000646891.1;NM_004333.5	intronic	c.1177+245_1177+247delTTT		-/-
chr7	140487100	CAA	C	FP/HET	216	14	202	0.0694	BRAF	CCDS5863.1;ENST00000646891.1;NM_004333.5	intronic	c.1177+246_1177+247delTT		-/-
chr7	140487100	CA	C	FP/HET	216	33	183	0.1528	BRAF	CCDS5863.1;ENST00000646891.1;NM_004333.5	intronic	c.1177+247delT		-/-	0.01598773543583005	AFR
chr7	140487100	C	CA	FP/HET	216	20	196	0.0926	BRAF	CCDS5863.1;ENST00000646891.1;NM_004333.5	intronic	c.1177+247dupT		-/-	0.3641444539982803	NFE
chr7	140489019	CA	C	FP/HET	266	6	260	0.0226	BRAF	CCDS5863.1;ENST00000646891.1;NM_004333.5	intronic	c.1141-1636delT		-/-
chr7	140489019	C	CA	FP/HET	266	11	255	0.0414	BRAF	CCDS5863.1;ENST00000646891.1;NM_004333.5	intronic	c.1141-1636dupT		-/-	0.2076188143067124	AFR
chr7	140495581	TA	T	FP/HET	486	10	476	0.0206	BRAF	CCDS5863.1;ENST00000646891.1;NM_004333.5	intronic	c.981-1315delT		-/-	6.56599e+10	NFE
chr7	140496148	TAA	T	FP/HET	411	20	391	0.0487	BRAF	CCDS5863.1;ENST00000646891.1;NM_004333.5	intronic	c.981-1883_981-1882delTT		-/-	0.0012190547636909228	NFE
chr7	140496148	TA	T	FP/HET	411	85	326	0.2092	BRAF	CCDS5863.1;ENST00000646891.1;NM_004333.5	intronic	c.981-1882delT		-/-	0.12305204351661277	AFR
chr7	140496148	T	TA	FP/HET	411	30	381	0.073	BRAF	CCDS5863.1;ENST00000646891.1;NM_004333.5	intronic	c.981-1882dupT		-/-	0.3116730373419582	AFR
chr7	140498072	C	CTTTTTTTTT	FP/HET	265	6	259	0.0264	BRAF	CCDS5863.1;ENST00000646891.1;NM_004333.5	intronic	c.980+2089_980+2090insAAAAAAAAA		-/-
chr7	140498072	C	CTTTTTTTTTT	FP/HET	265	8	257	0.0302	BRAF	CCDS5863.1;ENST00000646891.1;NM_004333.5	intronic	c.980+2089_980+2090insAAAAAAAAAA		-/-
chr7	140498072	C	CTTTTTTTTTTT	FP/HET	265	25	240	0.0981	BRAF	CCDS5863.1;ENST00000646891.1;NM_004333.5	intronic	c.980+2089_980+2090insAAAAAAAAAAA		-/-
chr7	140498072	C	CTTTTTTTTTTTT	FP/HET	265	46	219	0.1736	BRAF	CCDS5863.1;ENST00000646891.1;NM_004333.5	intronic	c.980+2089_980+2090insAAAAAAAAAAAA		-/-
chr7	140498072	C	CTTTTTTTTTTTTT	FP/HET	265	6	259	0.0264	BRAF	CCDS5863.1;ENST00000646891.1;NM_004333.5	intronic	c.980+2089_980+2090insAAAAAAAAAAAAA		-/-
chr7	140498359	C	CT	FP/HET	333	19	314	0.0571	BRAF	CCDS5863.1;ENST00000646891.1;NM_004333.5	intronic	c.980+1802dupA		-/-	0.02179289026275116	AFR
chr7	140498359	C	CTT	FP/HET	333	6	327	0.021	BRAF	CCDS5863.1;ENST00000646891.1;NM_004333.5	intronic	c.980+1801_980+1802dupAA		-/-	6.18238e+11	AFR
chr7	140498359	CT	C	FP/HET	333	53	280	0.1592	BRAF	CCDS5863.1;ENST00000646891.1;NM_004333.5	intronic	c.980+1802delA		-/-	0.21221020092735704	AFR
chr7	140498359	CTT	C	FP/HET	333	26	307	0.0781	BRAF	CCDS5863.1;ENST00000646891.1;NM_004333.5	intronic	c.980+1801_980+1802delAA		-/-	0.0015455950540958269	AFR
chr7	140498812	A	AT	FP/HET	122	10	112	0.082	BRAF	CCDS5863.1;ENST00000646891.1;NM_004333.5	intronic	c.980+1349dupA		-/-	0.00124595066035385	AFR
chr7	140498812	AT	A	FP/HET	122	8	114	0.0656	BRAF	CCDS5863.1;ENST00000646891.1;NM_004333.5	intronic	c.980+1349delA		-/-	0.004819813139552128	NFE
chr7	142460690	C	CTCTT	FP/HET	943	140	803	0.1495	PRSS1	CCDS5872.1;ENST00000311737.11;NM_002769.4	intronic	c.592-29_592-28insTCTT		-/-	0.15915691278711608	AFR
chr7	148504716	AG	A	HET	1010	495	515	0.4901	EZH2	CCDS5892.1;ENST00000350995.6;NM_152998.2	3_prime_UTR	c.*21delC		-/-	0.9360291998847373	AFR
chr7	148504716	AG	A	HET	1010	495	515	0.4901	EZH2	CCDS56517.1;ENST00000476773.5;ENST00000478654.5;NM_001203249.1	3_prime_UTR	c.*21delC		-/-	0.9360291998847373	AFR
chr7	148504716	AG	A	HET	1010	495	515	0.4901	EZH2	CCDS56518.1;ENST00000483967.5;NM_001203248.1	3_prime_UTR	c.*21delC		-/-	0.9360291998847373	AFR
chr7	148504716	AG	A	HET	1010	495	515	0.4901	EZH2	CCDS56516.1;ENST00000460911.5;NM_001203247.1	3_prime_UTR	c.*21delC		-/-	0.9360291998847373	AFR
chr7	148504716	AG	A	HET	1010	495	515	0.4901	EZH2	CCDS5891.1;ENST00000320356.6;NM_004456.4	3_prime_UTR	c.*21delC		-/-	0.9360291998847373	AFR
chr7	148543693	TA	T	HET	600	235	365	0.3933	EZH2	CCDS5892.1;ENST00000350995.6;NM_152998.2	splice_region	c.118-4delT	p.?	-/-	0.9140589362284464	AFR
chr7	148543693	TA	T	HET	600	235	365	0.3933	EZH2	CCDS56517.1;ENST00000476773.5;ENST00000478654.5;NM_001203249.1	splice_region	c.118-4delT	p.?	-/-	0.9140589362284464	AFR
chr7	148543693	TA	T	HET	600	235	365	0.3933	EZH2	CCDS56518.1;ENST00000483967.5;NM_001203248.1	splice_region	c.118-4delT	p.?	-/-	0.9140589362284464	AFR
chr7	148543693	TA	T	HET	600	235	365	0.3933	EZH2	CCDS56516.1;ENST00000460911.5;NM_001203247.1	splice_region	c.118-4delT	p.?	-/-	0.9140589362284464	AFR
chr7	148543693	TA	T	HET	600	235	365	0.3933	EZH2	CCDS5891.1;ENST00000320356.6;NM_004456.4	splice_region	c.118-4delT	p.?	-/-	0.9140589362284464	AFR
chr7	151874147	CT	C	FP/HET	1058	26	1032	0.0246	KMT2C	CCDS5931.1;ENST00000262189.10;ENST00000355193.6;NM_170606.2	frameshift	c.8390delA	p.K2797Rfs*26	aAggaa/aggaa	0.007466666666666667	SAS
chr7	151875100	TAAA	T	FP/HET	290	6	284	0.0241	KMT2C	CCDS5931.1;ENST00000262189.10;ENST00000355193.6;NM_170606.2	splice_region	c.7443-8_7443-6delTTT	p.?	-/-
chr7	151875100	TAA	T	FP/HET	290	14	276	0.0517	KMT2C	CCDS5931.1;ENST00000262189.10;ENST00000355193.6;NM_170606.2	splice_region	c.7443-7_7443-6delTT	p.?	-/-
chr7	151875100	TA	T	FP/HET	290	29	261	0.1034	KMT2C	CCDS5931.1;ENST00000262189.10;ENST00000355193.6;NM_170606.2	splice_region	c.7443-6delT	p.?	-/-
chr7	151875100	T	TA	FP/HET	290	12	278	0.0414	KMT2C	CCDS5931.1;ENST00000262189.10;ENST00000355193.6;NM_170606.2	splice_region	c.7443-6dupT	p.?	-/-
chr7	151882622	TAG	T	FP/HET	779	99	680	0.1271	KMT2C	CCDS5931.1;ENST00000262189.10;ENST00000355193.6;NM_170606.2	intronic	c.5082+19_5082+20delCT		-/-	0.431660983925962	SAS
chr7	151891358	TA	T	FP/HET	514	32	482	0.0642	KMT2C	CCDS5931.1;ENST00000262189.10;ENST00000355193.6;NM_170606.2	intronic	c.4508-13delT		-/-	0.28689275893675525	SAS
chr7	151891358	T	TA	FP/HET	514	15	499	0.0292	KMT2C	CCDS5931.1;ENST00000262189.10;ENST00000355193.6;NM_170606.2	intronic	c.4508-13dupT		-/-	0.04869385884509624	SAS
chr7	151919159	GA	G	FP/HET	610	17	593	0.0279	KMT2C	CCDS5931.1;ENST00000262189.10;ENST00000355193.6;NM_170606.2	intronic	c.3434-9delT		-/-	0.03536476868327402	AMR
chr7	151919159	G	GA	FP/HET	610	22	588	0.0361	KMT2C	CCDS5931.1;ENST00000262189.10;ENST00000355193.6;NM_170606.2	intronic	c.3434-9dupT		-/-	0.012370311252992818	EAS
chr7	151919784	TG	T	FP/HET	560	11	549	0.0214	KMT2C	CCDS5931.1;ENST00000262189.10;ENST00000355193.6;NM_170606.2	intronic	c.3324-18delC		-/-	1.21655e+12	EAS
chr7	151935798	GA	G	FP/HET	1415	29	1386	0.0212	KMT2C	CCDS5931.1;ENST00000262189.10;ENST00000355193.6;NM_170606.2	frameshift	c.2645delT	p.I882Tfs*31	aTcaaa/acaaa
chr7	151945071	G	GT	FP/HET	3200	762	2438	0.2384	KMT2C	CCDS5931.1;ENST00000262189.10;ENST00000355193.6;NM_170606.2	stop_gained	c.2447dupA	p.Y816*	tacatc/taAcatc	0.49838163895836396	EAS
chr7	151948998	TA	T	FP/HET	505	12	493	0.0257	KMT2C	CCDS5931.1;ENST00000262189.10;ENST00000355193.6;NM_170606.2	intronic	c.1621+25delT		-/-	0.0016820113314447592	AFR
chr7	152055766	GA	G	FP/HET	495	29	466	0.0606	KMT2C	CCDS5931.1;ENST00000262189.10;ENST00000355193.6;NM_170606.2	splice_region	c.162-7delT	p.?	-/-	0.052963260927862695	AFR
chr7	152055766	G	GA	FP/HET	495	34	461	0.0687	KMT2C	CCDS5931.1;ENST00000262189.10;ENST00000355193.6;NM_170606.2	splice_region	c.162-7dupT	p.?	-/-	0.4324268644416976	SAS
chr7	155595564	CT	C	FP/HET	120	5	115	0.0417	SHH	CCDS5942.1;ENST00000297261.6;NM_000193.3	3_prime_UTR	c.*29delA		-/-	0.002240896358543417	AMR
chr8	2806920	G	GAAAGAAAAGA	HET	553	311	242	0.5624	CSMD1	CCDS55189.1;ENST00000635120.1;NM_033225.5	intronic	c.10315-22_10315-13dup		-/-	0.6832546551271964	NFE
chr8	3351263	CGA	C	FP/HET	771	16	755	0.0208	CSMD1	CCDS55189.1;ENST00000635120.1;NM_033225.5	intronic	c.1345-17_1345-16delTC		-/-
chr8	3443798	A	AT	FP/HET	524	23	501	0.0439	CSMD1	CCDS55189.1;ENST00000635120.1;NM_033225.5	intronic	c.1098-17_1098-16insA		-/-
chr8	3443798	AG	A	FP/HET	524	13	511	0.0267	CSMD1	CCDS55189.1;ENST00000635120.1;NM_033225.5	intronic	c.1098-17delC		-/-	0.0026455026455026454	OTH
chr8	3443799	GA	G	HET	407	126	281	0.312	CSMD1	CCDS55189.1;ENST00000635120.1;NM_033225.5	intronic	c.1098-18delT		-/-	0.423128017780957	NFE
chr8	3443799	G	GA	FP/HET	407	91	316	0.2236	CSMD1	CCDS55189.1;ENST00000635120.1;NM_033225.5	intronic	c.1098-18dupT		-/-	0.3389935547843332	AFR
chr8	15978122	AG	A	FP/HET	526	29	497	0.057	MSR1	CCDS5995.1;ENST00000262101.9;NM_138715.2	splice_region	c.1034-8delC	p.?	-/-
chr8	15978125	TAAAA	T	FP/HET	474	12	462	0.0274	MSR1	CCDS5996.1;ENST00000350896;NM_138716.2	intronic	c.1034-10402_1034-10399delTTTT		-/-
chr8	15978125	TAAAA	T	FP/HET	474	12	462	0.0274	MSR1	CCDS5995.1;ENST00000262101.9;NM_138715.2	intronic	c.1034-14_1034-11delTTTT		-/-
chr8	15978125	TAAA	T	FP/HET	474	41	433	0.0886	MSR1	CCDS5996.1;ENST00000350896;NM_138716.2	intronic	c.1034-10401_1034-10399delTTT		-/-
chr8	15978125	TAAA	T	FP/HET	474	41	433	0.0886	MSR1	CCDS5995.1;ENST00000262101.9;NM_138715.2	intronic	c.1034-13_1034-11delTTT		-/-
chr8	15978125	TAA	T	FP/HET	474	29	445	0.0612	MSR1	CCDS5996.1;ENST00000350896;NM_138716.2	intronic	c.1034-10400_1034-10399delTT		-/-
chr8	15978125	TAA	T	FP/HET	474	29	445	0.0612	MSR1	CCDS5995.1;ENST00000262101.9;NM_138715.2	intronic	c.1034-12_1034-11delTT		-/-
chr8	15978125	TA	T	FP/HET	474	24	450	0.0527	MSR1	CCDS5996.1;ENST00000350896;NM_138716.2	intronic	c.1034-10399delT		-/-
chr8	15978125	TA	T	FP/HET	474	24	450	0.0527	MSR1	CCDS5995.1;ENST00000262101.9;NM_138715.2	intronic	c.1034-11delT		-/-
chr8	30933816	C	CT	FP/HET	476	16	460	0.0357	WRN	CCDS6082.1;ENST00000298139;NM_000553.5	intronic	c.839+25dupT		-/-	0.010786428711512062	EAS
chr8	30933816	CT	C	FP/HET	476	51	425	0.1092	WRN	CCDS6082.1;ENST00000298139;NM_000553.5	intronic	c.839+25delT		-/-	0.4359308547125806	SAS
chr8	30938370	A	AT	FP/HET	473	12	461	0.0254	WRN	CCDS6082.1;ENST00000298139;NM_000553.5	intronic	c.840-3dupT		-/-	0.00891387822270982	SAS
chr8	30958353	CT	C	HOM	731	694	37	0.9494	WRN	CCDS6082.1;ENST00000298139;NM_000553.5	splice_region	c.1982-5delT	p.?	-/-	1.0	EAS
chr8	31005017	T	TC	HOM	697	676	21	0.9713	WRN	CCDS6082.1;ENST00000298139;NM_000553.5	intronic	c.3572+25_3572+26insC		-/-	1.0	EAS
chr8	38320020	CA	C	FP/HET	162	5	157	0.0309	FGFR1	CCDS43730.1;ENST00000356207.9;NM_001174066.1;NM_023105.2	5_prime_UTR_intronic	c.-5057delT		-/-	4.39367e+11	NFE
chr8	38320020	CA	C	FP/HET	162	5	157	0.0309	FGFR1	CCDS43731.1;ENST00000326324.10;NM_023106.2	5_prime_UTR_intronic	c.-5057delT		-/-	4.39367e+11	NFE
chr8	38320020	CA	C	FP/HET	162	5	157	0.0309	FGFR1	CCDS55221.1;ENST00000335922.9;NM_001174064.1	5_prime_UTR_intronic	c.-22131delT		-/-	4.39367e+11	NFE
chr8	38320020	CA	C	FP/HET	162	5	157	0.0309	FGFR1	CCDS55222.1;ENST00000532791.5;NM_001174063.1	5_prime_UTR_intronic	c.-5057delT		-/-	4.39367e+11	NFE
chr8	38320020	CA	C	FP/HET	162	5	157	0.0309	FGFR1	CCDS43732.1;ENST00000397091.9;ENST00000397108.8;ENST00000397113.6;NM_001174065.1;NM_015850.3	5_prime_UTR_intronic	c.-5057delT		-/-	4.39367e+11	NFE
chr8	38320020	CA	C	FP/HET	162	5	157	0.0309	FGFR1	CCDS6107.2;ENST00000447712.6;NM_023110.2	5_prime_UTR_intronic	c.-5057delT		-/-	4.39367e+11	NFE
chr8	38320020	CA	C	FP/HET	162	5	157	0.0309	FGFR1	CCDS55223.1;ENST00000425967.7;NM_001174067.1	5_prime_UTR_intronic	c.-1397delT		-/-	4.39367e+11	NFE
chr8	38320020	C	CA	FP/HET	162	9	153	0.0556	FGFR1	CCDS43730.1;ENST00000356207.9;NM_001174066.1;NM_023105.2	5_prime_UTR_intronic	c.-5057dupT		-/-	1.46456e+12	NFE
chr8	38320020	C	CA	FP/HET	162	9	153	0.0556	FGFR1	CCDS43731.1;ENST00000326324.10;NM_023106.2	5_prime_UTR_intronic	c.-5057dupT		-/-	1.46456e+12	NFE
chr8	38320020	C	CA	FP/HET	162	9	153	0.0556	FGFR1	CCDS55221.1;ENST00000335922.9;NM_001174064.1	5_prime_UTR_intronic	c.-22131dupT		-/-	1.46456e+12	NFE
chr8	38320020	C	CA	FP/HET	162	9	153	0.0556	FGFR1	CCDS55222.1;ENST00000532791.5;NM_001174063.1	5_prime_UTR_intronic	c.-5057dupT		-/-	1.46456e+12	NFE
chr8	38320020	C	CA	FP/HET	162	9	153	0.0556	FGFR1	CCDS43732.1;ENST00000397091.9;ENST00000397108.8;ENST00000397113.6;NM_001174065.1;NM_015850.3	5_prime_UTR_intronic	c.-5057dupT		-/-	1.46456e+12	NFE
chr8	38320020	C	CA	FP/HET	162	9	153	0.0556	FGFR1	CCDS6107.2;ENST00000447712.6;NM_023110.2	5_prime_UTR_intronic	c.-5057dupT		-/-	1.46456e+12	NFE
chr8	38320020	C	CA	FP/HET	162	9	153	0.0556	FGFR1	CCDS55223.1;ENST00000425967.7;NM_001174067.1	5_prime_UTR_intronic	c.-1397dupT		-/-	1.46456e+12	NFE
chr8	38320420	CT	C	FP/HET	133	26	107	0.203	FGFR1	CCDS43730.1;ENST00000356207.9;NM_001174066.1;NM_023105.2	5_prime_UTR_intronic	c.-5457delA		-/-	0.5057828228742771	NFE
chr8	38320420	CT	C	FP/HET	133	26	107	0.203	FGFR1	CCDS43731.1;ENST00000326324.10;NM_023106.2	5_prime_UTR_intronic	c.-5457delA		-/-	0.5057828228742771	NFE
chr8	38320420	CT	C	FP/HET	133	26	107	0.203	FGFR1	CCDS55221.1;ENST00000335922.9;NM_001174064.1	5_prime_UTR_intronic	c.-22531delA		-/-	0.5057828228742771	NFE
chr8	38320420	CT	C	FP/HET	133	26	107	0.203	FGFR1	CCDS55222.1;ENST00000532791.5;NM_001174063.1	5_prime_UTR_intronic	c.-5457delA		-/-	0.5057828228742771	NFE
chr8	38320420	CT	C	FP/HET	133	26	107	0.203	FGFR1	CCDS43732.1;ENST00000397091.9;ENST00000397108.8;ENST00000397113.6;NM_001174065.1;NM_015850.3	5_prime_UTR_intronic	c.-5457delA		-/-	0.5057828228742771	NFE
chr8	38320420	CT	C	FP/HET	133	26	107	0.203	FGFR1	CCDS6107.2;ENST00000447712.6;NM_023110.2	5_prime_UTR_intronic	c.-5457delA		-/-	0.5057828228742771	NFE
chr8	38320420	CT	C	FP/HET	133	26	107	0.203	FGFR1	CCDS55223.1;ENST00000425967.7;NM_001174067.1	5_prime_UTR_intronic	c.-1797delA		-/-	0.5057828228742771	NFE
chr8	38320420	CTT	C	FP/HET	133	21	112	0.1579	FGFR1	CCDS43730.1;ENST00000356207.9;NM_001174066.1;NM_023105.2	5_prime_UTR_intronic	c.-5458_-5457delAA		-/-	0.04006410256410257	AFR
chr8	38320420	CTT	C	FP/HET	133	21	112	0.1579	FGFR1	CCDS43731.1;ENST00000326324.10;NM_023106.2	5_prime_UTR_intronic	c.-5458_-5457delAA		-/-	0.04006410256410257	AFR
chr8	38320420	CTT	C	FP/HET	133	21	112	0.1579	FGFR1	CCDS55221.1;ENST00000335922.9;NM_001174064.1	5_prime_UTR_intronic	c.-22532_-22531delAA		-/-	0.04006410256410257	AFR
chr8	38320420	CTT	C	FP/HET	133	21	112	0.1579	FGFR1	CCDS55222.1;ENST00000532791.5;NM_001174063.1	5_prime_UTR_intronic	c.-5458_-5457delAA		-/-	0.04006410256410257	AFR
chr8	38320420	CTT	C	FP/HET	133	21	112	0.1579	FGFR1	CCDS43732.1;ENST00000397091.9;ENST00000397108.8;ENST00000397113.6;NM_001174065.1;NM_015850.3	5_prime_UTR_intronic	c.-5458_-5457delAA		-/-	0.04006410256410257	AFR
chr8	38320420	CTT	C	FP/HET	133	21	112	0.1579	FGFR1	CCDS6107.2;ENST00000447712.6;NM_023110.2	5_prime_UTR_intronic	c.-5458_-5457delAA		-/-	0.04006410256410257	AFR
chr8	38320420	CTT	C	FP/HET	133	21	112	0.1579	FGFR1	CCDS55223.1;ENST00000425967.7;NM_001174067.1	5_prime_UTR_intronic	c.-1798_-1797delAA		-/-	0.04006410256410257	AFR
chr8	38320420	CTTT	C	FP/HET	133	10	123	0.0752	FGFR1	CCDS43730.1;ENST00000356207.9;NM_001174066.1;NM_023105.2	5_prime_UTR_intronic	c.-5459_-5457delAAA		-/-	6.42536e+10	NFE
chr8	38320420	CTTT	C	FP/HET	133	10	123	0.0752	FGFR1	CCDS43731.1;ENST00000326324.10;NM_023106.2	5_prime_UTR_intronic	c.-5459_-5457delAAA		-/-	6.42536e+10	NFE
chr8	38320420	CTTT	C	FP/HET	133	10	123	0.0752	FGFR1	CCDS55221.1;ENST00000335922.9;NM_001174064.1	5_prime_UTR_intronic	c.-22533_-22531delAAA		-/-	6.42536e+10	NFE
chr8	38320420	CTTT	C	FP/HET	133	10	123	0.0752	FGFR1	CCDS55222.1;ENST00000532791.5;NM_001174063.1	5_prime_UTR_intronic	c.-5459_-5457delAAA		-/-	6.42536e+10	NFE
chr8	38320420	CTTT	C	FP/HET	133	10	123	0.0752	FGFR1	CCDS43732.1;ENST00000397091.9;ENST00000397108.8;ENST00000397113.6;NM_001174065.1;NM_015850.3	5_prime_UTR_intronic	c.-5459_-5457delAAA		-/-	6.42536e+10	NFE
chr8	38320420	CTTT	C	FP/HET	133	10	123	0.0752	FGFR1	CCDS6107.2;ENST00000447712.6;NM_023110.2	5_prime_UTR_intronic	c.-5459_-5457delAAA		-/-	6.42536e+10	NFE
chr8	38320420	CTTT	C	FP/HET	133	10	123	0.0752	FGFR1	CCDS55223.1;ENST00000425967.7;NM_001174067.1	5_prime_UTR_intronic	c.-1799_-1797delAAA		-/-	6.42536e+10	NFE
chr8	38321488	TA	T	FP/HET	431	21	410	0.051	FGFR1	CCDS43730.1;ENST00000356207.9;NM_001174066.1;NM_023105.2	5_prime_UTR_intronic	c.-6525delT		-/-
chr8	38321488	TA	T	FP/HET	431	21	410	0.051	FGFR1	CCDS43731.1;ENST00000326324.10;NM_023106.2	5_prime_UTR_intronic	c.-6525delT		-/-
chr8	38321488	TA	T	FP/HET	431	21	410	0.051	FGFR1	CCDS55221.1;ENST00000335922.9;NM_001174064.1	5_prime_UTR_intronic	c.-23599delT		-/-
chr8	38321488	TA	T	FP/HET	431	21	410	0.051	FGFR1	CCDS55222.1;ENST00000532791.5;NM_001174063.1	5_prime_UTR_intronic	c.-6525delT		-/-
chr8	38321488	TA	T	FP/HET	431	21	410	0.051	FGFR1	CCDS43732.1;ENST00000397091.9;ENST00000397108.8;ENST00000397113.6;NM_001174065.1;NM_015850.3	5_prime_UTR_intronic	c.-6525delT		-/-
chr8	38321488	TA	T	FP/HET	431	21	410	0.051	FGFR1	CCDS6107.2;ENST00000447712.6;NM_023110.2	5_prime_UTR_intronic	c.-6525delT		-/-
chr8	38321488	TA	T	FP/HET	431	21	410	0.051	FGFR1	CCDS55223.1;ENST00000425967.7;NM_001174067.1	5_prime_UTR_intronic	c.-2865delT		-/-
chr8	38321488	T	TA	FP/HET	431	28	403	0.065	FGFR1	CCDS43730.1;ENST00000356207.9;NM_001174066.1;NM_023105.2	5_prime_UTR_intronic	c.-6525dupT		-/-
chr8	38321488	T	TA	FP/HET	431	28	403	0.065	FGFR1	CCDS43731.1;ENST00000326324.10;NM_023106.2	5_prime_UTR_intronic	c.-6525dupT		-/-
chr8	38321488	T	TA	FP/HET	431	28	403	0.065	FGFR1	CCDS55221.1;ENST00000335922.9;NM_001174064.1	5_prime_UTR_intronic	c.-23599dupT		-/-
chr8	38321488	T	TA	FP/HET	431	28	403	0.065	FGFR1	CCDS55222.1;ENST00000532791.5;NM_001174063.1	5_prime_UTR_intronic	c.-6525dupT		-/-
chr8	38321488	T	TA	FP/HET	431	28	403	0.065	FGFR1	CCDS43732.1;ENST00000397091.9;ENST00000397108.8;ENST00000397113.6;NM_001174065.1;NM_015850.3	5_prime_UTR_intronic	c.-6525dupT		-/-
chr8	38321488	T	TA	FP/HET	431	28	403	0.065	FGFR1	CCDS6107.2;ENST00000447712.6;NM_023110.2	5_prime_UTR_intronic	c.-6525dupT		-/-
chr8	38321488	T	TA	FP/HET	431	28	403	0.065	FGFR1	CCDS55223.1;ENST00000425967.7;NM_001174067.1	5_prime_UTR_intronic	c.-2865dupT		-/-
chr8	38321830	CAAAAAA	C	FP/HET	510	11	499	0.0235	FGFR1	CCDS43730.1;ENST00000356207.9;NM_001174066.1;NM_023105.2	5_prime_UTR_intronic	c.-6872_-6867delTTTTTT		-/-
chr8	38321830	CAAAAAA	C	FP/HET	510	11	499	0.0235	FGFR1	CCDS43731.1;ENST00000326324.10;NM_023106.2	5_prime_UTR_intronic	c.-6872_-6867delTTTTTT		-/-
chr8	38321830	CAAAAAA	C	FP/HET	510	11	499	0.0235	FGFR1	CCDS55221.1;ENST00000335922.9;NM_001174064.1	5_prime_UTR_intronic	c.-23946_-23941delTTTTTT		-/-
chr8	38321830	CAAAAAA	C	FP/HET	510	11	499	0.0235	FGFR1	CCDS55222.1;ENST00000532791.5;NM_001174063.1	5_prime_UTR_intronic	c.-6872_-6867delTTTTTT		-/-
chr8	38321830	CAAAAAA	C	FP/HET	510	11	499	0.0235	FGFR1	CCDS43732.1;ENST00000397091.9;ENST00000397108.8;ENST00000397113.6;NM_001174065.1;NM_015850.3	5_prime_UTR_intronic	c.-6872_-6867delTTTTTT		-/-
chr8	38321830	CAAAAAA	C	FP/HET	510	11	499	0.0235	FGFR1	CCDS6107.2;ENST00000447712.6;NM_023110.2	5_prime_UTR_intronic	c.-6872_-6867delTTTTTT		-/-
chr8	38321830	CAAAAAA	C	FP/HET	510	11	499	0.0235	FGFR1	CCDS55223.1;ENST00000425967.7;NM_001174067.1	5_prime_UTR_intronic	c.-3212_-3207delTTTTTT		-/-
chr8	38321830	CAAAAA	C	FP/HET	510	29	481	0.0569	FGFR1	CCDS43730.1;ENST00000356207.9;NM_001174066.1;NM_023105.2	5_prime_UTR_intronic	c.-6871_-6867delTTTTT		-/-
chr8	38321830	CAAAAA	C	FP/HET	510	29	481	0.0569	FGFR1	CCDS43731.1;ENST00000326324.10;NM_023106.2	5_prime_UTR_intronic	c.-6871_-6867delTTTTT		-/-
chr8	38321830	CAAAAA	C	FP/HET	510	29	481	0.0569	FGFR1	CCDS55221.1;ENST00000335922.9;NM_001174064.1	5_prime_UTR_intronic	c.-23945_-23941delTTTTT		-/-
chr8	38321830	CAAAAA	C	FP/HET	510	29	481	0.0569	FGFR1	CCDS55222.1;ENST00000532791.5;NM_001174063.1	5_prime_UTR_intronic	c.-6871_-6867delTTTTT		-/-
chr8	38321830	CAAAAA	C	FP/HET	510	29	481	0.0569	FGFR1	CCDS43732.1;ENST00000397091.9;ENST00000397108.8;ENST00000397113.6;NM_001174065.1;NM_015850.3	5_prime_UTR_intronic	c.-6871_-6867delTTTTT		-/-
chr8	38321830	CAAAAA	C	FP/HET	510	29	481	0.0569	FGFR1	CCDS6107.2;ENST00000447712.6;NM_023110.2	5_prime_UTR_intronic	c.-6871_-6867delTTTTT		-/-
chr8	38321830	CAAAAA	C	FP/HET	510	29	481	0.0569	FGFR1	CCDS55223.1;ENST00000425967.7;NM_001174067.1	5_prime_UTR_intronic	c.-3211_-3207delTTTTT		-/-
chr8	38321830	CAAAA	C	FP/HET	510	69	441	0.1353	FGFR1	CCDS43730.1;ENST00000356207.9;NM_001174066.1;NM_023105.2	5_prime_UTR_intronic	c.-6870_-6867delTTTT		-/-
chr8	38321830	CAAAA	C	FP/HET	510	69	441	0.1353	FGFR1	CCDS43731.1;ENST00000326324.10;NM_023106.2	5_prime_UTR_intronic	c.-6870_-6867delTTTT		-/-
chr8	38321830	CAAAA	C	FP/HET	510	69	441	0.1353	FGFR1	CCDS55221.1;ENST00000335922.9;NM_001174064.1	5_prime_UTR_intronic	c.-23944_-23941delTTTT		-/-
chr8	38321830	CAAAA	C	FP/HET	510	69	441	0.1353	FGFR1	CCDS55222.1;ENST00000532791.5;NM_001174063.1	5_prime_UTR_intronic	c.-6870_-6867delTTTT		-/-
chr8	38321830	CAAAA	C	FP/HET	510	69	441	0.1353	FGFR1	CCDS43732.1;ENST00000397091.9;ENST00000397108.8;ENST00000397113.6;NM_001174065.1;NM_015850.3	5_prime_UTR_intronic	c.-6870_-6867delTTTT		-/-
chr8	38321830	CAAAA	C	FP/HET	510	69	441	0.1353	FGFR1	CCDS6107.2;ENST00000447712.6;NM_023110.2	5_prime_UTR_intronic	c.-6870_-6867delTTTT		-/-
chr8	38321830	CAAAA	C	FP/HET	510	69	441	0.1353	FGFR1	CCDS55223.1;ENST00000425967.7;NM_001174067.1	5_prime_UTR_intronic	c.-3210_-3207delTTTT		-/-
chr8	38321830	CAAA	C	FP/HET	510	78	432	0.1549	FGFR1	CCDS43730.1;ENST00000356207.9;NM_001174066.1;NM_023105.2	5_prime_UTR_intronic	c.-6869_-6867delTTT		-/-
chr8	38321830	CAAA	C	FP/HET	510	78	432	0.1549	FGFR1	CCDS43731.1;ENST00000326324.10;NM_023106.2	5_prime_UTR_intronic	c.-6869_-6867delTTT		-/-
chr8	38321830	CAAA	C	FP/HET	510	78	432	0.1549	FGFR1	CCDS55221.1;ENST00000335922.9;NM_001174064.1	5_prime_UTR_intronic	c.-23943_-23941delTTT		-/-
chr8	38321830	CAAA	C	FP/HET	510	78	432	0.1549	FGFR1	CCDS55222.1;ENST00000532791.5;NM_001174063.1	5_prime_UTR_intronic	c.-6869_-6867delTTT		-/-
chr8	38321830	CAAA	C	FP/HET	510	78	432	0.1549	FGFR1	CCDS43732.1;ENST00000397091.9;ENST00000397108.8;ENST00000397113.6;NM_001174065.1;NM_015850.3	5_prime_UTR_intronic	c.-6869_-6867delTTT		-/-
chr8	38321830	CAAA	C	FP/HET	510	78	432	0.1549	FGFR1	CCDS6107.2;ENST00000447712.6;NM_023110.2	5_prime_UTR_intronic	c.-6869_-6867delTTT		-/-
chr8	38321830	CAAA	C	FP/HET	510	78	432	0.1549	FGFR1	CCDS55223.1;ENST00000425967.7;NM_001174067.1	5_prime_UTR_intronic	c.-3209_-3207delTTT		-/-
chr8	38321830	CAA	C	FP/HET	510	70	440	0.1373	FGFR1	CCDS43730.1;ENST00000356207.9;NM_001174066.1;NM_023105.2	5_prime_UTR_intronic	c.-6868_-6867delTT		-/-
chr8	38321830	CAA	C	FP/HET	510	70	440	0.1373	FGFR1	CCDS43731.1;ENST00000326324.10;NM_023106.2	5_prime_UTR_intronic	c.-6868_-6867delTT		-/-
chr8	38321830	CAA	C	FP/HET	510	70	440	0.1373	FGFR1	CCDS55221.1;ENST00000335922.9;NM_001174064.1	5_prime_UTR_intronic	c.-23942_-23941delTT		-/-
chr8	38321830	CAA	C	FP/HET	510	70	440	0.1373	FGFR1	CCDS55222.1;ENST00000532791.5;NM_001174063.1	5_prime_UTR_intronic	c.-6868_-6867delTT		-/-
chr8	38321830	CAA	C	FP/HET	510	70	440	0.1373	FGFR1	CCDS43732.1;ENST00000397091.9;ENST00000397108.8;ENST00000397113.6;NM_001174065.1;NM_015850.3	5_prime_UTR_intronic	c.-6868_-6867delTT		-/-
chr8	38321830	CAA	C	FP/HET	510	70	440	0.1373	FGFR1	CCDS6107.2;ENST00000447712.6;NM_023110.2	5_prime_UTR_intronic	c.-6868_-6867delTT		-/-
chr8	38321830	CAA	C	FP/HET	510	70	440	0.1373	FGFR1	CCDS55223.1;ENST00000425967.7;NM_001174067.1	5_prime_UTR_intronic	c.-3208_-3207delTT		-/-
chr8	38321830	CA	C	FP/HET	510	57	453	0.1137	FGFR1	CCDS43730.1;ENST00000356207.9;NM_001174066.1;NM_023105.2	5_prime_UTR_intronic	c.-6867delT		-/-
chr8	38321830	CA	C	FP/HET	510	57	453	0.1137	FGFR1	CCDS43731.1;ENST00000326324.10;NM_023106.2	5_prime_UTR_intronic	c.-6867delT		-/-
chr8	38321830	CA	C	FP/HET	510	57	453	0.1137	FGFR1	CCDS55221.1;ENST00000335922.9;NM_001174064.1	5_prime_UTR_intronic	c.-23941delT		-/-
chr8	38321830	CA	C	FP/HET	510	57	453	0.1137	FGFR1	CCDS55222.1;ENST00000532791.5;NM_001174063.1	5_prime_UTR_intronic	c.-6867delT		-/-
chr8	38321830	CA	C	FP/HET	510	57	453	0.1137	FGFR1	CCDS43732.1;ENST00000397091.9;ENST00000397108.8;ENST00000397113.6;NM_001174065.1;NM_015850.3	5_prime_UTR_intronic	c.-6867delT		-/-
chr8	38321830	CA	C	FP/HET	510	57	453	0.1137	FGFR1	CCDS6107.2;ENST00000447712.6;NM_023110.2	5_prime_UTR_intronic	c.-6867delT		-/-
chr8	38321830	CA	C	FP/HET	510	57	453	0.1137	FGFR1	CCDS55223.1;ENST00000425967.7;NM_001174067.1	5_prime_UTR_intronic	c.-3207delT		-/-
chr8	38324413	AC	A	HET/HOM	842	711	131	0.8456	FGFR1	CCDS43730.1;ENST00000356207.9;NM_001174066.1;NM_023105.2	5_prime_UTR_intronic	c.-9450delG		-/-	0.844893078221722	NFE
chr8	38324413	AC	A	HET/HOM	842	711	131	0.8456	FGFR1	CCDS43731.1;ENST00000326324.10;NM_023106.2	5_prime_UTR_intronic	c.-9450delG		-/-	0.844893078221722	NFE
chr8	38324413	AC	A	HET/HOM	842	711	131	0.8456	FGFR1	CCDS55221.1;ENST00000335922.9;NM_001174064.1	5_prime_UTR_intronic	c.-26524delG		-/-	0.844893078221722	NFE
chr8	38324413	AC	A	HET/HOM	842	711	131	0.8456	FGFR1	CCDS55222.1;ENST00000532791.5;NM_001174063.1	5_prime_UTR_intronic	c.-9450delG		-/-	0.844893078221722	NFE
chr8	38324413	AC	A	HET/HOM	842	711	131	0.8456	FGFR1	CCDS43732.1;ENST00000397091.9;ENST00000397108.8;ENST00000397113.6;NM_001174065.1;NM_015850.3	5_prime_UTR_intronic	c.-9450delG		-/-	0.844893078221722	NFE
chr8	38324413	AC	A	HET/HOM	842	711	131	0.8456	FGFR1	CCDS6107.2;ENST00000447712.6;NM_023110.2	5_prime_UTR_intronic	c.-9450delG		-/-	0.844893078221722	NFE
chr8	38324413	AC	A	HET/HOM	842	711	131	0.8456	FGFR1	CCDS55223.1;ENST00000425967.7;NM_001174067.1	5_prime_UTR_intronic	c.-5790delG		-/-	0.844893078221722	NFE
chr8	38324413	ACC	A	FP/HET	842	43	799	0.0511	FGFR1	CCDS43730.1;ENST00000356207.9;NM_001174066.1;NM_023105.2	5_prime_UTR_intronic	c.-9451_-9450delGG		-/-	1.40687e+12	NFE
chr8	38324413	ACC	A	FP/HET	842	43	799	0.0511	FGFR1	CCDS43731.1;ENST00000326324.10;NM_023106.2	5_prime_UTR_intronic	c.-9451_-9450delGG		-/-	1.40687e+12	NFE
chr8	38324413	ACC	A	FP/HET	842	43	799	0.0511	FGFR1	CCDS55221.1;ENST00000335922.9;NM_001174064.1	5_prime_UTR_intronic	c.-26525_-26524delGG		-/-	1.40687e+12	NFE
chr8	38324413	ACC	A	FP/HET	842	43	799	0.0511	FGFR1	CCDS55222.1;ENST00000532791.5;NM_001174063.1	5_prime_UTR_intronic	c.-9451_-9450delGG		-/-	1.40687e+12	NFE
chr8	38324413	ACC	A	FP/HET	842	43	799	0.0511	FGFR1	CCDS43732.1;ENST00000397091.9;ENST00000397108.8;ENST00000397113.6;NM_001174065.1;NM_015850.3	5_prime_UTR_intronic	c.-9451_-9450delGG		-/-	1.40687e+12	NFE
chr8	38324413	ACC	A	FP/HET	842	43	799	0.0511	FGFR1	CCDS6107.2;ENST00000447712.6;NM_023110.2	5_prime_UTR_intronic	c.-9451_-9450delGG		-/-	1.40687e+12	NFE
chr8	38324413	ACC	A	FP/HET	842	43	799	0.0511	FGFR1	CCDS55223.1;ENST00000425967.7;NM_001174067.1	5_prime_UTR_intronic	c.-5791_-5790delGG		-/-	1.40687e+12	NFE
chr8	48732074	TAA	T	FP/HET	350	15	335	0.0429	PRKDC	CCDS75734.1;ENST00000338368.7	splice_region	c.9334-5_9334-4delTT	p.?	-/-	0.08721804511278196	EAS
chr8	48732074	TAA	T	FP/HET	350	15	335	0.0429	PRKDC	NM_001081640.1	splice_region	c.9337-5_9337-4delTT	p.?	-/-	0.08721804511278196	EAS
chr8	48732074	TAA	T	FP/HET	350	15	335	0.0429	PRKDC	CCDS75735.1;ENST00000314191.6	splice_region	c.9334-5_9334-4delTT	p.?	-/-	0.08721804511278196	EAS
chr8	48732074	TAA	T	FP/HET	350	15	335	0.0429	PRKDC	NM_006904.6	splice_region	c.9337-5_9337-4delTT	p.?	-/-	0.08721804511278196	EAS
chr8	48732074	TA	T	FP/HET	350	36	314	0.1029	PRKDC	CCDS75734.1;ENST00000338368.7	splice_region	c.9334-4delT	p.?	-/-	0.25233388248215266	AFR
chr8	48732074	TA	T	FP/HET	350	36	314	0.1029	PRKDC	NM_001081640.1	splice_region	c.9337-4delT	p.?	-/-	0.25233388248215266	AFR
chr8	48732074	TA	T	FP/HET	350	36	314	0.1029	PRKDC	CCDS75735.1;ENST00000314191.6	splice_region	c.9334-4delT	p.?	-/-	0.25233388248215266	AFR
chr8	48732074	TA	T	FP/HET	350	36	314	0.1029	PRKDC	NM_006904.6	splice_region	c.9337-4delT	p.?	-/-	0.25233388248215266	AFR
chr8	48732074	T	TA	FP/HET	350	29	321	0.0829	PRKDC	CCDS75734.1;ENST00000338368.7	splice_region	c.9334-4dupT	p.?	-/-	0.0403187998124707	NFE
chr8	48732074	T	TA	FP/HET	350	29	321	0.0829	PRKDC	NM_001081640.1	splice_region	c.9337-4dupT	p.?	-/-	0.0403187998124707	NFE
chr8	48732074	T	TA	FP/HET	350	29	321	0.0829	PRKDC	CCDS75735.1;ENST00000314191.6	splice_region	c.9334-4dupT	p.?	-/-	0.0403187998124707	NFE
chr8	48732074	T	TA	FP/HET	350	29	321	0.0829	PRKDC	NM_006904.6	splice_region	c.9337-4dupT	p.?	-/-	0.0403187998124707	NFE
chr8	48805816	A	AG	HOM	1122	1081	41	0.9635	PRKDC	CCDS75734.1;ENST00000338368.7;NM_001081640.1	essential_splice_site	c.3728-1dupC	p.?	-/-	1.0	EAS
chr8	48805816	A	AG	HOM	1122	1081	41	0.9635	PRKDC	CCDS75735.1;ENST00000314191.6;NM_006904.6	essential_splice_site	c.3728-1dupC	p.?	-/-	1.0	EAS
chr8	48866909	A	AT	FP/HET	621	18	603	0.029	PRKDC	CCDS75734.1;ENST00000338368.7;NM_001081640.1	frameshift	c.496dupA	p.I166Nfs*11	atacca/aAtacca	0.027603513174404015	AMR
chr8	48866909	A	AT	FP/HET	621	18	603	0.029	PRKDC	CCDS75735.1;ENST00000314191.6;NM_006904.6	frameshift	c.496dupA	p.I166Nfs*11	atacca/aAtacca	0.027603513174404015	AMR
chr8	48866909	AT	A	FP/HET	621	15	606	0.0242	PRKDC	CCDS75734.1;ENST00000338368.7;NM_001081640.1	frameshift	c.496delA	p.I166Yfs*6	Atacca/tacca	0.022427854454203262	AMR
chr8	48866909	AT	A	FP/HET	621	15	606	0.0242	PRKDC	CCDS75735.1;ENST00000314191.6;NM_006904.6	frameshift	c.496delA	p.I166Yfs*6	Atacca/tacca	0.022427854454203262	AMR
chr8	48868517	TA	T	FP/HET	689	17	672	0.0247	PRKDC	CCDS75734.1;ENST00000338368.7;NM_001081640.1	intronic	c.325-10delT		-/-	0.01579914971848788	AMR
chr8	48868517	TA	T	FP/HET	689	17	672	0.0247	PRKDC	CCDS75735.1;ENST00000314191.6;NM_006904.6	intronic	c.325-10delT		-/-	0.01579914971848788	AMR
chr8	68931761	C	CT	HET	509	253	256	0.4971	PREX2	CCDS6201.1;ENST00000288368;NM_024870.3	intronic	c.214-21dupT		-/-	0.006485899112009101	NFE
chr8	95423551	T	TA	FP/HET	553	12	541	0.0235	RAD54B	CCDS6262.1;ENST00000336148.9;NM_012415.3	intronic	c.305-9dupT		-/-	0.02087604846225536	EAS
chr8	103287850	TA	T	FP/HET	720	62	658	0.0875	UBR5	CCDS64946.1;ENST00000220959.8;NM_001282873.1	splice_region	c.6631-4delT	p.?	-/-	0.34307445956765414	AMR
chr8	103287850	TA	T	FP/HET	720	62	658	0.0875	UBR5	CCDS34933.1;ENST00000520539.5;NM_015902.5	splice_region	c.6631-4delT	p.?	-/-	0.34307445956765414	AMR
chr8	103287850	T	TA	FP/HET	720	36	684	0.05	UBR5	CCDS64946.1;ENST00000220959.8;NM_001282873.1	splice_region	c.6631-4dupT	p.?	-/-	0.08527616961351901	SAS
chr8	103287850	T	TA	FP/HET	720	36	684	0.05	UBR5	CCDS34933.1;ENST00000520539.5;NM_015902.5	splice_region	c.6631-4dupT	p.?	-/-	0.08527616961351901	SAS
chr8	103341440	TA	T	HET	845	370	475	0.4379	UBR5	CCDS64946.1;ENST00000220959.8;NM_001282873.1	intronic	c.1216-13delT		-/-	0.10466823253082795	OTH
chr8	103341440	TA	T	HET	845	370	475	0.4379	UBR5	CCDS34933.1;ENST00000520539.5;NM_015902.5	intronic	c.1216-13delT		-/-	0.10466823253082795	OTH
chr8	117864952	TA	T	FP/HET	444	11	433	0.0248	RAD21	CCDS6321.1;ENST00000297338.6;NM_006265.2	splice_region	c.1162-6delT	p.?	-/-	0.20381013197105152	SAS
chr8	117864952	T	TA	FP/HET	444	19	425	0.045	RAD21	CCDS6321.1;ENST00000297338.6;NM_006265.2	splice_region	c.1162-6dupT	p.?	-/-	0.1194125159642401	SAS
chr8	117868531	TAAA	T	FP/HET	699	19	680	0.0286	RAD21	CCDS6321.1;ENST00000297338.6;NM_006265.2	splice_region	c.815-7_815-5delTTT	p.?	-/-	0.036774193548387096	SAS
chr8	117868531	TAA	T	FP/HET	699	58	641	0.083	RAD21	CCDS6321.1;ENST00000297338.6;NM_006265.2	splice_region	c.815-6_815-5delTT	p.?	-/-	0.07612903225806451	SAS
chr8	117868531	TA	T	FP/HET	699	74	625	0.1059	RAD21	CCDS6321.1;ENST00000297338.6;NM_006265.2	splice_region	c.815-5delT	p.?	-/-	0.041935483870967745	SAS
chr8	117868531	T	TA	FP/HET	699	22	677	0.0329	RAD21	CCDS6321.1;ENST00000297338.6;NM_006265.2	splice_region	c.815-5dupT	p.?	-/-	0.011935483870967743	SAS
chr8	128744289	CA	C	FP/HET	556	13	543	0.0234	CASC11	ENST00000518376	non_coding_intronic	n.144-1122delT		-/-	0.0010194479297365119	NFE
chr8	128744289	CA	C	FP/HET	556	13	543	0.0234	CASC11	ENST00000502463	non_coding_intronic	n.143+1781delT		-/-	0.0010194479297365119	NFE
chr8	128744289	CA	C	FP/HET	556	13	543	0.0234	CASC11	ENST00000519071	non_coding_intronic	n.143+1781delT		-/-	0.0010194479297365119	NFE
chr8	128744289	C	CA	FP/HET	556	34	522	0.0629	CASC11	ENST00000518376	non_coding_intronic	n.144-1122dupT		-/-	8.6261e+11	NFE
chr8	128744289	C	CA	FP/HET	556	34	522	0.0629	CASC11	ENST00000502463	non_coding_intronic	n.143+1781dupT		-/-	8.6261e+11	NFE
chr8	128744289	C	CA	FP/HET	556	34	522	0.0629	CASC11	ENST00000519071	non_coding_intronic	n.143+1781dupT		-/-	8.6261e+11	NFE
chr8	128744457	TA	T	FP/HET	586	14	572	0.0239	CASC11	ENST00000518376	non_coding_intronic	n.144-1290delT		-/-	1.42613e+11	NFE
chr8	128744457	TA	T	FP/HET	586	14	572	0.0239	CASC11	ENST00000502463	non_coding_intronic	n.143+1613delT		-/-	1.42613e+11	NFE
chr8	128744457	TA	T	FP/HET	586	14	572	0.0239	CASC11	ENST00000519071	non_coding_intronic	n.143+1613delT		-/-	1.42613e+11	NFE
chr8	128744457	T	TA	FP/HET	586	12	574	0.0205	CASC11	ENST00000518376	non_coding_intronic	n.144-1290dupT		-/-	0.00306597988717194	AFR
chr8	128744457	T	TA	FP/HET	586	12	574	0.0205	CASC11	ENST00000502463	non_coding_intronic	n.143+1613dupT		-/-	0.00306597988717194	AFR
chr8	128744457	T	TA	FP/HET	586	12	574	0.0205	CASC11	ENST00000519071	non_coding_intronic	n.143+1613dupT		-/-	0.00306597988717194	AFR
chr8	128744519	C	CT	FP/HET	340	17	323	0.05	CASC11	ENST00000518376	non_coding_intronic	n.144-1352dupA		-/-
chr8	128744519	C	CT	FP/HET	340	17	323	0.05	CASC11	ENST00000502463	non_coding_intronic	n.143+1551dupA		-/-
chr8	128744519	C	CT	FP/HET	340	17	323	0.05	CASC11	ENST00000519071	non_coding_intronic	n.143+1551dupA		-/-
chr8	128744519	CT	C	FP/HET	340	14	326	0.0441	CASC11	ENST00000518376	non_coding_intronic	n.144-1352delA		-/-
chr8	128744519	CT	C	FP/HET	340	14	326	0.0441	CASC11	ENST00000502463	non_coding_intronic	n.143+1551delA		-/-
chr8	128744519	CT	C	FP/HET	340	14	326	0.0441	CASC11	ENST00000519071	non_coding_intronic	n.143+1551delA		-/-
chr8	128744533	C	CT	FP/HET	288	13	275	0.0486	CASC11	ENST00000518376	non_coding_intronic	n.144-1366dupA		-/-	0.05035180299032542	AFR
chr8	128744533	C	CT	FP/HET	288	13	275	0.0486	CASC11	ENST00000502463	non_coding_intronic	n.143+1537dupA		-/-	0.05035180299032542	AFR
chr8	128744533	C	CT	FP/HET	288	13	275	0.0486	CASC11	ENST00000519071	non_coding_intronic	n.143+1537dupA		-/-	0.05035180299032542	AFR
chr8	128744533	CT	C	FP/HET	288	12	276	0.0417	CASC11	ENST00000518376	non_coding_intronic	n.144-1366delA		-/-	0.0023526155549404926	NFE
chr8	128744533	CT	C	FP/HET	288	12	276	0.0417	CASC11	ENST00000502463	non_coding_intronic	n.143+1537delA		-/-	0.0023526155549404926	NFE
chr8	128744533	CT	C	FP/HET	288	12	276	0.0417	CASC11	ENST00000519071	non_coding_intronic	n.143+1537delA		-/-	0.0023526155549404926	NFE
chr8	128747001	TC	T	FP/HET	646	43	603	0.0666	CASC11	ENST00000502463	upstream_gene				0.008186126669538992	NFE
chr8	128747001	T	TCC	FP/HET	646	129	517	0.2012	CASC11	ENST00000502463	upstream_gene				0.2493537268418785	NFE
chr8	128747001	T	TC	FP/HET	646	43	603	0.0666	CASC11	ENST00000502463	upstream_gene				0.4319829424307036	AFR
chr8	141754887	A	AT	FP/HET	259	8	251	0.0309	PTK2	CCDS6381.1;ENST00000521059.5;ENST00000522684.5;NM_153831.3	intronic	c.1519-22_1519-21insA		-/-
chr8	141754887	A	AT	FP/HET	259	8	251	0.0309	PTK2	CCDS56557.1;ENST00000340930.7;NM_001199649.1	intronic	c.1519-22_1519-21insA		-/-
chr8	141754887	A	AT	FP/HET	259	8	251	0.0309	PTK2	NM_005607.4	intronic	c.1585-22_1585-21insA		-/-
chr8	141754888	GA	G	FP/HET	155	7	148	0.0452	PTK2	CCDS6381.1;ENST00000521059.5;ENST00000522684.5;NM_153831.3	intronic	c.1519-23delT		-/-	0.16941047350266542	AFR
chr8	141754888	GA	G	FP/HET	155	7	148	0.0452	PTK2	CCDS56557.1;ENST00000340930.7;NM_001199649.1	intronic	c.1519-23delT		-/-	0.16941047350266542	AFR
chr8	141754888	GA	G	FP/HET	155	7	148	0.0452	PTK2	NM_005607.4	intronic	c.1585-23delT		-/-	0.16941047350266542	AFR
chr8	141754888	G	GA	FP/HET	155	9	146	0.0581	PTK2	CCDS6381.1;ENST00000521059.5;ENST00000522684.5;NM_153831.3	intronic	c.1519-23dupT		-/-	0.056256817827645314	AMR
chr8	141754888	G	GA	FP/HET	155	9	146	0.0581	PTK2	CCDS56557.1;ENST00000340930.7;NM_001199649.1	intronic	c.1519-23dupT		-/-	0.056256817827645314	AMR
chr8	141754888	G	GA	FP/HET	155	9	146	0.0581	PTK2	NM_005607.4	intronic	c.1585-23dupT		-/-	0.056256817827645314	AMR
chr8	145738581	TGGG	T	FP/HET	1283	110	1173	0.0865	RECQL4	CCDS75804.1;ENST00000617875.4;NM_004260.3	intronic	c.2463+17_2463+19delCCC		-/-	0.1466154919748779	SAS
chr8	145738581	TGG	T	HET	1283	600	683	0.4677	RECQL4	CCDS75804.1;ENST00000617875.4;NM_004260.3	intronic	c.2463+18_2463+19delCC		-/-	0.4233077459874389	SAS
chr8	145738581	TG	T	FP/HET	1283	95	1188	0.0748	RECQL4	CCDS75804.1;ENST00000617875.4;NM_004260.3	intronic	c.2463+19delC		-/-	0.2495831943981327	AFR
chr8	145738767	CG	C	HOM	3163	3099	64	0.9798	RECQL4	CCDS75804.1;ENST00000617875.4;NM_004260.3	essential_splice_site	c.2296+1delC	p.?	-/-	0.9999571697789961	AFR
chr9	5073681	C	CT	FP/HET	340	12	328	0.0353	JAK2	CCDS6457.1;ENST00000381652;NM_001322194.1;NM_001322195.1;NM_001322196.1;NM_004972.3	splice_region	c.1777-7dupT	p.?	-/-	0.007354644429001621	SAS
chr9	5073681	CT	C	FP/HET	340	9	331	0.0265	JAK2	CCDS6457.1;ENST00000381652;NM_001322194.1;NM_001322195.1;NM_001322196.1;NM_004972.3	splice_region	c.1777-7delT	p.?	-/-	0.003084832904884319	OTH
chr9	8331574	A	AAACTTACCATTCCTGAACTGT	HET	630	208	422	0.3317	PTPRD	CCDS75813.1;ENST00000537002.5;NM_130393.3	splice_region	c.4286+7_4286+8insACAGTTCAGGAATGGTAAGTT	p.?	-/-
chr9	8331574	A	AAACTTACCATTCCTGAACTGT	HET	630	208	422	0.3317	PTPRD	CCDS55289.1;ENST00000397606.7;NM_001171025.1	splice_region	c.4313+7_4313+8insACAGTTCAGGAATGGTAAGTT	p.?	-/-
chr9	8331574	A	AAACTTACCATTCCTGAACTGT	HET	630	208	422	0.3317	PTPRD	CCDS55288.1;ENST00000397611.7;NM_001040712.2	splice_region	c.4304+7_4304+8insACAGTTCAGGAATGGTAAGTT	p.?	-/-
chr9	8331574	A	AAACTTACCATTCCTGAACTGT	HET	630	208	422	0.3317	PTPRD	CCDS6472.2;ENST00000486161.5;NM_130391.3	splice_region	c.4313+7_4313+8insACAGTTCAGGAATGGTAAGTT	p.?	-/-
chr9	8331574	A	AAACTTACCATTCCTGAACTGT	HET	630	208	422	0.3317	PTPRD	CCDS55290.1;ENST00000355233.9;NM_130392.3	splice_region	c.4316+7_4316+8insACAGTTCAGGAATGGTAAGTT	p.?	-/-
chr9	8331574	A	AAACTTACCATTCCTGAACTGT	HET	630	208	422	0.3317	PTPRD	CCDS43786.1;ENST00000356435.9;ENST00000381196.8;ENST00000540109.5;NM_002839.3	splice_region	c.5534+7_5534+8insACAGTTCAGGAATGGTAAGTT	p.?	-/-
chr9	8331574	A	AAACTTACCATTCTTGAACTGT	HET	630	374	256	0.5937	PTPRD	CCDS75813.1;ENST00000537002.5;NM_130393.3	splice_region	c.4286+7_4286+8insACAGTTCAAGAATGGTAAGTT	p.?	-/-
chr9	8331574	A	AAACTTACCATTCTTGAACTGT	HET	630	374	256	0.5937	PTPRD	CCDS55289.1;ENST00000397606.7;NM_001171025.1	splice_region	c.4313+7_4313+8insACAGTTCAAGAATGGTAAGTT	p.?	-/-
chr9	8331574	A	AAACTTACCATTCTTGAACTGT	HET	630	374	256	0.5937	PTPRD	CCDS55288.1;ENST00000397611.7;NM_001040712.2	splice_region	c.4304+7_4304+8insACAGTTCAAGAATGGTAAGTT	p.?	-/-
chr9	8331574	A	AAACTTACCATTCTTGAACTGT	HET	630	374	256	0.5937	PTPRD	CCDS6472.2;ENST00000486161.5;NM_130391.3	splice_region	c.4313+7_4313+8insACAGTTCAAGAATGGTAAGTT	p.?	-/-
chr9	8331574	A	AAACTTACCATTCTTGAACTGT	HET	630	374	256	0.5937	PTPRD	CCDS55290.1;ENST00000355233.9;NM_130392.3	splice_region	c.4316+7_4316+8insACAGTTCAAGAATGGTAAGTT	p.?	-/-
chr9	8331574	A	AAACTTACCATTCTTGAACTGT	HET	630	374	256	0.5937	PTPRD	CCDS43786.1;ENST00000356435.9;ENST00000381196.8;ENST00000540109.5;NM_002839.3	splice_region	c.5534+7_5534+8insACAGTTCAAGAATGGTAAGTT	p.?	-/-
chr9	8341280	GA	G	FP/HET	857	71	786	0.084	PTPRD	CCDS75813.1;ENST00000537002.5;NM_130393.3	intronic	c.3700-13delT		-/-	0.35218052738336714	SAS
chr9	8341280	GA	G	FP/HET	857	71	786	0.084	PTPRD	CCDS55289.1;ENST00000397606.7;NM_001171025.1	intronic	c.3727-13delT		-/-	0.35218052738336714	SAS
chr9	8341280	GA	G	FP/HET	857	71	786	0.084	PTPRD	CCDS55288.1;ENST00000397611.7;NM_001040712.2	intronic	c.3718-13delT		-/-	0.35218052738336714	SAS
chr9	8341280	GA	G	FP/HET	857	71	786	0.084	PTPRD	CCDS6472.2;ENST00000486161.5;NM_130391.3	intronic	c.3727-13delT		-/-	0.35218052738336714	SAS
chr9	8341280	GA	G	FP/HET	857	71	786	0.084	PTPRD	CCDS55290.1;ENST00000355233.9;NM_130392.3	intronic	c.3730-13delT		-/-	0.35218052738336714	SAS
chr9	8341280	GA	G	FP/HET	857	71	786	0.084	PTPRD	CCDS43786.1;ENST00000356435.9;ENST00000381196.8;ENST00000540109.5;NM_002839.3	intronic	c.4948-13delT		-/-	0.35218052738336714	SAS
chr9	8341280	G	GA	FP/HET	857	35	822	0.042	PTPRD	CCDS75813.1;ENST00000537002.5;NM_130393.3	intronic	c.3700-13dupT		-/-	0.09633816662570656	AMR
chr9	8341280	G	GA	FP/HET	857	35	822	0.042	PTPRD	CCDS55289.1;ENST00000397606.7;NM_001171025.1	intronic	c.3727-13dupT		-/-	0.09633816662570656	AMR
chr9	8341280	G	GA	FP/HET	857	35	822	0.042	PTPRD	CCDS55288.1;ENST00000397611.7;NM_001040712.2	intronic	c.3718-13dupT		-/-	0.09633816662570656	AMR
chr9	8341280	G	GA	FP/HET	857	35	822	0.042	PTPRD	CCDS6472.2;ENST00000486161.5;NM_130391.3	intronic	c.3727-13dupT		-/-	0.09633816662570656	AMR
chr9	8341280	G	GA	FP/HET	857	35	822	0.042	PTPRD	CCDS55290.1;ENST00000355233.9;NM_130392.3	intronic	c.3730-13dupT		-/-	0.09633816662570656	AMR
chr9	8341280	G	GA	FP/HET	857	35	822	0.042	PTPRD	CCDS43786.1;ENST00000356435.9;ENST00000381196.8;ENST00000540109.5;NM_002839.3	intronic	c.4948-13dupT		-/-	0.09633816662570656	AMR
chr9	8484397	TA	T	FP/HET	759	17	742	0.0224	PTPRD	CCDS75813.1;ENST00000537002.5;NM_130393.3	intronic	c.1906-20delT		-/-	0.20635894917751044	SAS
chr9	8484397	TA	T	FP/HET	759	17	742	0.0224	PTPRD	CCDS55289.1;ENST00000397606.7;NM_001171025.1	intronic	c.1891-20delT		-/-	0.20635894917751044	SAS
chr9	8484397	TA	T	FP/HET	759	17	742	0.0224	PTPRD	CCDS55288.1;ENST00000397611.7;NM_001040712.2	intronic	c.1912-20delT		-/-	0.20635894917751044	SAS
chr9	8484397	TA	T	FP/HET	759	17	742	0.0224	PTPRD	CCDS6472.2;ENST00000486161.5;NM_130391.3	intronic	c.1921-20delT		-/-	0.20635894917751044	SAS
chr9	8484397	TA	T	FP/HET	759	17	742	0.0224	PTPRD	CCDS55290.1;ENST00000355233.9;NM_130392.3	intronic	c.1921-20delT		-/-	0.20635894917751044	SAS
chr9	8484397	TA	T	FP/HET	759	17	742	0.0224	PTPRD	CCDS43786.1;ENST00000356435.9;ENST00000381196.8;ENST00000540109.5;NM_002839.3	intronic	c.3154-20delT		-/-	0.20635894917751044	SAS
chr9	8484397	T	TA	FP/HET	759	16	743	0.0211	PTPRD	CCDS75813.1;ENST00000537002.5;NM_130393.3	intronic	c.1906-20dupT		-/-	0.009882150748833784	SAS
chr9	8484397	T	TA	FP/HET	759	16	743	0.0211	PTPRD	CCDS55289.1;ENST00000397606.7;NM_001171025.1	intronic	c.1891-20dupT		-/-	0.009882150748833784	SAS
chr9	8484397	T	TA	FP/HET	759	16	743	0.0211	PTPRD	CCDS55288.1;ENST00000397611.7;NM_001040712.2	intronic	c.1912-20dupT		-/-	0.009882150748833784	SAS
chr9	8484397	T	TA	FP/HET	759	16	743	0.0211	PTPRD	CCDS6472.2;ENST00000486161.5;NM_130391.3	intronic	c.1921-20dupT		-/-	0.009882150748833784	SAS
chr9	8484397	T	TA	FP/HET	759	16	743	0.0211	PTPRD	CCDS55290.1;ENST00000355233.9;NM_130392.3	intronic	c.1921-20dupT		-/-	0.009882150748833784	SAS
chr9	8484397	T	TA	FP/HET	759	16	743	0.0211	PTPRD	CCDS43786.1;ENST00000356435.9;ENST00000381196.8;ENST00000540109.5;NM_002839.3	intronic	c.3154-20dupT		-/-	0.009882150748833784	SAS
chr9	15472611	GA	G	FP/HET	554	39	515	0.0722	PSIP1	CCDS6480.1;ENST00000380716.8;ENST00000397519.6;NM_021144.3	intronic	c.977+18delT		-/-	0.10598951145459563	SAS
chr9	15472611	GA	G	FP/HET	554	39	515	0.0722	PSIP1	CCDS83348.1;ENST00000380715.5;NM_001317898.1	intronic	c.977+18delT		-/-	0.10598951145459563	SAS
chr9	15472611	GA	G	FP/HET	554	39	515	0.0722	PSIP1	CCDS6479.1;ENST00000380733.8;ENST00000380738.8;NM_001128217.2;NM_033222.4	intronic	c.977+18delT		-/-	0.10598951145459563	SAS
chr9	15472611	G	GA	FP/HET	554	28	526	0.0523	PSIP1	CCDS6480.1;ENST00000380716.8;ENST00000397519.6;NM_021144.3	intronic	c.977+18dupT		-/-	0.05782500690035882	SAS
chr9	15472611	G	GA	FP/HET	554	28	526	0.0523	PSIP1	CCDS83348.1;ENST00000380715.5;NM_001317898.1	intronic	c.977+18dupT		-/-	0.05782500690035882	SAS
chr9	15472611	G	GA	FP/HET	554	28	526	0.0523	PSIP1	CCDS6479.1;ENST00000380733.8;ENST00000380738.8;NM_001128217.2;NM_033222.4	intronic	c.977+18dupT		-/-	0.05782500690035882	SAS
chr9	20414310	ACTG	A	FP/HET	4231	132	4099	0.0312	MLLT3	CCDS69579.1;ENST00000630269.2;NM_001286691.1	inframe	c.522_524delCAG	p.S187del	agCAGtagc/agtagc	0.001918925401775006	AFR
chr9	20414310	ACTG	A	FP/HET	4231	132	4099	0.0312	MLLT3	CCDS6494.1;ENST00000380338.8;NM_004529.3	inframe	c.531_533delCAG	p.S190del	agCAGtagc/agtagc	0.001918925401775006	AFR
chr9	27217783	A	AT	FP/HET	809	22	787	0.0272	TEK	CCDS78389.1;ENST00000519097.5;NM_001290078.1	intronic	c.2618+35dupT		-/-	0.5902445507708666	AFR
chr9	27217783	A	AT	FP/HET	809	22	787	0.0272	TEK	CCDS75825.1;ENST00000406359.8;NM_001290077.1	intronic	c.2933+35dupT		-/-	0.5902445507708666	AFR
chr9	27217783	A	AT	FP/HET	809	22	787	0.0272	TEK	CCDS6519.1;ENST00000380036.8;NM_000459.4	intronic	c.3062+35dupT		-/-	0.5902445507708666	AFR
chr9	80343587	GA	G	FP/HET	620	41	579	0.0677	GNAQ	CCDS6658.1;ENST00000286548.8;NM_002072.4	splice_region	c.736-5delT	p.?	-/-	0.09949106875561321	AFR
chr9	80343587	G	GAA	FP/HET	620	15	605	0.0258	GNAQ	CCDS6658.1;ENST00000286548.8;NM_002072.4	splice_region	c.736-6_736-5dupTT	p.?	-/-	0.02917981072555205	AMR
chr9	80343587	G	GA	FP/HET	620	142	478	0.2306	GNAQ	CCDS6658.1;ENST00000286548.8;NM_002072.4	splice_region	c.736-5dupT	p.?	-/-	0.5046071725761604	NFE
chr9	100616700	AGCCGCC	A	HET	553	203	350	0.3671	FOXE1	CCDS35078.1;ENST00000375123.4;NM_004473.3	inframe	c.532_537delGCCGCC	p.A178_A179del	GCCGCCatc/atc	0.7655009920634921	AFR
chr9	133710819	T	TC	HOM	918	909	9	0.9902	ABL1	CCDS35165.1;ENST00000372348.6;NM_007313.2	intronic	c.137-18632_137-18631insC		-/-	1.0	AMR
chr9	133759489	CAAG	C	FP/HET	1409	37	1372	0.0263	ABL1	CCDS35166.1;ENST00000318560;NM_005157.5	inframe	c.1826_1828delAGA	p.K609del	aAGAcagcc/acagcc	4625580300074	NFE
chr9	133759489	CAAG	C	FP/HET	1409	37	1372	0.0263	ABL1	CCDS35165.1;ENST00000372348.6;NM_007313.2	inframe	c.1883_1885delAGA	p.K628del	aAGAcagcc/acagcc	4625580300074	NFE
chr9	135772999	T	TTA	FP/HET	550	16	534	0.0309	TSC1	CCDS55350.1;ENST00000545250.5;ENST00000643072.1;NM_001162427.1	intronic	c.2473-3_2473-2insTA		-/-
chr9	135772999	T	TTA	FP/HET	550	16	534	0.0309	TSC1	CCDS6956.1;ENST00000298552.8;ENST00000440111.6;ENST00000643875.1;ENST00000646625.1;NM_000368.4	intronic	c.2626-3_2626-2insTA		-/-
chr9	135772999	T	TTA	FP/HET	550	16	534	0.0309	TSC1	CCDS87703.1;ENST00000642617.1;ENST00000644097.1;NM_001162426.1	intronic	c.2623-3_2623-2insTA		-/-
chr9	135773000	GA	G	FP/HET	451	17	434	0.0399	TSC1	CCDS55350.1;ENST00000545250.5;ENST00000643072.1;NM_001162427.1	splice_region	c.2473-4delT	p.?	-/-	0.1998144958261561	NFE
chr9	135773000	GA	G	FP/HET	451	17	434	0.0399	TSC1	CCDS6956.1;ENST00000298552.8;ENST00000440111.6;ENST00000643875.1;ENST00000646625.1;NM_000368.4	splice_region	c.2626-4delT	p.?	-/-	0.1998144958261561	NFE
chr9	135773000	GA	G	FP/HET	451	17	434	0.0399	TSC1	CCDS87703.1;ENST00000642617.1;ENST00000644097.1;NM_001162426.1	splice_region	c.2623-4delT	p.?	-/-	0.1998144958261561	NFE
chr9	135773000	G	GAAA	FP/HET	451	18	433	0.0421	TSC1	CCDS55350.1;ENST00000545250.5;ENST00000643072.1;NM_001162427.1	splice_region	c.2473-6_2473-4dupTTT	p.?	-/-	0.07463157894736842	EAS
chr9	135773000	G	GAAA	FP/HET	451	18	433	0.0421	TSC1	CCDS6956.1;ENST00000298552.8;ENST00000440111.6;ENST00000643875.1;ENST00000646625.1;NM_000368.4	splice_region	c.2626-6_2626-4dupTTT	p.?	-/-	0.07463157894736842	EAS
chr9	135773000	G	GAAA	FP/HET	451	18	433	0.0421	TSC1	CCDS87703.1;ENST00000642617.1;ENST00000644097.1;NM_001162426.1	splice_region	c.2623-6_2623-4dupTTT	p.?	-/-	0.07463157894736842	EAS
chr9	135773000	G	GAA	FP/HET	451	36	415	0.082	TSC1	CCDS55350.1;ENST00000545250.5;ENST00000643072.1;NM_001162427.1	splice_region	c.2473-5_2473-4dupTT	p.?	-/-	0.25126315789473685	EAS
chr9	135773000	G	GAA	FP/HET	451	36	415	0.082	TSC1	CCDS6956.1;ENST00000298552.8;ENST00000440111.6;ENST00000643875.1;ENST00000646625.1;NM_000368.4	splice_region	c.2626-5_2626-4dupTT	p.?	-/-	0.25126315789473685	EAS
chr9	135773000	G	GAA	FP/HET	451	36	415	0.082	TSC1	CCDS87703.1;ENST00000642617.1;ENST00000644097.1;NM_001162426.1	splice_region	c.2623-5_2623-4dupTT	p.?	-/-	0.25126315789473685	EAS
chr9	135773000	G	GA	FP/HET	451	25	426	0.0576	TSC1	CCDS55350.1;ENST00000545250.5;ENST00000643072.1;NM_001162427.1	splice_region	c.2473-4dupT	p.?	-/-	0.1914021625392396	SAS
chr9	135773000	G	GA	FP/HET	451	25	426	0.0576	TSC1	CCDS6956.1;ENST00000298552.8;ENST00000440111.6;ENST00000643875.1;ENST00000646625.1;NM_000368.4	splice_region	c.2626-4dupT	p.?	-/-	0.1914021625392396	SAS
chr9	135773000	G	GA	FP/HET	451	25	426	0.0576	TSC1	CCDS87703.1;ENST00000642617.1;ENST00000644097.1;NM_001162426.1	splice_region	c.2623-4dupT	p.?	-/-	0.1914021625392396	SAS
chr9	135978152	TG	T	FP/HET	1088	24	1064	0.0221	RALGDS	CCDS43897.1;ENST00000393160.7;NM_001042368.2	intronic	c.1748+13delC		-/-	9.101e+09	NFE
chr9	135978152	TG	T	FP/HET	1088	24	1064	0.0221	RALGDS	CCDS65172.1;ENST00000372047.7;NM_001271776.1	intronic	c.1877+13delC		-/-	9.101e+09	NFE
chr9	135978152	TG	T	FP/HET	1088	24	1064	0.0221	RALGDS	CCDS6959.1;ENST00000372050.7;NM_006266.3	intronic	c.1913+13delC		-/-	9.101e+09	NFE
chr9	135978152	TG	T	FP/HET	1088	24	1064	0.0221	RALGDS	CCDS65173.1;ENST00000393157.8;NM_001271775.1	intronic	c.1910+13delC		-/-	9.101e+09	NFE
chr9	135978152	TG	T	FP/HET	1088	24	1064	0.0221	RALGDS	CCDS65174.1;ENST00000372062.8;NM_001271774.1	intronic	c.1826+13delC		-/-	9.101e+09	NFE
chr10	21840729	C	CT	FP/HET	134	17	117	0.1343	MLLT10	CCDS7135.1;ENST00000377072.7;NM_004641.3	intronic	c.240+12901dupT		-/-	0.1652085156022164	AMR
chr10	21840729	C	CT	FP/HET	134	17	117	0.1343	MLLT10	CCDS55708.1;ENST00000307729.11;ENST00000377059.7;ENST00000631589.1;NM_001195626.1	intronic	c.240+12901dupT		-/-	0.1652085156022164	AMR
chr10	21840729	C	CT	FP/HET	134	17	117	0.1343	MLLT10	CCDS55707.1;ENST00000377100.7;NM_001195628.1;NM_001195630.1;NM_001324296.1	intronic	c.241-4830dupT		-/-	0.1652085156022164	AMR
chr10	21840729	C	CT	FP/HET	134	17	117	0.1343	MLLT10	CCDS55706.1;ENST00000377091.6;ENST00000621220.4;NM_001195627.1	intronic	c.241-3dupT		-/-	0.1652085156022164	AMR
chr10	21840729	CT	C	FP/HET	134	9	125	0.0746	MLLT10	CCDS55706.1;ENST00000377091.6;ENST00000621220.4;NM_001195627.1	splice_region	c.241-3delT	p.?	-/-	0.28469179082676016	SAS
chr10	21875205	C	CT	FP/HET	514	48	466	0.0934	MLLT10	CCDS7135.1;ENST00000377072.7;NM_004641.3	splice_region	c.241-5dupT	p.?	-/-	0.17718398737921515	SAS
chr10	21875205	C	CT	FP/HET	514	48	466	0.0934	MLLT10	CCDS55708.1;ENST00000307729.11;ENST00000377059.7;ENST00000631589.1;NM_001195626.1	splice_region	c.241-5dupT	p.?	-/-	0.17718398737921515	SAS
chr10	21875205	CT	C	FP/HET	514	48	466	0.0953	MLLT10	CCDS7135.1;ENST00000377072.7;NM_004641.3	splice_region	c.241-5delT	p.?	-/-	0.29767304279234863	SAS
chr10	21875205	CT	C	FP/HET	514	48	466	0.0953	MLLT10	CCDS55708.1;ENST00000307729.11;ENST00000377059.7;ENST00000631589.1;NM_001195626.1	splice_region	c.241-5delT	p.?	-/-	0.29767304279234863	SAS
chr10	21901255	C	CT	FP/HET	564	20	544	0.0372	MLLT10	CCDS7135.1;ENST00000377072.7;NM_004641.3	intronic	c.406-10dupT		-/-	0.018200349446709375	AMR
chr10	21901255	C	CT	FP/HET	564	20	544	0.0372	MLLT10	CCDS55708.1;ENST00000307729.11;ENST00000377059.7;ENST00000631589.1;NM_001195626.1	intronic	c.406-10dupT		-/-	0.018200349446709375	AMR
chr10	21901255	CT	C	FP/HET	564	83	481	0.1489	MLLT10	CCDS7135.1;ENST00000377072.7;NM_004641.3	intronic	c.406-10delT		-/-	0.4548823016564952	SAS
chr10	21901255	CT	C	FP/HET	564	83	481	0.1489	MLLT10	CCDS55708.1;ENST00000307729.11;ENST00000377059.7;ENST00000631589.1;NM_001195626.1	intronic	c.406-10delT		-/-	0.4548823016564952	SAS
chr10	27333121	TA	T	FP/HET	383	42	341	0.1097	ANKRD26	CCDS41499.1;ENST00000376087;NM_014915.2	splice_region	c.1986-3delT	p.?	-/-	0.4458397733127254	SAS
chr10	27333121	T	TA	FP/HET	383	18	365	0.047	ANKRD26	CCDS41499.1;ENST00000376087;NM_014915.2	intronic	c.1986-3dupT		-/-	0.22427412467976088	AMR
chr10	61612466	TA	T	FP/HET	659	32	627	0.0486	CCDC6	CCDS7257.1;ENST00000263102;NM_005436.4	splice_region	c.304-7delT	p.?	-/-	0.4573529411764706	AFR
chr10	61612466	T	TA	FP/HET	659	30	629	0.047	CCDC6	CCDS7257.1;ENST00000263102;NM_005436.4	splice_region	c.304-7dupT	p.?	-/-	0.028835323271006984	AMR
chr10	62551815	GC	G	HET	914	465	449	0.5088	CDK1	CCDS7260.1;ENST00000373809;NM_033379.4	splice_region	c.482+5delC	p.?	-/-	0.3177748859378185	NFE
chr10	62551815	GC	G	HET	914	465	449	0.5088	CDK1	CCDS44408.1;ENST00000395284.7;NM_001320918.1;NM_001786.4	splice_region	c.653+5delC	p.?	-/-	0.3177748859378185	NFE
chr10	63760087	C	CT	FP/HET	549	31	518	0.0565	ARID5B	CCDS31208.1;ENST00000279873.11;NM_032199.2	intronic	c.733+20dupT		-/-	0.1107669616519174	AFR
chr10	63760087	CT	C	FP/HET	549	60	489	0.1093	ARID5B	CCDS31208.1;ENST00000279873.11;NM_032199.2	intronic	c.733+20delT		-/-	0.4440080379978078	SAS
chr10	63760087	CTT	C	FP/HET	549	14	535	0.0273	ARID5B	CCDS31208.1;ENST00000279873.11;NM_032199.2	intronic	c.733+19_733+20delTT		-/-	0.004955947136563877	AMR
chr10	75576885	GA	G	FP/HET	844	20	824	0.0237	CAMK2G	CCDS7336.1;ENST00000351293.7;NM_001222.3	intronic	c.1161-11delT		-/-	0.006728097118619277	SAS
chr10	75576885	GA	G	FP/HET	844	20	824	0.0237	CAMK2G	CCDS7337.1;ENST00000322635.7;NM_172169.2	intronic	c.1257-11delT		-/-	0.006728097118619277	SAS
chr10	75576885	GA	G	FP/HET	844	20	824	0.0237	CAMK2G	CCDS7338.1;ENST00000322680.7;NM_172171.2	intronic	c.1344-11delT		-/-	0.006728097118619277	SAS
chr10	75576885	GA	G	FP/HET	844	20	824	0.0237	CAMK2G	CCDS73153.1;ENST00000394762.6;NM_001204492.1	intronic	c.1293-11delT		-/-	0.006728097118619277	SAS
chr10	75576885	G	GA	FP/HET	844	17	827	0.0213	CAMK2G	CCDS7336.1;ENST00000351293.7;NM_001222.3	intronic	c.1161-11dupT		-/-	0.014991955536053824	SAS
chr10	75576885	G	GA	FP/HET	844	17	827	0.0213	CAMK2G	CCDS7337.1;ENST00000322635.7;NM_172169.2	intronic	c.1257-11dupT		-/-	0.014991955536053824	SAS
chr10	75576885	G	GA	FP/HET	844	17	827	0.0213	CAMK2G	CCDS7338.1;ENST00000322680.7;NM_172171.2	intronic	c.1344-11dupT		-/-	0.014991955536053824	SAS
chr10	75576885	G	GA	FP/HET	844	17	827	0.0213	CAMK2G	CCDS73153.1;ENST00000394762.6;NM_001204492.1	intronic	c.1293-11dupT		-/-	0.014991955536053824	SAS
chr10	75577212	C	CA	FP/HET	892	19	873	0.0224	CAMK2G	CCDS7336.1;ENST00000351293.7;NM_001222.3	intronic	c.1160+24dupT		-/-	0.012731789548398546	AFR
chr10	75577212	C	CA	FP/HET	892	19	873	0.0224	CAMK2G	CCDS7337.1;ENST00000322635.7;NM_172169.2	intronic	c.1256+24dupT		-/-	0.012731789548398546	AFR
chr10	75577212	C	CA	FP/HET	892	19	873	0.0224	CAMK2G	CCDS7338.1;ENST00000322680.7;NM_172171.2	intronic	c.1343+24dupT		-/-	0.012731789548398546	AFR
chr10	75577212	C	CA	FP/HET	892	19	873	0.0224	CAMK2G	CCDS73153.1;ENST00000394762.6;NM_001204492.1	intronic	c.1292+24dupT		-/-	0.012731789548398546	AFR
chr10	89720633	C	CT	FP/HET	328	30	298	0.0945	PTEN	CCDS31238.1;ENST00000371953.7;NM_000314.6	intronic	c.802-3dupT		-/-	0.316768352686479	EAS
chr10	89720633	CT	C	FP/HET	328	47	281	0.1433	PTEN	CCDS31238.1;ENST00000371953.7;NM_000314.6	splice_region	c.802-3delT	p.?	-/-	0.30938710108158635	SAS
chr10	89720633	CTT	C	FP/HET	328	12	316	0.0396	PTEN	CCDS31238.1;ENST00000371953.7;NM_000314.6	splice_region	c.802-4_802-3delTT	p.?	-/-	0.00918525587498509	AMR
chr10	89725293	C	CT	FP/HET	911	48	863	0.0527	PTEN	CCDS31238.1;ENST00000371953.7;NM_000314.6	3_prime_UTR	c.*75dupT		-/-	0.002843016069221261	AFR
chr10	89725293	CT	C	FP/HET	911	60	851	0.0659	PTEN	CCDS31238.1;ENST00000371953.7;NM_000314.6	3_prime_UTR	c.*75delT		-/-	0.003511852502194908	NFE
chr10	90770282	A	AT	FP/HET	797	16	781	0.0213	FAS	CCDS7394.1;ENST00000357339.6;NM_152871.3	splice_region	c.444-5dupT	p.?	-/-	2.16661e+12	EAS
chr10	90770282	A	AT	FP/HET	797	16	781	0.0213	FAS	CCDS7395.1;ENST00000355279;NM_152872.3	splice_region	c.444-5dupT	p.?	-/-	2.16661e+12	EAS
chr10	90770282	A	AT	FP/HET	797	16	781	0.0213	FAS	CCDS7393.1;ENST00000355740.6;NM_000043.5	splice_region	c.444-5dupT	p.?	-/-	2.16661e+12	EAS
chr10	96827119	T	TA	HET	960	350	610	0.3656	CYP2C8	CCDS73166.1;ENST00000539050.5;ENST00000623108.3;NM_001198853.1;NM_001198855.1	splice_region	c.122-6dupT	p.?	-/-	0.45402717127607956	AFR
chr10	96827119	T	TA	HET	960	350	610	0.3656	CYP2C8	CCDS55721.1;ENST00000535898.5;NM_001198854.1	splice_region	c.26-6dupT	p.?	-/-	0.45402717127607956	AFR
chr10	96827119	T	TA	HET	960	350	610	0.3656	CYP2C8	CCDS7438.1;ENST00000371270.5;NM_000770.3	splice_region	c.332-6dupT	p.?	-/-	0.45402717127607956	AFR
chr10	112004562	C	CT	HET	636	174	462	0.2736	MXI1	CCDS31284.1;ENST00000361248.8;NM_001008541.1	intronic	c.98+16497dupT		-/-	0.15288523533204385	AFR
chr10	112004562	C	CT	HET	636	174	462	0.2736	MXI1	CCDS7563.1;ENST00000332674.9;NM_130439.3	intronic	c.408-10dupT		-/-	0.15288523533204385	AFR
chr10	112004562	C	CT	HET	636	174	462	0.2736	MXI1	CCDS7564.2;ENST00000239007.11;NM_005962.4	intronic	c.207-10dupT		-/-	0.15288523533204385	AFR
chr10	112004562	C	CTT	FP/HET	636	37	599	0.0582	MXI1	CCDS31284.1;ENST00000361248.8;NM_001008541.1	intronic	c.98+16496_98+16497dupTT		-/-	0.004593810444874275	AFR
chr10	112004562	C	CTT	FP/HET	636	37	599	0.0582	MXI1	CCDS7563.1;ENST00000332674.9;NM_130439.3	intronic	c.408-11_408-10dupTT		-/-	0.004593810444874275	AFR
chr10	112004562	C	CTT	FP/HET	636	37	599	0.0582	MXI1	CCDS7564.2;ENST00000239007.11;NM_005962.4	intronic	c.207-11_207-10dupTT		-/-	0.004593810444874275	AFR
chr10	112004562	CT	C	FP/HET	636	80	556	0.1258	MXI1	CCDS31284.1;ENST00000361248.8;NM_001008541.1	intronic	c.98+16497delT		-/-	0.4307384087006296	EAS
chr10	112004562	CT	C	FP/HET	636	80	556	0.1258	MXI1	CCDS7563.1;ENST00000332674.9;NM_130439.3	intronic	c.408-10delT		-/-	0.4307384087006296	EAS
chr10	112004562	CT	C	FP/HET	636	80	556	0.1258	MXI1	CCDS7564.2;ENST00000239007.11;NM_005962.4	intronic	c.207-10delT		-/-	0.4307384087006296	EAS
chr10	112004562	CTT	C	FP/HET	636	16	620	0.0252	MXI1	CCDS31284.1;ENST00000361248.8;NM_001008541.1	intronic	c.98+16496_98+16497delTT		-/-	0.08134155744024672	SAS
chr10	112004562	CTT	C	FP/HET	636	16	620	0.0252	MXI1	CCDS7563.1;ENST00000332674.9;NM_130439.3	intronic	c.408-11_408-10delTT		-/-	0.08134155744024672	SAS
chr10	112004562	CTT	C	FP/HET	636	16	620	0.0252	MXI1	CCDS7564.2;ENST00000239007.11;NM_005962.4	intronic	c.207-11_207-10delTT		-/-	0.08134155744024672	SAS
chr10	112044553	G	GTTC	HET	514	186	328	0.3619	MXI1	CCDS31284.1;ENST00000361248.8;NM_001008541.1	intronic	c.386-23_386-21dupCTT		-/-	0.6741917882962761	EAS
chr10	112044553	G	GTTC	HET	514	186	328	0.3619	MXI1	CCDS7563.1;ENST00000332674.9;NM_130439.3	intronic	c.725-23_725-21dupCTT		-/-	0.6741917882962761	EAS
chr10	112044553	G	GTTC	HET	514	186	328	0.3619	MXI1	CCDS7564.2;ENST00000239007.11;NM_005962.4	intronic	c.524-23_524-21dupCTT		-/-	0.6741917882962761	EAS
chr10	112044559	C	CT	FP/HET	567	14	553	0.0247	MXI1	CCDS31284.1;ENST00000361248.8;NM_001008541.1	intronic	c.386-11dupT		-/-	0.009036144578313253	OTH
chr10	112044559	C	CT	FP/HET	567	14	553	0.0247	MXI1	CCDS7563.1;ENST00000332674.9;NM_130439.3	intronic	c.725-11dupT		-/-	0.009036144578313253	OTH
chr10	112044559	C	CT	FP/HET	567	14	553	0.0247	MXI1	CCDS7564.2;ENST00000239007.11;NM_005962.4	intronic	c.524-11dupT		-/-	0.009036144578313253	OTH
chr10	112044559	C	CTTCT	FP/HET	567	20	547	0.037	MXI1	CCDS31284.1;ENST00000361248.8;NM_001008541.1	intronic	c.386-21_386-20insCTTT		-/-	0.10233018245768301	SAS
chr10	112044559	C	CTTCT	FP/HET	567	20	547	0.037	MXI1	CCDS7563.1;ENST00000332674.9;NM_130439.3	intronic	c.725-21_725-20insCTTT		-/-	0.10233018245768301	SAS
chr10	112044559	C	CTTCT	FP/HET	567	20	547	0.037	MXI1	CCDS7564.2;ENST00000239007.11;NM_005962.4	intronic	c.524-21_524-20insCTTT		-/-	0.10233018245768301	SAS
chr10	112044559	CT	C	FP/HET	567	28	539	0.0494	MXI1	CCDS31284.1;ENST00000361248.8;NM_001008541.1	intronic	c.386-11delT		-/-	0.015394912985274432	OTH
chr10	112044559	CT	C	FP/HET	567	28	539	0.0494	MXI1	CCDS7563.1;ENST00000332674.9;NM_130439.3	intronic	c.725-11delT		-/-	0.015394912985274432	OTH
chr10	112044559	CT	C	FP/HET	567	28	539	0.0494	MXI1	CCDS7564.2;ENST00000239007.11;NM_005962.4	intronic	c.524-11delT		-/-	0.015394912985274432	OTH
chr10	112044560	T	TTC	FP/HET	581	26	555	0.0448	MXI1	CCDS31284.1;ENST00000361248.8;NM_001008541.1	intronic	c.386-21_386-20insCT		-/-	0.3289320951828207	SAS
chr10	112044560	T	TTC	FP/HET	581	26	555	0.0448	MXI1	CCDS7563.1;ENST00000332674.9;NM_130439.3	intronic	c.725-21_725-20insCT		-/-	0.3289320951828207	SAS
chr10	112044560	T	TTC	FP/HET	581	26	555	0.0448	MXI1	CCDS7564.2;ENST00000239007.11;NM_005962.4	intronic	c.524-21_524-20insCT		-/-	0.3289320951828207	SAS
chr10	112360315	G	GT	FP/HET	556	53	503	0.0971	SMC3	CCDS31285.1;ENST00000361804;NM_005445.3	intronic	c.2535+28dupT		-/-	0.17554756456358286	SAS
chr10	112360315	GT	G	FP/HET	556	71	485	0.1277	SMC3	CCDS31285.1;ENST00000361804;NM_005445.3	intronic	c.2535+28delT		-/-	0.37266604143575754	AMR
chr10	112360315	GTT	G	FP/HET	556	15	541	0.027	SMC3	CCDS31285.1;ENST00000361804;NM_005445.3	intronic	c.2535+27_2535+28delTT		-/-	0.025492369340949783	AMR
chr10	123240429	G	GA	FP/HET	554	13	541	0.0235	FGFR2	CCDS81514.1;ENST00000478859.5;NM_001320654.1	intronic	c.1618-895dupT		-/-	7.39973e+11	NFE
chr10	123240429	G	GA	FP/HET	554	13	541	0.0235	FGFR2	CCDS44485.1;ENST00000356226.8;NM_001144918.1	intronic	c.1951-895dupT		-/-	7.39973e+11	NFE
chr10	123240429	G	GA	FP/HET	554	13	541	0.0235	FGFR2	CCDS44486.1;ENST00000369061.8;NM_001144914.1	intronic	c.1966-895dupT		-/-	7.39973e+11	NFE
chr10	123240429	G	GA	FP/HET	554	13	541	0.0235	FGFR2	CCDS44487.1;ENST00000369060.8;NM_001144917.1	intronic	c.1954-895dupT		-/-	7.39973e+11	NFE
chr10	123240429	G	GA	FP/HET	554	13	541	0.0235	FGFR2	CCDS73210.1;ENST00000613048.4;NM_023029.2	intronic	c.2035-895dupT		-/-	7.39973e+11	NFE
chr10	123240429	G	GA	FP/HET	554	13	541	0.0235	FGFR2	CCDS53584.1;ENST00000357555.9;NM_001144915.1	intronic	c.2035-1246dupT		-/-	7.39973e+11	NFE
chr10	123240429	G	GA	FP/HET	554	13	541	0.0235	FGFR2	CCDS7620.2;ENST00000457416.6;NM_022970.3	intronic	c.2305-895dupT		-/-	7.39973e+11	NFE
chr10	123240429	G	GA	FP/HET	554	13	541	0.0235	FGFR2	CCDS31298.1;ENST00000358487.9;NM_000141.4	intronic	c.2302-895dupT		-/-	7.39973e+11	NFE
chr10	123240429	G	GA	FP/HET	554	13	541	0.0235	FGFR2	CCDS81515.1;ENST00000346997.6;NM_001320658.1	intronic	c.2296-895dupT		-/-	7.39973e+11	NFE
chr10	123240903	GACACACACACAC	G	FP/HET	1089	32	1057	0.0303	FGFR2	CCDS81514.1;ENST00000478859.5;NM_001320654.1	intronic	c.1618-1380_1618-1369del		-/-	2.69687e+12	NFE
chr10	123240903	GACACACACACAC	G	FP/HET	1089	32	1057	0.0303	FGFR2	CCDS44485.1;ENST00000356226.8;NM_001144918.1	intronic	c.1951-1380_1951-1369del		-/-	2.69687e+12	NFE
chr10	123240903	GACACACACACAC	G	FP/HET	1089	32	1057	0.0303	FGFR2	CCDS44486.1;ENST00000369061.8;NM_001144914.1	intronic	c.1966-1380_1966-1369del		-/-	2.69687e+12	NFE
chr10	123240903	GACACACACACAC	G	FP/HET	1089	32	1057	0.0303	FGFR2	CCDS44487.1;ENST00000369060.8;NM_001144917.1	intronic	c.1954-1380_1954-1369del		-/-	2.69687e+12	NFE
chr10	123240903	GACACACACACAC	G	FP/HET	1089	32	1057	0.0303	FGFR2	CCDS73210.1;ENST00000613048.4;NM_023029.2	intronic	c.2035-1380_2035-1369del		-/-	2.69687e+12	NFE
chr10	123240903	GACACACACACAC	G	FP/HET	1089	32	1057	0.0303	FGFR2	CCDS53584.1;ENST00000357555.9;NM_001144915.1	intronic	c.2035-1731_2035-1720del		-/-	2.69687e+12	NFE
chr10	123240903	GACACACACACAC	G	FP/HET	1089	32	1057	0.0303	FGFR2	CCDS7620.2;ENST00000457416.6;NM_022970.3	intronic	c.2305-1380_2305-1369del		-/-	2.69687e+12	NFE
chr10	123240903	GACACACACACAC	G	FP/HET	1089	32	1057	0.0303	FGFR2	CCDS31298.1;ENST00000358487.9;NM_000141.4	intronic	c.2302-1380_2302-1369del		-/-	2.69687e+12	NFE
chr10	123240903	GACACACACACAC	G	FP/HET	1089	32	1057	0.0303	FGFR2	CCDS81515.1;ENST00000346997.6;NM_001320658.1	intronic	c.2296-1380_2296-1369del		-/-	2.69687e+12	NFE
chr10	123240903	GACACACACAC	G	HET	1089	343	746	0.315	FGFR2	CCDS81514.1;ENST00000478859.5;NM_001320654.1	intronic	c.1618-1378_1618-1369del		-/-	0.5966516266919971	AFR
chr10	123240903	GACACACACAC	G	HET	1089	343	746	0.315	FGFR2	CCDS44485.1;ENST00000356226.8;NM_001144918.1	intronic	c.1951-1378_1951-1369del		-/-	0.5966516266919971	AFR
chr10	123240903	GACACACACAC	G	HET	1089	343	746	0.315	FGFR2	CCDS44486.1;ENST00000369061.8;NM_001144914.1	intronic	c.1966-1378_1966-1369del		-/-	0.5966516266919971	AFR
chr10	123240903	GACACACACAC	G	HET	1089	343	746	0.315	FGFR2	CCDS44487.1;ENST00000369060.8;NM_001144917.1	intronic	c.1954-1378_1954-1369del		-/-	0.5966516266919971	AFR
chr10	123240903	GACACACACAC	G	HET	1089	343	746	0.315	FGFR2	CCDS73210.1;ENST00000613048.4;NM_023029.2	intronic	c.2035-1378_2035-1369del		-/-	0.5966516266919971	AFR
chr10	123240903	GACACACACAC	G	HET	1089	343	746	0.315	FGFR2	CCDS53584.1;ENST00000357555.9;NM_001144915.1	intronic	c.2035-1729_2035-1720del		-/-	0.5966516266919971	AFR
chr10	123240903	GACACACACAC	G	HET	1089	343	746	0.315	FGFR2	CCDS7620.2;ENST00000457416.6;NM_022970.3	intronic	c.2305-1378_2305-1369del		-/-	0.5966516266919971	AFR
chr10	123240903	GACACACACAC	G	HET	1089	343	746	0.315	FGFR2	CCDS31298.1;ENST00000358487.9;NM_000141.4	intronic	c.2302-1378_2302-1369del		-/-	0.5966516266919971	AFR
chr10	123240903	GACACACACAC	G	HET	1089	343	746	0.315	FGFR2	CCDS81515.1;ENST00000346997.6;NM_001320658.1	intronic	c.2296-1378_2296-1369del		-/-	0.5966516266919971	AFR
chr10	123240903	GACACACAC	G	FP/HET	1089	56	1033	0.0523	FGFR2	CCDS81514.1;ENST00000478859.5;NM_001320654.1	intronic	c.1618-1376_1618-1369del		-/-	0.08952742816433151	AFR
chr10	123240903	GACACACAC	G	FP/HET	1089	56	1033	0.0523	FGFR2	CCDS44485.1;ENST00000356226.8;NM_001144918.1	intronic	c.1951-1376_1951-1369del		-/-	0.08952742816433151	AFR
chr10	123240903	GACACACAC	G	FP/HET	1089	56	1033	0.0523	FGFR2	CCDS44486.1;ENST00000369061.8;NM_001144914.1	intronic	c.1966-1376_1966-1369del		-/-	0.08952742816433151	AFR
chr10	123240903	GACACACAC	G	FP/HET	1089	56	1033	0.0523	FGFR2	CCDS44487.1;ENST00000369060.8;NM_001144917.1	intronic	c.1954-1376_1954-1369del		-/-	0.08952742816433151	AFR
chr10	123240903	GACACACAC	G	FP/HET	1089	56	1033	0.0523	FGFR2	CCDS73210.1;ENST00000613048.4;NM_023029.2	intronic	c.2035-1376_2035-1369del		-/-	0.08952742816433151	AFR
chr10	123240903	GACACACAC	G	FP/HET	1089	56	1033	0.0523	FGFR2	CCDS53584.1;ENST00000357555.9;NM_001144915.1	intronic	c.2035-1727_2035-1720del		-/-	0.08952742816433151	AFR
chr10	123240903	GACACACAC	G	FP/HET	1089	56	1033	0.0523	FGFR2	CCDS7620.2;ENST00000457416.6;NM_022970.3	intronic	c.2305-1376_2305-1369del		-/-	0.08952742816433151	AFR
chr10	123240903	GACACACAC	G	FP/HET	1089	56	1033	0.0523	FGFR2	CCDS31298.1;ENST00000358487.9;NM_000141.4	intronic	c.2302-1376_2302-1369del		-/-	0.08952742816433151	AFR
chr10	123240903	GACACACAC	G	FP/HET	1089	56	1033	0.0523	FGFR2	CCDS81515.1;ENST00000346997.6;NM_001320658.1	intronic	c.2296-1376_2296-1369del		-/-	0.08952742816433151	AFR
chr10	123240903	GACACAC	G	HET	1089	335	754	0.3085	FGFR2	CCDS81514.1;ENST00000478859.5;NM_001320654.1	intronic	c.1618-1374_1618-1369delGTGTGT		-/-	0.0491569698408929	AFR
chr10	123240903	GACACAC	G	HET	1089	335	754	0.3085	FGFR2	CCDS44485.1;ENST00000356226.8;NM_001144918.1	intronic	c.1951-1374_1951-1369delGTGTGT		-/-	0.0491569698408929	AFR
chr10	123240903	GACACAC	G	HET	1089	335	754	0.3085	FGFR2	CCDS44486.1;ENST00000369061.8;NM_001144914.1	intronic	c.1966-1374_1966-1369delGTGTGT		-/-	0.0491569698408929	AFR
chr10	123240903	GACACAC	G	HET	1089	335	754	0.3085	FGFR2	CCDS44487.1;ENST00000369060.8;NM_001144917.1	intronic	c.1954-1374_1954-1369delGTGTGT		-/-	0.0491569698408929	AFR
chr10	123240903	GACACAC	G	HET	1089	335	754	0.3085	FGFR2	CCDS73210.1;ENST00000613048.4;NM_023029.2	intronic	c.2035-1374_2035-1369delGTGTGT		-/-	0.0491569698408929	AFR
chr10	123240903	GACACAC	G	HET	1089	335	754	0.3085	FGFR2	CCDS53584.1;ENST00000357555.9;NM_001144915.1	intronic	c.2035-1725_2035-1720delGTGTGT		-/-	0.0491569698408929	AFR
chr10	123240903	GACACAC	G	HET	1089	335	754	0.3085	FGFR2	CCDS7620.2;ENST00000457416.6;NM_022970.3	intronic	c.2305-1374_2305-1369delGTGTGT		-/-	0.0491569698408929	AFR
chr10	123240903	GACACAC	G	HET	1089	335	754	0.3085	FGFR2	CCDS31298.1;ENST00000358487.9;NM_000141.4	intronic	c.2302-1374_2302-1369delGTGTGT		-/-	0.0491569698408929	AFR
chr10	123240903	GACACAC	G	HET	1089	335	754	0.3085	FGFR2	CCDS81515.1;ENST00000346997.6;NM_001320658.1	intronic	c.2296-1374_2296-1369delGTGTGT		-/-	0.0491569698408929	AFR
chr10	123241348	A	AT	FP/HET	231	55	176	0.2424	FGFR2	CCDS81514.1;ENST00000478859.5;NM_001320654.1	intronic	c.1618-1814dupA		-/-	0.001799640071985603	AFR
chr10	123241348	A	AT	FP/HET	231	55	176	0.2424	FGFR2	CCDS44485.1;ENST00000356226.8;NM_001144918.1	intronic	c.1951-1814dupA		-/-	0.001799640071985603	AFR
chr10	123241348	A	AT	FP/HET	231	55	176	0.2424	FGFR2	CCDS44486.1;ENST00000369061.8;NM_001144914.1	intronic	c.1966-1814dupA		-/-	0.001799640071985603	AFR
chr10	123241348	A	AT	FP/HET	231	55	176	0.2424	FGFR2	CCDS44487.1;ENST00000369060.8;NM_001144917.1	intronic	c.1954-1814dupA		-/-	0.001799640071985603	AFR
chr10	123241348	A	AT	FP/HET	231	55	176	0.2424	FGFR2	CCDS73210.1;ENST00000613048.4;NM_023029.2	intronic	c.2035-1814dupA		-/-	0.001799640071985603	AFR
chr10	123241348	A	AT	FP/HET	231	55	176	0.2424	FGFR2	CCDS53584.1;ENST00000357555.9;NM_001144915.1	intronic	c.2034+1863dupA		-/-	0.001799640071985603	AFR
chr10	123241348	A	AT	FP/HET	231	55	176	0.2424	FGFR2	CCDS7620.2;ENST00000457416.6;NM_022970.3	intronic	c.2305-1814dupA		-/-	0.001799640071985603	AFR
chr10	123241348	A	AT	FP/HET	231	55	176	0.2424	FGFR2	CCDS31298.1;ENST00000358487.9;NM_000141.4	intronic	c.2302-1814dupA		-/-	0.001799640071985603	AFR
chr10	123241348	A	AT	FP/HET	231	55	176	0.2424	FGFR2	CCDS81515.1;ENST00000346997.6;NM_001320658.1	intronic	c.2296-1814dupA		-/-	0.001799640071985603	AFR
chr10	123241353	TA	T	FP/HET	216	4	212	0.0231	FGFR2	CCDS81514.1;ENST00000478859.5;NM_001320654.1	intronic	c.1618-1819delT		-/-	2.69833e+11	AFR
chr10	123241353	TA	T	FP/HET	216	4	212	0.0231	FGFR2	CCDS44485.1;ENST00000356226.8;NM_001144918.1	intronic	c.1951-1819delT		-/-	2.69833e+11	AFR
chr10	123241353	TA	T	FP/HET	216	4	212	0.0231	FGFR2	CCDS44486.1;ENST00000369061.8;NM_001144914.1	intronic	c.1966-1819delT		-/-	2.69833e+11	AFR
chr10	123241353	TA	T	FP/HET	216	4	212	0.0231	FGFR2	CCDS44487.1;ENST00000369060.8;NM_001144917.1	intronic	c.1954-1819delT		-/-	2.69833e+11	AFR
chr10	123241353	TA	T	FP/HET	216	4	212	0.0231	FGFR2	CCDS73210.1;ENST00000613048.4;NM_023029.2	intronic	c.2035-1819delT		-/-	2.69833e+11	AFR
chr10	123241353	TA	T	FP/HET	216	4	212	0.0231	FGFR2	CCDS53584.1;ENST00000357555.9;NM_001144915.1	intronic	c.2034+1858delT		-/-	2.69833e+11	AFR
chr10	123241353	TA	T	FP/HET	216	4	212	0.0231	FGFR2	CCDS7620.2;ENST00000457416.6;NM_022970.3	intronic	c.2305-1819delT		-/-	2.69833e+11	AFR
chr10	123241353	TA	T	FP/HET	216	4	212	0.0231	FGFR2	CCDS31298.1;ENST00000358487.9;NM_000141.4	intronic	c.2302-1819delT		-/-	2.69833e+11	AFR
chr10	123241353	TA	T	FP/HET	216	4	212	0.0231	FGFR2	CCDS81515.1;ENST00000346997.6;NM_001320658.1	intronic	c.2296-1819delT		-/-	2.69833e+11	AFR
chr11	534403	GCCCAGGCCCAGC	G	HET	821	339	482	0.4141	HRAS	CCDS7698.1;ENST00000311189;NM_001130442.2;NM_005343.3	5_prime_UTR_intronic	c.-93_-82del		-/-	0.3527713625866051	AFR
chr11	534403	GCCCAGGCCCAGC	G	HET	821	339	482	0.4141	HRAS	CCDS7699.1;ENST00000397594.5;ENST00000417302.5;ENST00000493230.5;NM_176795.4	5_prime_UTR_intronic	c.-93_-82del		-/-	0.3527713625866051	AFR
chr11	2905204	G	GC	HET	1069	462	607	0.4322	CDKN1C	CCDS44519.1;ENST00000440480.7;NM_001122630.1;NM_001122631.1	3_prime_UTR_intronic	c.*29dupG		-/-	0.6602848828304487	EAS
chr11	2905204	G	GC	HET	1069	462	607	0.4322	CDKN1C	CCDS7738.1;ENST00000414822.8;ENST00000430149.3;NM_000076.2	3_prime_UTR_intronic	c.*29dupG		-/-	0.6602848828304487	EAS
chr11	2906196	ACCGCGACCGGAG	A	HET	867	338	529	0.391	CDKN1C	CCDS44519.1;ENST00000440480.7;NM_001122630.1;NM_001122631.1	inframe	c.479_490del	p.A160_A163del	gCTCCGGTCGCGGtcgcg/gtcgcg	0.23553851070629594	NFE
chr11	2906196	ACCGCGACCGGAG	A	HET	867	338	529	0.391	CDKN1C	CCDS7738.1;ENST00000414822.8;ENST00000430149.3;NM_000076.2	inframe	c.512_523del	p.A171_A174del	gCTCCGGTCGCGGtcgcg/gtcgcg	0.23553851070629594	NFE
chr11	3742059	TGAC	T	FP/HET	477	16	461	0.0356	NUP98	CCDS41605.1;ENST00000397007.8;NM_005387.6	splice_region	c.2198-7_2198-5delGTC	p.?	-/-
chr11	3742059	TGAC	T	FP/HET	477	16	461	0.0356	NUP98	CCDS41606.1;ENST00000397004.8;NM_139131.4	splice_region	c.2147-7_2147-5delGTC	p.?	-/-
chr11	3742059	TGAC	T	FP/HET	477	16	461	0.0356	NUP98	CCDS31347.1;ENST00000355260.7;NM_139132.3	splice_region	c.2147-7_2147-5delGTC	p.?	-/-
chr11	3742059	TGAC	T	FP/HET	477	16	461	0.0356	NUP98	CCDS7746.1;ENST00000324932.11;NM_016320.4	splice_region	c.2147-7_2147-5delGTC	p.?	-/-
chr11	3742062	CA	C	FP/HET	354	9	345	0.0282	NUP98	CCDS41605.1;ENST00000397007.8;NM_005387.6	splice_region	c.2198-8delT	p.?	-/-
chr11	3742062	CA	C	FP/HET	354	9	345	0.0282	NUP98	CCDS41606.1;ENST00000397004.8;NM_139131.4	splice_region	c.2147-8delT	p.?	-/-
chr11	3742062	CA	C	FP/HET	354	9	345	0.0282	NUP98	CCDS31347.1;ENST00000355260.7;NM_139132.3	splice_region	c.2147-8delT	p.?	-/-
chr11	3742062	CA	C	FP/HET	354	9	345	0.0282	NUP98	CCDS7746.1;ENST00000324932.11;NM_016320.4	splice_region	c.2147-8delT	p.?	-/-
chr11	3742062	C	CAA	FP/HET	354	8	346	0.0254	NUP98	CCDS41605.1;ENST00000397007.8;NM_005387.6	splice_region	c.2198-9_2198-8dupTT	p.?	-/-
chr11	3742062	C	CAA	FP/HET	354	8	346	0.0254	NUP98	CCDS41606.1;ENST00000397004.8;NM_139131.4	splice_region	c.2147-9_2147-8dupTT	p.?	-/-
chr11	3742062	C	CAA	FP/HET	354	8	346	0.0254	NUP98	CCDS31347.1;ENST00000355260.7;NM_139132.3	splice_region	c.2147-9_2147-8dupTT	p.?	-/-
chr11	3742062	C	CAA	FP/HET	354	8	346	0.0254	NUP98	CCDS7746.1;ENST00000324932.11;NM_016320.4	splice_region	c.2147-9_2147-8dupTT	p.?	-/-
chr11	3742062	C	CA	FP/HET	354	45	309	0.1299	NUP98	CCDS41605.1;ENST00000397007.8;NM_005387.6	splice_region	c.2198-8dupT	p.?	-/-
chr11	3742062	C	CA	FP/HET	354	45	309	0.1299	NUP98	CCDS41606.1;ENST00000397004.8;NM_139131.4	splice_region	c.2147-8dupT	p.?	-/-
chr11	3742062	C	CA	FP/HET	354	45	309	0.1299	NUP98	CCDS31347.1;ENST00000355260.7;NM_139132.3	splice_region	c.2147-8dupT	p.?	-/-
chr11	3742062	C	CA	FP/HET	354	45	309	0.1299	NUP98	CCDS7746.1;ENST00000324932.11;NM_016320.4	splice_region	c.2147-8dupT	p.?	-/-
chr11	3742062	C	CGAAA	FP/HET	354	8	346	0.0226	NUP98	CCDS41605.1;ENST00000397007.8;NM_005387.6	splice_region	c.2198-8_2198-7insTTTC	p.?	-/-
chr11	3742062	C	CGAAA	FP/HET	354	8	346	0.0226	NUP98	CCDS41606.1;ENST00000397004.8;NM_139131.4	splice_region	c.2147-8_2147-7insTTTC	p.?	-/-
chr11	3742062	C	CGAAA	FP/HET	354	8	346	0.0226	NUP98	CCDS31347.1;ENST00000355260.7;NM_139132.3	splice_region	c.2147-8_2147-7insTTTC	p.?	-/-
chr11	3742062	C	CGAAA	FP/HET	354	8	346	0.0226	NUP98	CCDS7746.1;ENST00000324932.11;NM_016320.4	splice_region	c.2147-8_2147-7insTTTC	p.?	-/-
chr11	3742082	G	GA	FP/HET	306	7	299	0.0261	NUP98	CCDS41605.1;ENST00000397007.8;NM_005387.6	intronic	c.2198-28dupT		-/-	0.005859375	OTH
chr11	3742082	G	GA	FP/HET	306	7	299	0.0261	NUP98	CCDS41606.1;ENST00000397004.8;NM_139131.4	intronic	c.2147-28dupT		-/-	0.005859375	OTH
chr11	3742082	G	GA	FP/HET	306	7	299	0.0261	NUP98	CCDS31347.1;ENST00000355260.7;NM_139132.3	intronic	c.2147-28dupT		-/-	0.005859375	OTH
chr11	3742082	G	GA	FP/HET	306	7	299	0.0261	NUP98	CCDS7746.1;ENST00000324932.11;NM_016320.4	intronic	c.2147-28dupT		-/-	0.005859375	OTH
chr11	3756559	TA	T	FP/HET	342	17	325	0.0526	NUP98	CCDS41605.1;ENST00000397007.8;NM_005387.6	splice_region	c.1460-6delT	p.?	-/-	0.20429270462633453	SAS
chr11	3756559	TA	T	FP/HET	342	17	325	0.0526	NUP98	CCDS41606.1;ENST00000397004.8;NM_139131.4	splice_region	c.1409-6delT	p.?	-/-	0.20429270462633453	SAS
chr11	3756559	TA	T	FP/HET	342	17	325	0.0526	NUP98	CCDS31347.1;ENST00000355260.7;NM_139132.3	splice_region	c.1409-6delT	p.?	-/-	0.20429270462633453	SAS
chr11	3756559	TA	T	FP/HET	342	17	325	0.0526	NUP98	CCDS7746.1;ENST00000324932.11;NM_016320.4	splice_region	c.1409-6delT	p.?	-/-	0.20429270462633453	SAS
chr11	3756559	T	TA	FP/HET	342	13	329	0.0409	NUP98	CCDS41605.1;ENST00000397007.8;NM_005387.6	splice_region	c.1460-6dupT	p.?	-/-	0.07684608540925267	SAS
chr11	3756559	T	TA	FP/HET	342	13	329	0.0409	NUP98	CCDS41606.1;ENST00000397004.8;NM_139131.4	splice_region	c.1409-6dupT	p.?	-/-	0.07684608540925267	SAS
chr11	3756559	T	TA	FP/HET	342	13	329	0.0409	NUP98	CCDS31347.1;ENST00000355260.7;NM_139132.3	splice_region	c.1409-6dupT	p.?	-/-	0.07684608540925267	SAS
chr11	3756559	T	TA	FP/HET	342	13	329	0.0409	NUP98	CCDS7746.1;ENST00000324932.11;NM_016320.4	splice_region	c.1409-6dupT	p.?	-/-	0.07684608540925267	SAS
chr11	17156715	GCA	G	FP/HET	905	22	883	0.0254	PIK3C2A	CCDS7824.1;ENST00000265970.11;NM_001321378.1;NM_002645.3	intronic	c.1849-11_1849-10delTG		-/-	3.7525e+11	AFR
chr11	36518824	T	TA	HET/HOM	648	530	118	0.8194	TRAF6	CCDS7901.1;ENST00000348124;NM_004620.3;NM_145803.2	intronic	c.448-9dupT		-/-	0.8873392617234982	AMR
chr11	76157922	C	CT	FP/HET	811	35	776	0.0432	EMSY	CCDS73351.1;ENST00000525919.5;NM_001300943.1	5_prime_UTR_intronic	c.-50dupT		-/-	0.0043696275071633236	NFE
chr11	76157922	C	CT	FP/HET	811	35	776	0.0432	EMSY	CCDS73350.1;ENST00000525038.5;NM_001300944.1	5_prime_UTR_intronic	c.-50dupT		-/-	0.0043696275071633236	NFE
chr11	76157922	C	CT	FP/HET	811	35	776	0.0432	EMSY	CCDS8244.1;ENST00000334736.7;ENST00000529032.5;NM_020193.4	5_prime_UTR_intronic	c.-50dupT		-/-	0.0043696275071633236	NFE
chr11	76157922	C	CT	FP/HET	811	35	776	0.0432	EMSY	CCDS73349.1;ENST00000524767.5;NM_001300942.1	5_prime_UTR_intronic	c.-50dupT		-/-	0.0043696275071633236	NFE
chr11	76157922	CT	C	FP/HET	811	39	772	0.0481	EMSY	CCDS73351.1;ENST00000525919.5;NM_001300943.1	5_prime_UTR_intronic	c.-50delT		-/-	0.0015873015873015873	AFR
chr11	76157922	CT	C	FP/HET	811	39	772	0.0481	EMSY	CCDS73350.1;ENST00000525038.5;NM_001300944.1	5_prime_UTR_intronic	c.-50delT		-/-	0.0015873015873015873	AFR
chr11	76157922	CT	C	FP/HET	811	39	772	0.0481	EMSY	CCDS8244.1;ENST00000334736.7;ENST00000529032.5;NM_020193.4	5_prime_UTR_intronic	c.-50delT		-/-	0.0015873015873015873	AFR
chr11	76157922	CT	C	FP/HET	811	39	772	0.0481	EMSY	CCDS73349.1;ENST00000524767.5;NM_001300942.1	5_prime_UTR_intronic	c.-50delT		-/-	0.0015873015873015873	AFR
chr11	94212930	TA	T	FP/HET	763	26	737	0.0341	MRE11	CCDS8298.1;ENST00000323977.7;NM_005590.3	splice_region	c.315-4delT	p.?	-/-	0.009803091852854886	NFE
chr11	94212930	TA	T	FP/HET	763	26	737	0.0341	MRE11	CCDS81617.1;ENST00000393241.8;NM_001330347.1	splice_region	c.315-4delT	p.?	-/-	0.009803091852854886	NFE
chr11	94212930	TA	T	FP/HET	763	26	737	0.0341	MRE11	CCDS8299.1;ENST00000323929.7;NM_005591.3	splice_region	c.315-4delT	p.?	-/-	0.009803091852854886	NFE
chr11	94212930	T	TA	FP/HET	763	36	727	0.0472	MRE11	CCDS8298.1;ENST00000323977.7;NM_005590.3	splice_region	c.315-4dupT	p.?	-/-	0.1684261553377141	AFR
chr11	94212930	T	TA	FP/HET	763	36	727	0.0472	MRE11	CCDS81617.1;ENST00000393241.8;NM_001330347.1	splice_region	c.315-4dupT	p.?	-/-	0.1684261553377141	AFR
chr11	94212930	T	TA	FP/HET	763	36	727	0.0472	MRE11	CCDS8299.1;ENST00000323929.7;NM_005591.3	splice_region	c.315-4dupT	p.?	-/-	0.1684261553377141	AFR
chr11	95561202	G	GT	FP/HET	630	18	612	0.0286	CEP57	CCDS58166.1;ENST00000325486.9;NM_001243777.1	intronic	c.1049+22dupT		-/-	0.03570166136443973	SAS
chr11	95561202	G	GT	FP/HET	630	18	612	0.0286	CEP57	CCDS58167.1;ENST00000541150.5;NM_001243776.1	intronic	c.1100+22dupT		-/-	0.03570166136443973	SAS
chr11	95561202	G	GT	FP/HET	630	18	612	0.0286	CEP57	CCDS8304.1;ENST00000325542.9;NM_014679.4	intronic	c.1127+22dupT		-/-	0.03570166136443973	SAS
chr11	95561202	GT	G	FP/HET	630	18	612	0.0286	CEP57	CCDS58166.1;ENST00000325486.9;NM_001243777.1	intronic	c.1049+22delT		-/-	0.01369741958289148	SAS
chr11	95561202	GT	G	FP/HET	630	18	612	0.0286	CEP57	CCDS58167.1;ENST00000541150.5;NM_001243776.1	intronic	c.1100+22delT		-/-	0.01369741958289148	SAS
chr11	95561202	GT	G	FP/HET	630	18	612	0.0286	CEP57	CCDS8304.1;ENST00000325542.9;NM_014679.4	intronic	c.1127+22delT		-/-	0.01369741958289148	SAS
chr11	102056722	A	AT	FP/HET	515	36	479	0.0718	YAP1	CCDS8314.2;ENST00000526343.5;NM_006106.4	intronic	c.689-19887dupT		-/-	0.28062583222370174	SAS
chr11	102056722	A	AT	FP/HET	515	36	479	0.0718	YAP1	CCDS60945.1;ENST00000629586.2;NM_001282098.1	intronic	c.689-19887dupT		-/-	0.28062583222370174	SAS
chr11	102056722	A	AT	FP/HET	515	36	479	0.0718	YAP1	CCDS53700.1;ENST00000524575.5;NM_001195045.1	intronic	c.155-12dupT		-/-	0.28062583222370174	SAS
chr11	102056722	A	AT	FP/HET	515	36	479	0.0718	YAP1	CCDS60944.1;ENST00000537274.5;NM_001282100.1	intronic	c.689-12dupT		-/-	0.28062583222370174	SAS
chr11	102056722	A	AT	FP/HET	515	36	479	0.0718	YAP1	CCDS73374.1;ENST00000345877.6;NM_001282099.1	intronic	c.689-19887dupT		-/-	0.28062583222370174	SAS
chr11	102056722	A	AT	FP/HET	515	36	479	0.0718	YAP1	CCDS53699.1;ENST00000531439.5;NM_001195044.1	intronic	c.689-12dupT		-/-	0.28062583222370174	SAS
chr11	102056722	A	AT	FP/HET	515	36	479	0.0718	YAP1	CCDS44716.1;ENST00000282441.9;NM_001130145.2	intronic	c.689-12dupT		-/-	0.28062583222370174	SAS
chr11	102056722	A	AT	FP/HET	515	36	479	0.0718	YAP1	CCDS73373.1;ENST00000615667.4;NM_001282101.1	intronic	c.689-12dupT		-/-	0.28062583222370174	SAS
chr11	102056722	AT	A	HET	515	212	303	0.4117	YAP1	CCDS8314.2;ENST00000526343.5;NM_006106.4	intronic	c.689-19887delT		-/-	0.16129912663755458	AMR
chr11	102056722	AT	A	HET	515	212	303	0.4117	YAP1	CCDS60945.1;ENST00000629586.2;NM_001282098.1	intronic	c.689-19887delT		-/-	0.16129912663755458	AMR
chr11	102056722	AT	A	HET	515	212	303	0.4117	YAP1	CCDS53700.1;ENST00000524575.5;NM_001195045.1	intronic	c.155-12delT		-/-	0.16129912663755458	AMR
chr11	102056722	AT	A	HET	515	212	303	0.4117	YAP1	CCDS60944.1;ENST00000537274.5;NM_001282100.1	intronic	c.689-12delT		-/-	0.16129912663755458	AMR
chr11	102056722	AT	A	HET	515	212	303	0.4117	YAP1	CCDS73374.1;ENST00000345877.6;NM_001282099.1	intronic	c.689-19887delT		-/-	0.16129912663755458	AMR
chr11	102056722	AT	A	HET	515	212	303	0.4117	YAP1	CCDS53699.1;ENST00000531439.5;NM_001195044.1	intronic	c.689-12delT		-/-	0.16129912663755458	AMR
chr11	102056722	AT	A	HET	515	212	303	0.4117	YAP1	CCDS44716.1;ENST00000282441.9;NM_001130145.2	intronic	c.689-12delT		-/-	0.16129912663755458	AMR
chr11	102056722	AT	A	HET	515	212	303	0.4117	YAP1	CCDS73373.1;ENST00000615667.4;NM_001282101.1	intronic	c.689-12delT		-/-	0.16129912663755458	AMR
chr11	102056722	ATT	A	FP/HET	515	21	494	0.0427	YAP1	CCDS8314.2;ENST00000526343.5;NM_006106.4	intronic	c.689-19888_689-19887delTT		-/-	0.002613189265370838	NFE
chr11	102056722	ATT	A	FP/HET	515	21	494	0.0427	YAP1	CCDS60945.1;ENST00000629586.2;NM_001282098.1	intronic	c.689-19888_689-19887delTT		-/-	0.002613189265370838	NFE
chr11	102056722	ATT	A	FP/HET	515	21	494	0.0427	YAP1	CCDS53700.1;ENST00000524575.5;NM_001195045.1	intronic	c.155-13_155-12delTT		-/-	0.002613189265370838	NFE
chr11	102056722	ATT	A	FP/HET	515	21	494	0.0427	YAP1	CCDS60944.1;ENST00000537274.5;NM_001282100.1	intronic	c.689-13_689-12delTT		-/-	0.002613189265370838	NFE
chr11	102056722	ATT	A	FP/HET	515	21	494	0.0427	YAP1	CCDS73374.1;ENST00000345877.6;NM_001282099.1	intronic	c.689-19888_689-19887delTT		-/-	0.002613189265370838	NFE
chr11	102056722	ATT	A	FP/HET	515	21	494	0.0427	YAP1	CCDS53699.1;ENST00000531439.5;NM_001195044.1	intronic	c.689-13_689-12delTT		-/-	0.002613189265370838	NFE
chr11	102056722	ATT	A	FP/HET	515	21	494	0.0427	YAP1	CCDS44716.1;ENST00000282441.9;NM_001130145.2	intronic	c.689-13_689-12delTT		-/-	0.002613189265370838	NFE
chr11	102056722	ATT	A	FP/HET	515	21	494	0.0427	YAP1	CCDS73373.1;ENST00000615667.4;NM_001282101.1	intronic	c.689-13_689-12delTT		-/-	0.002613189265370838	NFE
chr11	102076600	A	AT	FP/HET	610	17	593	0.0279	YAP1	CCDS8314.2;ENST00000526343.5;NM_006106.4	intronic	c.689-14dupT		-/-	0.01282051282051282	AMR
chr11	102076600	A	AT	FP/HET	610	17	593	0.0279	YAP1	CCDS60945.1;ENST00000629586.2;NM_001282098.1	intronic	c.689-14dupT		-/-	0.01282051282051282	AMR
chr11	102076600	A	AT	FP/HET	610	17	593	0.0279	YAP1	CCDS53700.1;ENST00000524575.5;NM_001195045.1	intronic	c.269-14dupT		-/-	0.01282051282051282	AMR
chr11	102076600	A	AT	FP/HET	610	17	593	0.0279	YAP1	CCDS60944.1;ENST00000537274.5;NM_001282100.1	intronic	c.803-14dupT		-/-	0.01282051282051282	AMR
chr11	102076600	A	AT	FP/HET	610	17	593	0.0279	YAP1	CCDS73374.1;ENST00000345877.6;NM_001282099.1	intronic	c.689-14dupT		-/-	0.01282051282051282	AMR
chr11	102076600	A	AT	FP/HET	610	17	593	0.0279	YAP1	CCDS53699.1;ENST00000531439.5;NM_001195044.1	intronic	c.803-14dupT		-/-	0.01282051282051282	AMR
chr11	102076600	A	AT	FP/HET	610	17	593	0.0279	YAP1	CCDS44716.1;ENST00000282441.9;NM_001130145.2	intronic	c.803-14dupT		-/-	0.01282051282051282	AMR
chr11	102076600	A	AT	FP/HET	610	17	593	0.0279	YAP1	CCDS73373.1;ENST00000615667.4;NM_001282101.1	intronic	c.803-14dupT		-/-	0.01282051282051282	AMR
chr11	102080323	TG	T	FP/HET	754	21	733	0.0279	YAP1	CCDS8314.2;ENST00000526343.5;NM_006106.4	intronic	c.870+3520delG		-/-	0.0	AMR
chr11	102080323	TG	T	FP/HET	754	21	733	0.0279	YAP1	CCDS60945.1;ENST00000629586.2;NM_001282098.1	intronic	c.882+3508delG		-/-	0.0	AMR
chr11	102080323	TG	T	FP/HET	754	21	733	0.0279	YAP1	CCDS53700.1;ENST00000524575.5;NM_001195045.1	intronic	c.498+30delG		-/-	0.0	AMR
chr11	102080323	TG	T	FP/HET	754	21	733	0.0279	YAP1	CCDS60944.1;ENST00000537274.5;NM_001282100.1	intronic	c.996+3508delG		-/-	0.0	AMR
chr11	102080323	TG	T	FP/HET	754	21	733	0.0279	YAP1	CCDS73374.1;ENST00000345877.6;NM_001282099.1	intronic	c.930+30delG		-/-	0.0	AMR
chr11	102080323	TG	T	FP/HET	754	21	733	0.0279	YAP1	CCDS53699.1;ENST00000531439.5;NM_001195044.1	intronic	c.984+3520delG		-/-	0.0	AMR
chr11	102080323	TG	T	FP/HET	754	21	733	0.0279	YAP1	CCDS44716.1;ENST00000282441.9;NM_001130145.2	intronic	c.1032+30delG		-/-	0.0	AMR
chr11	102080323	TG	T	FP/HET	754	21	733	0.0279	YAP1	CCDS73373.1;ENST00000615667.4;NM_001282101.1	intronic	c.1044+30delG		-/-	0.0	AMR
chr11	102080324	GGAA	G	FP/HET	731	19	712	0.026	YAP1	CCDS8314.2;ENST00000526343.5;NM_006106.4	intronic	c.870+3520_870+3522delGAA		-/-
chr11	102080324	GGAA	G	FP/HET	731	19	712	0.026	YAP1	CCDS60945.1;ENST00000629586.2;NM_001282098.1	intronic	c.882+3508_882+3510delGAA		-/-
chr11	102080324	GGAA	G	FP/HET	731	19	712	0.026	YAP1	CCDS53700.1;ENST00000524575.5;NM_001195045.1	intronic	c.498+30_498+32delGAA		-/-
chr11	102080324	GGAA	G	FP/HET	731	19	712	0.026	YAP1	CCDS60944.1;ENST00000537274.5;NM_001282100.1	intronic	c.996+3508_996+3510delGAA		-/-
chr11	102080324	GGAA	G	FP/HET	731	19	712	0.026	YAP1	CCDS73374.1;ENST00000345877.6;NM_001282099.1	intronic	c.930+30_930+32delGAA		-/-
chr11	102080324	GGAA	G	FP/HET	731	19	712	0.026	YAP1	CCDS53699.1;ENST00000531439.5;NM_001195044.1	intronic	c.984+3520_984+3522delGAA		-/-
chr11	102080324	GGAA	G	FP/HET	731	19	712	0.026	YAP1	CCDS44716.1;ENST00000282441.9;NM_001130145.2	intronic	c.1032+30_1032+32delGAA		-/-
chr11	102080324	GGAA	G	FP/HET	731	19	712	0.026	YAP1	CCDS73373.1;ENST00000615667.4;NM_001282101.1	intronic	c.1044+30_1044+32delGAA		-/-
chr11	102080324	GGA	G	FP/HET	731	63	668	0.0862	YAP1	CCDS8314.2;ENST00000526343.5;NM_006106.4	intronic	c.870+3520_870+3521delGA		-/-
chr11	102080324	GGA	G	FP/HET	731	63	668	0.0862	YAP1	CCDS60945.1;ENST00000629586.2;NM_001282098.1	intronic	c.882+3508_882+3509delGA		-/-
chr11	102080324	GGA	G	FP/HET	731	63	668	0.0862	YAP1	CCDS53700.1;ENST00000524575.5;NM_001195045.1	intronic	c.498+30_498+31delGA		-/-
chr11	102080324	GGA	G	FP/HET	731	63	668	0.0862	YAP1	CCDS60944.1;ENST00000537274.5;NM_001282100.1	intronic	c.996+3508_996+3509delGA		-/-
chr11	102080324	GGA	G	FP/HET	731	63	668	0.0862	YAP1	CCDS73374.1;ENST00000345877.6;NM_001282099.1	intronic	c.930+30_930+31delGA		-/-
chr11	102080324	GGA	G	FP/HET	731	63	668	0.0862	YAP1	CCDS53699.1;ENST00000531439.5;NM_001195044.1	intronic	c.984+3520_984+3521delGA		-/-
chr11	102080324	GGA	G	FP/HET	731	63	668	0.0862	YAP1	CCDS44716.1;ENST00000282441.9;NM_001130145.2	intronic	c.1032+30_1032+31delGA		-/-
chr11	102080324	GGA	G	FP/HET	731	63	668	0.0862	YAP1	CCDS73373.1;ENST00000615667.4;NM_001282101.1	intronic	c.1044+30_1044+31delGA		-/-
chr11	102080325	GA	G	HET	693	286	407	0.4127	YAP1	CCDS8314.2;ENST00000526343.5;NM_006106.4	intronic	c.870+3535delA		-/-	0.48632461569175484	EAS
chr11	102080325	GA	G	HET	693	286	407	0.4127	YAP1	CCDS60945.1;ENST00000629586.2;NM_001282098.1	intronic	c.882+3523delA		-/-	0.48632461569175484	EAS
chr11	102080325	GA	G	HET	693	286	407	0.4127	YAP1	CCDS53700.1;ENST00000524575.5;NM_001195045.1	intronic	c.498+45delA		-/-	0.48632461569175484	EAS
chr11	102080325	GA	G	HET	693	286	407	0.4127	YAP1	CCDS60944.1;ENST00000537274.5;NM_001282100.1	intronic	c.996+3523delA		-/-	0.48632461569175484	EAS
chr11	102080325	GA	G	HET	693	286	407	0.4127	YAP1	CCDS73374.1;ENST00000345877.6;NM_001282099.1	intronic	c.930+45delA		-/-	0.48632461569175484	EAS
chr11	102080325	GA	G	HET	693	286	407	0.4127	YAP1	CCDS53699.1;ENST00000531439.5;NM_001195044.1	intronic	c.984+3535delA		-/-	0.48632461569175484	EAS
chr11	102080325	GA	G	HET	693	286	407	0.4127	YAP1	CCDS44716.1;ENST00000282441.9;NM_001130145.2	intronic	c.1032+45delA		-/-	0.48632461569175484	EAS
chr11	102080325	GA	G	HET	693	286	407	0.4127	YAP1	CCDS73373.1;ENST00000615667.4;NM_001282101.1	intronic	c.1044+45delA		-/-	0.48632461569175484	EAS
chr11	102199608	TA	T	FP/HET	123	23	100	0.187	BIRC3	CCDS8315.1;ENST00000263464.7;ENST00000532808.5;ENST00000615299.4;NM_001165.4;NM_182962.2	intronic	c.1033-19delA		-/-	0.577704244637152	AFR
chr11	103870761	AT	A	HET	599	286	313	0.4775	PDGFD	CCDS41703.1;ENST00000393158.6;NM_025208.4	intronic	c.329+17delA		-/-	0.1988160170280697	SAS
chr11	103870761	AT	A	HET	599	286	313	0.4775	PDGFD	CCDS8326.1;ENST00000302251.9;NM_033135.3	intronic	c.311+17delA		-/-	0.1988160170280697	SAS
chr11	108114661	A	AT	FP/HET	351	32	319	0.094	ATM	CCDS31669.1;ENST00000278616.8;ENST00000452508.6;NM_000051.3	splice_region	c.497-4dupT	p.?	-/-	0.1575713393043116	AMR
chr11	108114661	AT	A	FP/HET	351	42	309	0.1225	ATM	CCDS31669.1;ENST00000278616.8;ENST00000452508.6;NM_000051.3	splice_region	c.497-4delT	p.?	-/-	0.30663869693978285	SAS
chr11	108121410	C	CT	HET	442	212	230	0.4819	ATM	CCDS31669.1;ENST00000278616.8;ENST00000452508.6;NM_000051.3	intronic	c.1236-3dupT		-/-	0.4029448361675653	OTH
chr11	108121410	C	CTT	FP/HET	442	44	398	0.1018	ATM	CCDS31669.1;ENST00000278616.8;ENST00000452508.6;NM_000051.3	intronic	c.1236-4_1236-3dupTT		-/-	0.013672854992473657	AMR
chr11	108121410	CT	C	FP/HET	442	33	409	0.0747	ATM	CCDS31669.1;ENST00000278616.8;ENST00000452508.6;NM_000051.3	splice_region	c.1236-3delT	p.?	-/-	0.1616316302380621	EAS
chr11	108141955	C	CT	FP/HET	675	44	631	0.0652	ATM	CCDS31669.1;ENST00000278616.8;ENST00000452508.6;NM_000051.3	splice_region	c.2922-8dupT	p.?	-/-	0.1701027172725286	AMR
chr11	108141955	CT	C	FP/HET	675	98	577	0.1452	ATM	CCDS31669.1;ENST00000278616.8;ENST00000452508.6;NM_000051.3	splice_region	c.2922-8delT	p.?	-/-	0.46365233394679606	SAS
chr11	108141955	CTT	C	FP/HET	675	25	650	0.0385	ATM	CCDS31669.1;ENST00000278616.8;ENST00000452508.6;NM_000051.3	splice_region	c.2922-9_2922-8delTT	p.?	-/-	0.019324075623222352	SAS
chr11	108151707	T	TA	HET/HOM	435	345	90	0.7954	ATM	CCDS31669.1;ENST00000278616.8;ENST00000452508.6;NM_000051.3	intronic	c.3403-13dupA		-/-	0.614224300475149	SAS
chr11	108163323	G	GT	FP/HET	530	14	516	0.0283	ATM	CCDS31669.1;ENST00000278616.8;ENST00000452508.6;NM_000051.3	intronic	c.4437-14dupT		-/-	0.001913265306122449	OTH
chr11	108188266	A	AT	FP/HET	503	26	477	0.0517	C11orf65	CCDS81622.1;ENST00000525729.5;NM_001330368.1	intronic	c.641-8469dupA		-/-	0.0297029702970297	SAS
chr11	108188266	A	AT	FP/HET	503	26	477	0.0517	ATM	CCDS31669.1;ENST00000278616.8;ENST00000452508.6;NM_000051.3	intronic	c.6347+31dupT		-/-	0.0297029702970297	SAS
chr11	108188266	AT	A	FP/HET	503	45	458	0.0895	C11orf65	CCDS81622.1;ENST00000525729.5;NM_001330368.1	intronic	c.641-8469delA		-/-	0.45150219421627097	AFR
chr11	108188266	AT	A	FP/HET	503	45	458	0.0895	ATM	CCDS31669.1;ENST00000278616.8;ENST00000452508.6;NM_000051.3	intronic	c.6347+31delT		-/-	0.45150219421627097	AFR
chr11	118307413	CGCG	C	FP/HET	668	17	651	0.0269	KMT2A	CCDS31686.1;ENST00000389506.9;NM_005933.3	inframe	c.200_202delCGG	p.A67del	gCGGgaagc/ggaagc	0.01812004530011325	SAS
chr11	118307413	CGCG	C	FP/HET	668	17	651	0.0269	KMT2A	CCDS55791.1;ENST00000534358.5;NM_001197104.1	inframe	c.200_202delCGG	p.A67del	gCGGgaagc/ggaagc	0.01812004530011325	SAS
chr11	118369265	TA	T	FP/HET	573	77	496	0.1361	KMT2A	CCDS31686.1;ENST00000389506.9;NM_005933.3	intronic	c.5952+37delA		-/-	0.4147368421052632	EAS
chr11	118369265	TA	T	FP/HET	573	77	496	0.1361	KMT2A	CCDS55791.1;ENST00000534358.5;NM_001197104.1	intronic	c.5961+37delA		-/-	0.4147368421052632	EAS
chr11	118369265	T	TA	FP/HET	573	35	538	0.0628	KMT2A	CCDS31686.1;ENST00000389506.9;NM_005933.3	intronic	c.5952+37dupA		-/-	0.20787757677745056	AFR
chr11	118369265	T	TA	FP/HET	573	35	538	0.0628	KMT2A	CCDS55791.1;ENST00000534358.5;NM_001197104.1	intronic	c.5961+37dupA		-/-	0.20787757677745056	AFR
chr12	432375	AC	A	FP/HET	398	8	390	0.0226	KDM5A	CCDS41736.1;ENST00000399788.6;NM_001042603.2	splice_region	c.2151-4delG	p.?	-/-
chr12	498267	CG	C	FP/HET	692	70	622	0.1012	KDM5A	CCDS41736.1;ENST00000399788.6;NM_001042603.2	5_prime_UTR	c.-11delC		-/-	0.31625772616594866	EAS
chr12	498267	CGG	C	FP/HET	692	170	522	0.2457	KDM5A	CCDS41736.1;ENST00000399788.6;NM_001042603.2	5_prime_UTR	c.-12_-11delCC		-/-	0.40369247726646457	AMR
chr12	498267	CGGG	C	FP/HET	692	133	559	0.1922	KDM5A	CCDS41736.1;ENST00000399788.6;NM_001042603.2	5_prime_UTR	c.-13_-11delCCC		-/-	0.2890875745071068	AFR
chr12	498267	CGGGG	C	FP/HET	692	35	657	0.0506	KDM5A	CCDS41736.1;ENST00000399788.6;NM_001042603.2	5_prime_UTR	c.-14_-11delCCCC		-/-	0.08214886137857252	AFR
chr12	6690348	G	GA	FP/HET	1002	28	974	0.0289	CHD4	CCDS76510.1;ENST00000645022.1;NM_001297553.2	intronic	c.4759-10dupT		-/-	0.0011743313887415713	SAS
chr12	6690348	G	GA	FP/HET	1002	28	974	0.0289	CHD4	CCDS8552.1;ENST00000544040.6;NM_001273.4	intronic	c.4780-10dupT		-/-	0.0011743313887415713	SAS
chr12	6711144	ATCC	A	FP/HET	1156	33	1123	0.0294	CHD4	CCDS76510.1;ENST00000645022.1;NM_001297553.2	inframe	c.396_398delGGA	p.E132del	gaGGAtgat/gatgat	6.09936e+11	NFE
chr12	6711144	ATCC	A	FP/HET	1156	33	1123	0.0294	CHD4	CCDS8552.1;ENST00000544040.6;NM_001273.4	inframe	c.417_419delGGA	p.E139del	gaGGAtgat/gatgat	6.09936e+11	NFE
chr12	12008073	CA	C	FP/HET	112	23	89	0.2054	ETV6	CCDS8643.1;ENST00000396373.8;NM_001987.4	intronic	c.463+1595delA		-/-	0.5264572484461616	NFE
chr12	12008073	C	CA	FP/HET	112	9	103	0.0804	ETV6	CCDS8643.1;ENST00000396373.8;NM_001987.4	intronic	c.463+1595dupA		-/-	0.6159988385598142	AFR
chr12	12012052	GGTTTTTTTTTTTT	G	FP/HET	308	14	294	0.0487	ETV6	CCDS8643.1;ENST00000396373.8;NM_001987.4	intronic	c.463+5558_463+5570del		-/-
chr12	12012052	GGTTTTTTTTTTTTT	G	FP/HET	308	6	302	0.0227	ETV6	CCDS8643.1;ENST00000396373.8;NM_001987.4	intronic	c.463+5558_463+5571del		-/-
chr12	12013498	C	CA	FP/HET	588	46	542	0.0799	ETV6	CCDS8643.1;ENST00000396373.8;NM_001987.4	intronic	c.463+7014dupA		-/-
chr12	12017687	TAA	T	FP/HET	656	36	620	0.0549	ETV6	CCDS8643.1;ENST00000396373.8;NM_001987.4	intronic	c.464-4660_464-4659delAA		-/-
chr12	12017687	TA	T	HET	656	455	201	0.6951	ETV6	CCDS8643.1;ENST00000396373.8;NM_001987.4	intronic	c.464-4659delA		-/-
chr12	12018184	CAAA	C	FP/HET	272	10	262	0.0368	ETV6	CCDS8643.1;ENST00000396373.8;NM_001987.4	intronic	c.464-4157_464-4155delAAA		-/-
chr12	12018184	CAA	C	FP/HET	272	17	255	0.0625	ETV6	CCDS8643.1;ENST00000396373.8;NM_001987.4	intronic	c.464-4156_464-4155delAA		-/-
chr12	12018184	CA	C	FP/HET	272	61	211	0.2243	ETV6	CCDS8643.1;ENST00000396373.8;NM_001987.4	intronic	c.464-4155delA		-/-
chr12	12018184	C	CA	FP/HET	272	35	237	0.1287	ETV6	CCDS8643.1;ENST00000396373.8;NM_001987.4	intronic	c.464-4155dupA		-/-
chr12	12021372	CT	C	FP/HET	171	37	134	0.2222	ETV6	CCDS8643.1;ENST00000396373.8;NM_001987.4	intronic	c.464-969delT		-/-	0.19591899355630563	AFR
chr12	12021372	CTT	C	FP/HET	171	29	142	0.1696	ETV6	CCDS8643.1;ENST00000396373.8;NM_001987.4	intronic	c.464-970_464-969delTT		-/-	0.0357609710550887	NFE
chr12	12021372	CTTT	C	FP/HET	171	14	157	0.0819	ETV6	CCDS8643.1;ENST00000396373.8;NM_001987.4	intronic	c.464-971_464-969delTTT		-/-	2.80112e+12	NFE
chr12	12022175	GAA	G	FP/HET	398	33	365	0.0854	ETV6	CCDS8643.1;ENST00000396373.8;NM_001987.4	intronic	c.464-170_464-169delAA		-/-
chr12	12022175	GA	G	HET	398	265	133	0.6683	ETV6	CCDS8643.1;ENST00000396373.8;NM_001987.4	intronic	c.464-169delA		-/-	0.12159559834938102	AFR
chr12	12024131	CT	C	HET	411	118	293	0.2895	ETV6	CCDS8643.1;ENST00000396373.8;NM_001987.4	intronic	c.1009+1246delT		-/-	0.05108039402605656	NFE
chr12	12024131	CTT	C	FP/HET	411	54	357	0.1338	ETV6	CCDS8643.1;ENST00000396373.8;NM_001987.4	intronic	c.1009+1245_1009+1246delTT		-/-	4.01391e+11	AFR
chr12	12024131	CTTT	C	FP/HET	411	12	399	0.0292	ETV6	CCDS8643.1;ENST00000396373.8;NM_001987.4	intronic	c.1009+1244_1009+1246delTTT		-/-
chr12	12025428	C	CT	FP/HET	220	19	201	0.0864	ETV6	CCDS8643.1;ENST00000396373.8;NM_001987.4	intronic	c.1009+2546dupT		-/-
chr12	12025428	C	CTT	FP/HET	220	28	192	0.1273	ETV6	CCDS8643.1;ENST00000396373.8;NM_001987.4	intronic	c.1009+2545_1009+2546dupTT		-/-
chr12	12025428	C	CTTT	FP/HET	220	11	209	0.05	ETV6	CCDS8643.1;ENST00000396373.8;NM_001987.4	intronic	c.1009+2544_1009+2546dupTTT		-/-
chr12	12025428	CTT	C	FP/HET	220	4	216	0.0227	ETV6	CCDS8643.1;ENST00000396373.8;NM_001987.4	intronic	c.1009+2545_1009+2546delTT		-/-
chr12	12027310	CA	C	FP/HET	178	22	156	0.1292	ETV6	CCDS8643.1;ENST00000396373.8;NM_001987.4	intronic	c.1009+4421delA		-/-
chr12	12027310	C	CA	FP/HET	178	14	164	0.0787	ETV6	CCDS8643.1;ENST00000396373.8;NM_001987.4	intronic	c.1009+4421dupA		-/-
chr12	12027455	CAT	C	FP/HET	322	69	253	0.2143	ETV6	CCDS8643.1;ENST00000396373.8;NM_001987.4	intronic	c.1009+4557_1009+4558delAT		-/-
chr12	12027478	ACACACATATATGTGTATGTGCGTGTG	A	HET	294	104	190	0.3571	ETV6	CCDS8643.1;ENST00000396373.8;NM_001987.4	intronic	c.1009+4576_1009+4601del		-/-
chr12	12027504	G	GTA	HET	276	176	100	0.6377	ETV6	CCDS8643.1;ENST00000396373.8;NM_001987.4	intronic	c.1009+4602_1009+4603dupTA		-/-
chr12	12027538	ATG	A	HET/HOM	282	234	48	0.8333	ETV6	CCDS8643.1;ENST00000396373.8;NM_001987.4	intronic	c.1009+4638_1009+4639delTG		-/-
chr12	12027555	CAT	C	HOM	230	207	23	0.9	ETV6	CCDS8643.1;ENST00000396373.8;NM_001987.4	intronic	c.1009+4655_1009+4656delAT		-/-
chr12	12027564	ATG	A	HET	214	156	58	0.729	ETV6	CCDS8643.1;ENST00000396373.8;NM_001987.4	intronic	c.1009+4671_1009+4672delGT		-/-
chr12	12027600	ATATATGTGTGTATATATG	A	HET/HOM	128	104	24	0.8203	ETV6	CCDS8643.1;ENST00000396373.8;NM_001987.4	intronic	c.1009+4721_1009+4738del		-/-
chr12	12030236	C	CT	FP/HET	691	59	632	0.0868	ETV6	CCDS8643.1;ENST00000396373.8;NM_001987.4	intronic	c.1010-7127dupT		-/-
chr12	12030236	CT	C	FP/HET	691	120	571	0.1737	ETV6	CCDS8643.1;ENST00000396373.8;NM_001987.4	intronic	c.1010-7127delT		-/-
chr12	12030236	CTT	C	FP/HET	691	19	672	0.0289	ETV6	CCDS8643.1;ENST00000396373.8;NM_001987.4	intronic	c.1010-7128_1010-7127delTT		-/-
chr12	12031758	AG	A	FP/HET	707	83	624	0.1174	ETV6	CCDS8643.1;ENST00000396373.8;NM_001987.4	intronic	c.1010-5617delG		-/-
chr12	12031761	G	GA	FP/HET	703	53	650	0.0754	ETV6	CCDS8643.1;ENST00000396373.8;NM_001987.4	intronic	c.1010-5618_1010-5617insA		-/-
chr12	12031761	GGA	G	FP/HET	703	14	689	0.0213	ETV6	CCDS8643.1;ENST00000396373.8;NM_001987.4	intronic	c.1010-5617_1010-5616delGA		-/-
chr12	12032966	TAA	T	FP/HET	622	25	597	0.0402	ETV6	CCDS8643.1;ENST00000396373.8;NM_001987.4	intronic	c.1010-4395_1010-4394delAA		-/-
chr12	12032966	TA	T	FP/HET	622	104	518	0.1688	ETV6	CCDS8643.1;ENST00000396373.8;NM_001987.4	intronic	c.1010-4394delA		-/-
chr12	12032966	T	TA	FP/HET	622	57	565	0.0932	ETV6	CCDS8643.1;ENST00000396373.8;NM_001987.4	intronic	c.1010-4394dupA		-/-
chr12	12033441	AT	A	HOM	907	882	25	0.9735	ETV6	CCDS8643.1;ENST00000396373.8;NM_001987.4	intronic	c.1010-3936delT		-/-
chr12	12036210	CTTTT	C	FP/HET	485	11	474	0.0227	ETV6	CCDS8643.1;ENST00000396373.8;NM_001987.4	intronic	c.1010-1137_1010-1134delTTTT		-/-
chr12	18435398	GCCC	G	HET	1039	486	553	0.4678	PIK3C2G	CCDS44839.1;ENST00000266497.9;ENST00000433979.5;NM_004570.5	inframe	c.385_387delCCC	p.P129del	CCCata/ata	0.41068828952929576	NFE
chr12	18435398	GCCC	G	HET	1039	486	553	0.4678	PIK3C2G	CCDS73452.1;ENST00000538779.5;NM_001288772.1	inframe	c.385_387delCCC	p.P129del	CCCata/ata	0.41068828952929576	NFE
chr12	18534672	CTG	C	FP/HET	672	29	643	0.0432	PIK3C2G	CCDS44839.1;ENST00000266497.9;ENST00000433979.5;NM_004570.5	intronic	c.1758-14_1758-13delGT		-/-	0.007159112459700361	AMR
chr12	18534672	CTG	C	FP/HET	672	29	643	0.0432	PIK3C2G	CCDS73452.1;ENST00000538779.5;NM_001288772.1	intronic	c.1881-14_1881-13delGT		-/-	0.007159112459700361	AMR
chr12	21327652	TA	T	FP/HET	656	40	616	0.061	SLCO1B1	CCDS8685.1;ENST00000256958;NM_006446.4	intronic	c.359+23delA		-/-	0.04140832595217006	AFR
chr12	21327652	T	TAA	FP/HET	656	32	624	0.0503	SLCO1B1	CCDS8685.1;ENST00000256958;NM_006446.4	intronic	c.359+22_359+23dupAA		-/-	0.16151450706364878	AMR
chr12	21327652	T	TA	FP/HET	656	158	498	0.2409	SLCO1B1	CCDS8685.1;ENST00000256958;NM_006446.4	intronic	c.359+23dupA		-/-	0.4768099040100475	SAS
chr12	40681142	C	CT	HET	608	297	311	0.4885	LRRK2	CCDS31774.1;ENST00000298910.11;NM_198578.3	intronic	c.2501-9dupT		-/-	0.5437516460363445	SAS
chr12	40703046	CT	C	HET	583	296	287	0.5094	LRRK2	CCDS31774.1;ENST00000298910.11;NM_198578.3	intronic	c.4317+12delT		-/-	0.11490296354576449	SAS
chr12	40753044	C	CT	HET	343	141	202	0.4111	LRRK2	CCDS31774.1;ENST00000298910.11;NM_198578.3	splice_region	c.6844-8dupT	p.?	-/-	0.6474514563106796	NFE
chr12	40753044	C	CTT	FP/HET	343	7	336	0.0233	LRRK2	CCDS31774.1;ENST00000298910.11;NM_198578.3	splice_region	c.6844-9_6844-8dupTT	p.?	-/-	0.025963872292755787	NFE
chr12	40753044	CT	C	FP/HET	343	12	331	0.0379	LRRK2	CCDS31774.1;ENST00000298910.11;NM_198578.3	splice_region	c.6844-8delT	p.?	-/-	0.002955665024630542	AMR
chr12	40757186	AT	A	HET	474	243	231	0.5127	LRRK2	CCDS31774.1;ENST00000298910.11;NM_198578.3	intronic	c.7029-9delT		-/-	0.6716495505006879	NFE
chr12	49416046	TC	T	HET	1198	558	640	0.4666	KMT2D	CCDS44873.1;ENST00000301067.11;NM_003482.3	intronic	c.16412+16delG		-/-	0.43647203947368424	EAS
chr12	49442561	CAG	C	HET	982	412	570	0.4196	KMT2D	CCDS44873.1;ENST00000301067.11;NM_003482.3	intronic	c.4021-11_4021-10delCT		-/-	0.133992880205315	AFR
chr12	64491002	G	GT	FP/HET	590	68	522	0.1169	SRGAP1	CCDS8967.1;ENST00000355086.7;NM_020762.3	intronic	c.1679-3dupT		-/-	0.20425384348630216	AFR
chr12	64491002	G	GTT	FP/HET	590	15	575	0.0271	SRGAP1	CCDS8967.1;ENST00000355086.7;NM_020762.3	intronic	c.1679-4_1679-3dupTT		-/-	0.018846373500856654	AMR
chr12	64491002	GT	G	FP/HET	590	99	491	0.1678	SRGAP1	CCDS8967.1;ENST00000355086.7;NM_020762.3	splice_region	c.1679-3delT	p.?	-/-	0.2940118036562545	SAS
chr12	64491002	GTT	G	FP/HET	590	15	575	0.0271	SRGAP1	CCDS8967.1;ENST00000355086.7;NM_020762.3	splice_region	c.1679-4_1679-3delTT	p.?	-/-	0.012451417878220815	SAS
chr12	64849602	A	AT	FP/HET	649	19	630	0.0293	TBK1	CCDS8968.1;ENST00000331710.9;NM_013254.3	5_prime_UTR_intronic	c.-39dupT		-/-	0.010560075093867334	SAS
chr12	64858100	A	AT	HET/HOM	291	236	55	0.8144	TBK1	CCDS8968.1;ENST00000331710.9;NM_013254.3	splice_region	c.229-4dupT	p.?	-/-	0.8333128078817734	AMR
chr12	64858100	A	ATT	FP/HET	291	10	281	0.0344	TBK1	CCDS8968.1;ENST00000331710.9;NM_013254.3	splice_region	c.229-5_229-4dupTT	p.?	-/-	0.023583743842364533	AMR
chr12	64867991	C	CT	FP/HET	554	13	541	0.0235	TBK1	CCDS8968.1;ENST00000331710.9;NM_013254.3	intronic	c.541-9dupT		-/-	0.02339247372584473	AFR
chr12	64867991	CT	C	FP/HET	554	21	533	0.0397	TBK1	CCDS8968.1;ENST00000331710.9;NM_013254.3	intronic	c.541-9delT		-/-	0.062089061566049014	AMR
chr12	64891401	C	CT	HET	422	143	279	0.3389	TBK1	CCDS8968.1;ENST00000331710.9;NM_013254.3	intronic	c.1960-11dupT		-/-	0.4422054675634628	NFE
chr12	64891401	C	CTT	FP/HET	422	80	342	0.1919	TBK1	CCDS8968.1;ENST00000331710.9;NM_013254.3	intronic	c.1960-12_1960-11dupTT		-/-	0.0425706771860618	AMR
chr12	64891401	C	CTTT	FP/HET	422	22	400	0.0545	TBK1	CCDS8968.1;ENST00000331710.9;NM_013254.3	intronic	c.1960-13_1960-11dupTTT		-/-	0.004539106145251397	AMR
chr12	64891401	CT	C	FP/HET	422	18	404	0.045	TBK1	CCDS8968.1;ENST00000331710.9;NM_013254.3	intronic	c.1960-11delT		-/-	0.1416842105263158	SAS
chr12	69214081	A	AT	FP/HET	449	33	416	0.0757	MDM2	CCDS8986.2;ENST00000258149.9;NM_002392.5	intronic	c.309-12dupT		-/-	0.21792384186272132	SAS
chr12	69214081	A	AT	FP/HET	449	33	416	0.0757	MDM2	CCDS61189.1;ENST00000299252.8;NM_001278462.1	intronic	c.156+6685dupT		-/-	0.21792384186272132	SAS
chr12	69214081	AT	A	FP/HET	449	36	413	0.0802	MDM2	CCDS8986.2;ENST00000258149.9;NM_002392.5	intronic	c.309-12delT		-/-	0.10947302383939775	AMR
chr12	69214081	AT	A	FP/HET	449	36	413	0.0802	MDM2	CCDS61189.1;ENST00000299252.8;NM_001278462.1	intronic	c.156+6685delT		-/-	0.10947302383939775	AMR
chr12	104515109	GA	G	FP/HET	808	29	779	0.0359	NFYB	CCDS9098.1;ENST00000240055.7;ENST00000551727.5;NM_006166.3	intronic	c.430-11delT		-/-	0.2094854742737137	SAS
chr12	104515109	G	GA	FP/HET	808	16	792	0.021	NFYB	CCDS9098.1;ENST00000240055.7;ENST00000551727.5;NM_006166.3	intronic	c.430-11dupT		-/-	0.054890023566378635	AMR
chr12	109540752	A	AT	FP/HET	701	38	663	0.0556	UNG	CCDS9125.1;ENST00000336865.6;NM_003362.3	intronic	c.595+42dupT		-/-	0.050016840687100036	AFR
chr12	109540752	A	AT	FP/HET	701	38	663	0.0556	UNG	CCDS9124.1;ENST00000242576.6;NM_080911.2	intronic	c.622+42dupT		-/-	0.050016840687100036	AFR
chr12	109540752	A	ATT	FP/HET	701	33	668	0.0485	UNG	CCDS9125.1;ENST00000336865.6;NM_003362.3	intronic	c.595+41_595+42dupTT		-/-	0.14348265409228697	AFR
chr12	109540752	A	ATT	FP/HET	701	33	668	0.0485	UNG	CCDS9124.1;ENST00000242576.6;NM_080911.2	intronic	c.622+41_622+42dupTT		-/-	0.14348265409228697	AFR
chr12	109540752	AT	A	FP/HET	701	56	645	0.0799	UNG	CCDS9125.1;ENST00000336865.6;NM_003362.3	intronic	c.595+42delT		-/-	0.0030313236780060626	AFR
chr12	109540752	AT	A	FP/HET	701	56	645	0.0799	UNG	CCDS9124.1;ENST00000242576.6;NM_080911.2	intronic	c.622+42delT		-/-	0.0030313236780060626	AFR
chr12	109540752	ATT	A	FP/HET	701	27	674	0.0399	UNG	CCDS9125.1;ENST00000336865.6;NM_003362.3	intronic	c.595+41_595+42delTT		-/-	1.68407e+11	AFR
chr12	109540752	ATT	A	FP/HET	701	27	674	0.0399	UNG	CCDS9124.1;ENST00000242576.6;NM_080911.2	intronic	c.622+41_622+42delTT		-/-	1.68407e+11	AFR
chr12	109541444	C	CT	FP/HET	400	8	392	0.02	UNG	CCDS9125.1;ENST00000336865.6;NM_003362.3	intronic	c.774+38dupT		-/-	0.003015075376884422	OTH
chr12	109541444	C	CT	FP/HET	400	8	392	0.02	UNG	CCDS9124.1;ENST00000242576.6;NM_080911.2	intronic	c.801+38dupT		-/-	0.003015075376884422	OTH
chr12	109541444	CT	C	FP/HET	400	15	385	0.0375	UNG	CCDS9125.1;ENST00000336865.6;NM_003362.3	intronic	c.774+38delT		-/-	0.012026143790849673	SAS
chr12	109541444	CT	C	FP/HET	400	15	385	0.0375	UNG	CCDS9124.1;ENST00000242576.6;NM_080911.2	intronic	c.801+38delT		-/-	0.012026143790849673	SAS
chr12	113541940	C	CT	FP/HET	1455	35	1420	0.0247	RASAL1	CCDS55888.1;ENST00000446861.7;NM_001193521.1	intronic	c.1881+25_1881+26insA		-/-
chr12	113541940	C	CT	FP/HET	1455	35	1420	0.0247	RASAL1	CCDS55889.1;ENST00000546530.5;NM_001193520.1	intronic	c.1971+25_1971+26insA		-/-
chr12	113541940	C	CT	FP/HET	1455	35	1420	0.0247	RASAL1	CCDS73529.1;ENST00000548055;NM_001301202.1	intronic	c.1968+25_1968+26insA		-/-
chr12	113541940	C	CT	FP/HET	1455	35	1420	0.0247	RASAL1	CCDS9165.1;ENST00000261729.9;NM_004658.2	intronic	c.1965+25_1965+26insA		-/-
chr12	133237753	GAA	G	FP/HET	741	20	721	0.027	POLE	CCDS9278.1;ENST00000320574.9;NM_006231.3	splice_region	c.2865-5_2865-4delTT	p.?	-/-	0.022943980929678188	AMR
chr12	133237753	GA	G	FP/HET	741	76	665	0.1026	POLE	CCDS9278.1;ENST00000320574.9;NM_006231.3	splice_region	c.2865-4delT	p.?	-/-	0.39469606674612634	AMR
chr12	133237753	G	GA	FP/HET	741	48	693	0.0661	POLE	CCDS9278.1;ENST00000320574.9;NM_006231.3	splice_region	c.2865-4dupT	p.?	-/-	0.1045830461750517	SAS
chr13	21562482	C	CGGGGCG	FP/HET	592	30	562	0.0507	LATS2	CCDS9294.1;ENST00000382592;NM_014572.2	inframe	c.1431_1436dupCGCCCC	p.P479_A480dup	ccggct/ccCGCCCCggct	0.42399148778682455	NFE
chr13	23907674	TGAC	T	FP/HET	1078	64	1014	0.0594	SACS	CCDS9300.2;ENST00000382292.8;NM_014363.5	inframe	c.10338_10340delGTC	p.S3450del	caGTCatca/caatca
chr13	25020906	TG	T	FP/HET	746	26	720	0.0349	PARP4	CCDS9307.1;ENST00000381989;NM_006437.3	splice_region	c.3286-8delC	p.?	-/-	9.13743e+10	AMR
chr13	25021144	GTCT	G	HET	744	340	404	0.4583	PARP4	CCDS9307.1;ENST00000381989;NM_006437.3	splice_region	c.3285+7_3285+9delAGA	p.?	-/-	0.9797761976920387	EAS
chr13	26967477	C	CT	FP/HET	320	16	304	0.05	CDK8	CCDS9317.1;ENST00000381527.7;NM_001260.2	intronic	c.647-16dupT		-/-	0.11243169398907103	SAS
chr13	26967477	CT	C	FP/HET	320	23	297	0.0719	CDK8	CCDS9317.1;ENST00000381527.7;NM_001260.2	intronic	c.647-16delT		-/-	0.05396174863387978	SAS
chr13	28609813	GA	G	FP/HET	766	19	747	0.0261	FLT3	CCDS31953.1;ENST00000241453.11;NM_004119.2	splice_region	c.1419-4delT	p.?	-/-	0.004462514875049584	AMR
chr13	28609813	G	GA	FP/HET	766	17	749	0.0222	FLT3	CCDS31953.1;ENST00000241453.11;NM_004119.2	splice_region	c.1419-4dupT	p.?	-/-	0.021079154375614553	SAS
chr13	28623938	G	GA	HET	581	209	372	0.3614	FLT3	CCDS31953.1;ENST00000241453.11;NM_004119.2	intronic	c.743-28dupT		-/-	0.20858440310889878	NFE
chr13	28980036	TA	T	FP/HET	641	21	620	0.0328	FLT1	CCDS53861.1;ENST00000539099;NM_001160031.1	splice_region	c.1437-6delT	p.?	-/-	0.0030271123979994734	EAS
chr13	28980036	TA	T	FP/HET	641	21	620	0.0328	FLT1	CCDS73556.1;ENST00000615840.4;NM_001159920.1	splice_region	c.1437-6delT	p.?	-/-	0.0030271123979994734	EAS
chr13	28980036	TA	T	FP/HET	641	21	620	0.0328	FLT1	CCDS53860.1;ENST00000541932.5;NM_001160030.1	splice_region	c.1437-6delT	p.?	-/-	0.0030271123979994734	EAS
chr13	28980036	TA	T	FP/HET	641	21	620	0.0328	FLT1	CCDS9330.1;ENST00000282397.8;NM_002019.4	splice_region	c.1437-6delT	p.?	-/-	0.0030271123979994734	EAS
chr13	28980036	T	TA	FP/HET	641	13	628	0.0203	FLT1	CCDS53861.1;ENST00000539099;NM_001160031.1	splice_region	c.1437-6dupT	p.?	-/-	0.15347710865393402	AFR
chr13	28980036	T	TA	FP/HET	641	13	628	0.0203	FLT1	CCDS73556.1;ENST00000615840.4;NM_001159920.1	splice_region	c.1437-6dupT	p.?	-/-	0.15347710865393402	AFR
chr13	28980036	T	TA	FP/HET	641	13	628	0.0203	FLT1	CCDS53860.1;ENST00000541932.5;NM_001160030.1	splice_region	c.1437-6dupT	p.?	-/-	0.15347710865393402	AFR
chr13	28980036	T	TA	FP/HET	641	13	628	0.0203	FLT1	CCDS9330.1;ENST00000282397.8;NM_002019.4	splice_region	c.1437-6dupT	p.?	-/-	0.15347710865393402	AFR
chr13	32893197	AT	A	FP/HET	529	14	515	0.0265	BRCA2	CCDS9344.1;ENST00000380152.7;ENST00000544455.5;NM_000059.3	splice_region	c.68-7delT	p.?	-/-	0.0020173405442527256	SAS
chr13	32907535	C	CT	FP/HET	537	19	518	0.0372	BRCA2	CCDS9344.1;ENST00000380152.7;ENST00000544455.5;NM_000059.3	intronic	c.1909+22dupT		-/-	0.05887648541591645	AMR
chr13	32907535	CT	C	FP/HET	537	33	504	0.0633	BRCA2	CCDS9344.1;ENST00000380152.7;ENST00000544455.5;NM_000059.3	intronic	c.1909+22delT		-/-	0.13764854159164566	AMR
chr13	37401917	GT	G	HOM	663	574	89	0.8658	RFXAP	CCDS9359.1;ENST00000255476;NM_000538.3	3_prime_UTR	c.*33delT		-/-	0.9250043213853576	NFE
chr13	48954159	C	CT	FP/HET	95	8	87	0.0947	RB1	CCDS31973.1;ENST00000267163.5;NM_000321.2	intronic	c.1390-17dupT		-/-	0.10081099346699707	AFR
chr13	48954159	CT	C	FP/HET	95	10	85	0.1053	RB1	CCDS31973.1;ENST00000267163.5;NM_000321.2	intronic	c.1390-17delT		-/-	0.4230156623307672	SAS
chr13	48954282	C	CT	FP/HET	360	19	341	0.0528	RB1	CCDS31973.1;ENST00000267163.5;NM_000321.2	splice_region	c.1422-8dupT	p.?	-/-	0.04462326261887344	AMR
chr13	48954282	CT	C	FP/HET	360	18	342	0.05	RB1	CCDS31973.1;ENST00000267163.5;NM_000321.2	splice_region	c.1422-8delT	p.?	-/-	0.1723969763472324	AMR
chr13	48955363	CT	C	FP/HET	373	11	362	0.0295	RB1	CCDS31973.1;ENST00000267163.5;NM_000321.2	intronic	c.1499-10delT		-/-	0.011318964348651213	SAS
chr13	49039094	C	CT	FP/HET	174	34	140	0.2011	RB1	CCDS31973.1;ENST00000267163.5;NM_000321.2	intronic	c.2212-16dupT		-/-
chr13	49039094	C	CTT	FP/HET	174	14	160	0.0862	RB1	CCDS31973.1;ENST00000267163.5;NM_000321.2	intronic	c.2212-17_2212-16dupTT		-/-
chr13	49039094	CT	C	FP/HET	174	16	158	0.092	RB1	CCDS31973.1;ENST00000267163.5;NM_000321.2	intronic	c.2212-16delT		-/-
chr13	110436296	ACGG	A	FP/HET	1766	37	1729	0.0215	IRS2	CCDS9510.1;ENST00000375856.4;NM_003749.2	inframe	c.2102_2104delCCG	p.A701del	gCCGtgcct/gtgcct	0.009871931696905017	AFR
chr14	23495610	GA	G	FP/HET	529	25	504	0.0491	PSMB5	CCDS45083.1;ENST00000425762;NM_001130725.1	intronic	c.197-27delT		-/-	0.09865410497981157	SAS
chr14	23495610	GA	G	FP/HET	529	25	504	0.0491	PSMB5	CCDS9584.1;ENST00000361611.10;NM_002797.4	intronic	c.506-27delT		-/-	0.09865410497981157	SAS
chr14	23495610	GA	G	FP/HET	529	25	504	0.0491	PSMB5	CCDS45084.1;ENST00000493471;NM_001144932.2	intronic	c.591-27delT		-/-	0.09865410497981157	SAS
chr14	23495610	G	GA	FP/HET	529	17	512	0.034	PSMB5	CCDS45083.1;ENST00000425762;NM_001130725.1	intronic	c.197-27dupT		-/-	0.07725437415881561	SAS
chr14	23495610	G	GA	FP/HET	529	17	512	0.034	PSMB5	CCDS9584.1;ENST00000361611.10;NM_002797.4	intronic	c.506-27dupT		-/-	0.07725437415881561	SAS
chr14	23495610	G	GA	FP/HET	529	17	512	0.034	PSMB5	CCDS45084.1;ENST00000493471;NM_001144932.2	intronic	c.591-27dupT		-/-	0.07725437415881561	SAS
chr14	30396622	G	GCCCGGA	HET	981	407	574	0.4149	PRKD1	CCDS9637.1;ENST00000331968.9;NM_002742.2	inframe	c.91_96dupTCCGGG	p.S31_G32dup	cccggg/TCCGGGcccggg	0.12707556760420197	EAS
chr14	30396622	G	GCCCGGA	HET	981	407	574	0.4149	PRKD1	CCDS81796.1;ENST00000415220.6;NM_001330069.1	inframe	c.91_96dupTCCGGG	p.S31_G32dup	cccggg/TCCGGGcccggg	0.12707556760420197	EAS
chr14	38679763	C	CGCTCTGAGCCCGGGCCACGCAGGG	FP/HET	694	95	599	0.1383	SSTR1	CCDS9666.1;ENST00000267377;NM_001049.2	3_prime_UTR	c.*20_*43dup		-/-	0.18861185039921557	NFE
chr14	62164550	A	AT	FP/HET	471	11	460	0.0234	HIF1A	CCDS9754.1;ENST00000323441.10;NM_181054.2	intronic	c.35+2003dupT		-/-	0.024756285274499742	AMR
chr14	62164550	A	AT	FP/HET	471	11	460	0.0234	HIF1A	CCDS9753.1;ENST00000337138.8;NM_001530.3	intronic	c.35+2003dupT		-/-	0.024756285274499742	AMR
chr14	65568304	GA	G	FP/HET	608	26	582	0.0428	MAX	CCDS9770.1;ENST00000341653.6;NM_197957.3	intronic	c.37-15delT		-/-	0.03086323045589848	AMR
chr14	65568304	GA	G	FP/HET	608	26	582	0.0428	MAX	CCDS9774.1;ENST00000246163;NM_145114.2	intronic	c.37-15delT		-/-	0.03086323045589848	AMR
chr14	65568304	GA	G	FP/HET	608	26	582	0.0428	MAX	CCDS9772.1;ENST00000358402.8;NM_145112.2	intronic	c.36+717delT		-/-	0.03086323045589848	AMR
chr14	65568304	GA	G	FP/HET	608	26	582	0.0428	MAX	CCDS41965.1;ENST00000394606.6;ENST00000553928.5;ENST00000556979.5;ENST00000618858.4;NM_145113.2	intronic	c.37-15delT		-/-	0.03086323045589848	AMR
chr14	65568304	GA	G	FP/HET	608	26	582	0.0428	MAX	CCDS9771.1;ENST00000358664.8;NM_002382.4	intronic	c.37-15delT		-/-	0.03086323045589848	AMR
chr14	65568304	G	GA	FP/HET	608	24	584	0.0395	MAX	CCDS9770.1;ENST00000341653.6;NM_197957.3	intronic	c.37-15dupT		-/-	0.04378818737270876	AMR
chr14	65568304	G	GA	FP/HET	608	24	584	0.0395	MAX	CCDS9774.1;ENST00000246163;NM_145114.2	intronic	c.37-15dupT		-/-	0.04378818737270876	AMR
chr14	65568304	G	GA	FP/HET	608	24	584	0.0395	MAX	CCDS9772.1;ENST00000358402.8;NM_145112.2	intronic	c.36+717dupT		-/-	0.04378818737270876	AMR
chr14	65568304	G	GA	FP/HET	608	24	584	0.0395	MAX	CCDS41965.1;ENST00000394606.6;ENST00000553928.5;ENST00000556979.5;ENST00000618858.4;NM_145113.2	intronic	c.37-15dupT		-/-	0.04378818737270876	AMR
chr14	65568304	G	GA	FP/HET	608	24	584	0.0395	MAX	CCDS9771.1;ENST00000358664.8;NM_002382.4	intronic	c.37-15dupT		-/-	0.04378818737270876	AMR
chr14	68944343	C	CT	FP/HET	603	44	559	0.0746	RAD51B	CCDS9790.1;ENST00000471583.5;NM_133510.3	splice_region	c.1037-8dupT	p.?	-/-	0.09559103002660585	AMR
chr14	68944343	CT	C	FP/HET	603	73	530	0.1227	RAD51B	CCDS9790.1;ENST00000471583.5;NM_133510.3	splice_region	c.1037-8delT	p.?	-/-	0.34355034986309707	SAS
chr14	68944343	CTT	C	FP/HET	603	30	573	0.0514	RAD51B	CCDS9790.1;ENST00000471583.5;NM_133510.3	splice_region	c.1037-9_1037-8delTT	p.?	-/-	0.06424004949474119	EAS
chr14	75497428	TA	T	FP/HET	489	26	463	0.0552	MLH3	CCDS9837.1;ENST00000380968.6;NM_014381.2	intronic	c.3756-24delT		-/-	0.12086196127420362	SAS
chr14	75497428	TA	T	FP/HET	489	26	463	0.0552	MLH3	CCDS32123.1;ENST00000355774.6;ENST00000556740.5;NM_001040108.1	intronic	c.3828-24delT		-/-	0.12086196127420362	SAS
chr14	75497428	T	TA	FP/HET	489	19	470	0.0389	MLH3	CCDS9837.1;ENST00000380968.6;NM_014381.2	intronic	c.3756-24dupT		-/-	0.031495564005069705	AFR
chr14	75497428	T	TA	FP/HET	489	19	470	0.0389	MLH3	CCDS32123.1;ENST00000355774.6;ENST00000556740.5;NM_001040108.1	intronic	c.3828-24dupT		-/-	0.031495564005069705	AFR
chr14	96178148	CAG	C	FP/HET	1243	52	1191	0.0426	TCL1A	CCDS9941.1;ENST00000555202;NM_001098725.1;NM_021966.2	intronic	c.298-11_298-10delCT		-/-	0.029389312977099236	SAS
chr14	96770952	CAAA	C	FP/HET	620	15	605	0.0258	ATG2B	CCDS9944.2;ENST00000359933.5;NM_018036.6	intronic	c.4734-15_4734-13delTTT		-/-	0.1078880407124682	SAS
chr14	96770952	CAA	C	HET	620	207	413	0.3339	ATG2B	CCDS9944.2;ENST00000359933.5;NM_018036.6	intronic	c.4734-14_4734-13delTT		-/-	0.29473885868914484	NFE
chr14	96770952	CA	C	FP/HET	620	24	596	0.0403	ATG2B	CCDS9944.2;ENST00000359933.5;NM_018036.6	intronic	c.4734-13delT		-/-	0.060396039603960394	AFR
chr14	96770952	C	CAA	FP/HET	620	21	599	0.0339	ATG2B	CCDS9944.2;ENST00000359933.5;NM_018036.6	intronic	c.4734-14_4734-13dupTT		-/-	0.024606768350810295	AMR
chr14	96770952	C	CA	FP/HET	620	106	514	0.171	ATG2B	CCDS9944.2;ENST00000359933.5;NM_018036.6	intronic	c.4734-13dupT		-/-	0.2801072822625063	NFE
chr14	96790337	TA	T	FP/HET	646	14	632	0.0217	ATG2B	CCDS9944.2;ENST00000359933.5;NM_018036.6	splice_region	c.2438-3delT	p.?	-/-	0.0017444395987788923	AMR
chr14	96794877	TA	T	FP/HET	690	34	656	0.0493	ATG2B	CCDS9944.2;ENST00000359933.5;NM_018036.6	splice_region	c.1975-6delT	p.?	-/-	0.1419921875	SAS
chr14	96794877	T	TA	FP/HET	690	34	656	0.0507	ATG2B	CCDS9944.2;ENST00000359933.5;NM_018036.6	splice_region	c.1975-6dupT	p.?	-/-	0.09765625	SAS
chr14	96800846	GA	G	FP/HET	555	30	525	0.0541	ATG2B	CCDS9944.2;ENST00000359933.5;NM_018036.6	intronic	c.925-9delT		-/-	0.08286485270969193	AMR
chr14	96800846	G	GA	FP/HET	555	18	537	0.0342	ATG2B	CCDS9944.2;ENST00000359933.5;NM_018036.6	intronic	c.925-9dupT		-/-	0.10850011243534967	AMR
chr14	99641543	GCTC	G	FP/HET	1880	68	1812	0.0367	BCL11B	CCDS9949.1;ENST00000345514;NM_022898.2	inframe	c.1414_1416delGAG	p.E472del	GAGctg/ctg	0.07893396706840944	SAS
chr14	99641543	GCTC	G	FP/HET	1880	68	1812	0.0367	BCL11B	CCDS9950.1;ENST00000357195.7;NM_138576.3	inframe	c.1627_1629delGAG	p.E543del	GAGctg/ctg	0.07893396706840944	SAS
chr14	102551795	T	TTAA	HET/HOM	648	541	107	0.8364	HSP90AA1	CCDS9967.1;ENST00000216281.12;NM_005348.3	intronic	c.530-30_530-28dupTTA		-/-	0.9993471929295973	EAS
chr14	102551795	T	TTAA	HET/HOM	648	541	107	0.8364	HSP90AA1	CCDS32160.1;ENST00000334701.11;NM_001017963.2	intronic	c.896-30_896-28dupTTA		-/-	0.9993471929295973	EAS
chr15	31202795	C	CT	FP/HET	375	7	368	0.0213	FAN1	CCDS32186.1;ENST00000362065.8;NM_014967.4	intronic	c.1376-12dupT		-/-	0.008759255914755282	SAS
chr15	31202795	C	CT	FP/HET	375	7	368	0.0213	FAN1	CCDS58344.1;ENST00000561594.5;ENST00000561607.5;ENST00000565466.5;NM_001146094.1;NM_001146095.1;NM_001146096.1	intronic	c.1376-12dupT		-/-	0.008759255914755282	SAS
chr15	38614524	AG	A	FP/HET	1003	22	981	0.0229	SPRED1	CCDS32193.1;ENST00000299084.8;NM_152594.2	frameshift	c.291delG	p.K98Sfs*23	aaGaag/aaaag
chr15	40993974	AT	A	FP/HET	130	14	116	0.1077	RAD51	CCDS53931.1;ENST00000382643.7;ENST00000532743.5;NM_001164269.1;NM_133487.3	splice_region	c.226-4delT	p.?	-/-	0.09427207637231504	AFR
chr15	40993974	ATT	A	FP/HET	130	13	117	0.1	RAD51	CCDS53931.1;ENST00000382643.7;ENST00000532743.5;NM_001164269.1;NM_133487.3	splice_region	c.226-5_226-4delTT	p.?	-/-	0.3031026252983294	AFR
chr15	40993974	ATTT	A	FP/HET	130	7	123	0.0615	RAD51	CCDS53931.1;ENST00000382643.7;ENST00000532743.5;NM_001164269.1;NM_133487.3	splice_region	c.226-6_226-4delTTT	p.?	-/-	0.010533962949509626	NFE
chr15	41991036	A	AT	FP/HET	446	45	401	0.1009	MGA	CCDS55960.1;ENST00000545763.5;ENST00000566586.5;NM_001080541.2	intronic	c.2014-10dupT		-/-	0.08801410105757931	AMR
chr15	41991036	A	AT	FP/HET	446	45	401	0.1009	MGA	CCDS55959.1;ENST00000219905.11;ENST00000570161.5;NM_001164273.1	intronic	c.2014-10dupT		-/-	0.08801410105757931	AMR
chr15	41991036	AT	A	FP/HET	446	73	373	0.1637	MGA	CCDS55960.1;ENST00000545763.5;ENST00000566586.5;NM_001080541.2	intronic	c.2014-10delT		-/-	0.37926727726894255	SAS
chr15	41991036	AT	A	FP/HET	446	73	373	0.1637	MGA	CCDS55959.1;ENST00000219905.11;ENST00000570161.5;NM_001164273.1	intronic	c.2014-10delT		-/-	0.37926727726894255	SAS
chr15	41991036	ATT	A	FP/HET	446	23	423	0.0538	MGA	CCDS55960.1;ENST00000545763.5;ENST00000566586.5;NM_001080541.2	intronic	c.2014-11_2014-10delTT		-/-	0.06098707403055229	AMR
chr15	41991036	ATT	A	FP/HET	446	23	423	0.0538	MGA	CCDS55959.1;ENST00000219905.11;ENST00000570161.5;NM_001164273.1	intronic	c.2014-11_2014-10delTT		-/-	0.06098707403055229	AMR
chr15	43701946	TA	T	FP/HET	447	18	429	0.0403	TP53BP1	CCDS10096.1;ENST00000263801.7;NM_005657.3	splice_region	c.5291-8delT	p.?	-/-	0.4095107093731578	EAS
chr15	43701946	TA	T	FP/HET	447	18	429	0.0403	TP53BP1	CCDS45251.1;ENST00000450115.6;NM_001141979.2	splice_region	c.5300-8delT	p.?	-/-	0.4095107093731578	EAS
chr15	43701946	TA	T	FP/HET	447	18	429	0.0403	TP53BP1	CCDS45250.1;ENST00000382044.8;NM_001141980.2	splice_region	c.5306-8delT	p.?	-/-	0.4095107093731578	EAS
chr15	43701946	T	TA	FP/HET	447	18	429	0.0403	TP53BP1	CCDS10096.1;ENST00000263801.7;NM_005657.3	splice_region	c.5291-8dupT	p.?	-/-	0.038431372549019606	SAS
chr15	43701946	T	TA	FP/HET	447	18	429	0.0403	TP53BP1	CCDS45251.1;ENST00000450115.6;NM_001141979.2	splice_region	c.5300-8dupT	p.?	-/-	0.038431372549019606	SAS
chr15	43701946	T	TA	FP/HET	447	18	429	0.0403	TP53BP1	CCDS45250.1;ENST00000382044.8;NM_001141980.2	splice_region	c.5306-8dupT	p.?	-/-	0.038431372549019606	SAS
chr15	43739686	GA	G	FP/HET	393	33	360	0.0865	TP53BP1	CCDS10096.1;ENST00000263801.7;NM_005657.3	splice_region	c.2702-4delT	p.?	-/-	0.07798507462686567	AFR
chr15	43739686	GA	G	FP/HET	393	33	360	0.0865	TP53BP1	CCDS45251.1;ENST00000450115.6;NM_001141979.2	splice_region	c.2717-4delT	p.?	-/-	0.07798507462686567	AFR
chr15	43739686	GA	G	FP/HET	393	33	360	0.0865	TP53BP1	CCDS45250.1;ENST00000382044.8;NM_001141980.2	splice_region	c.2717-4delT	p.?	-/-	0.07798507462686567	AFR
chr15	43739686	G	GA	FP/HET	393	17	376	0.0458	TP53BP1	CCDS10096.1;ENST00000263801.7;NM_005657.3	splice_region	c.2702-4dupT	p.?	-/-	0.0875	NFE
chr15	43739686	G	GA	FP/HET	393	17	376	0.0458	TP53BP1	CCDS45251.1;ENST00000450115.6;NM_001141979.2	splice_region	c.2717-4dupT	p.?	-/-	0.0875	NFE
chr15	43739686	G	GA	FP/HET	393	17	376	0.0458	TP53BP1	CCDS45250.1;ENST00000382044.8;NM_001141980.2	splice_region	c.2717-4dupT	p.?	-/-	0.0875	NFE
chr15	44057632	C	CT	FP/HET	538	51	487	0.0948	PDIA3	CCDS10101.1;ENST00000300289.9;NM_005313.4	splice_region	c.603-4dupT	p.?	-/-	0.299347860664864	SAS
chr15	44057632	CT	C	FP/HET	538	27	511	0.0502	PDIA3	CCDS10101.1;ENST00000300289.9;NM_005313.4	splice_region	c.603-4delT	p.?	-/-	0.03691186216037111	AMR
chr15	51689647	TTC	T	FP/HET	610	22	588	0.0377	GLDN	CCDS10140.2;ENST00000335449.10;NM_181789.3	splice_region	c.689-5_689-4delTC	p.?	-/-	0.03414965986394558	SAS
chr15	51689647	TTC	T	FP/HET	610	22	588	0.0377	GLDN	CCDS81882.1;ENST00000396399.6;ENST00000612989.1;NM_001330297.1	splice_region	c.317-5_317-4delTC	p.?	-/-	0.03414965986394558	SAS
chr15	67923206	G	GT	FP/HET	813	19	794	0.0246	MAP2K5	CCDS42051.1;ENST00000395476.6;NM_002757.3	intronic	c.546-11dupT		-/-	0.006552226224231742	AMR
chr15	67923206	G	GT	FP/HET	813	19	794	0.0246	MAP2K5	CCDS10224.1;ENST00000178640.9;NM_145160.2	intronic	c.546-11dupT		-/-	0.006552226224231742	AMR
chr15	67923206	G	GT	FP/HET	813	19	794	0.0246	MAP2K5	CCDS55970.1;ENST00000354498.9;NM_001206804.1	intronic	c.438-11dupT		-/-	0.006552226224231742	AMR
chr15	75664570	A	AT	FP/HET	422	28	394	0.0664	SIN3A	CCDS10279.1;ENST00000360439.8;ENST00000394947.7;ENST00000394949.8;NM_001145357.1;NM_001145358.1;NM_015477.2	intronic	c.3592-21_3592-20insA		-/-	0.0	AMR
chr15	88522711	G	GA	FP/HET	504	10	494	0.0218	NTRK3	CCDS32323.1;ENST00000317501.7;ENST00000540489.6;NM_001007156.2	intronic	c.1721-18dupT		-/-	0.0021078645151911615	AMR
chr15	88522711	G	GA	FP/HET	504	10	494	0.0218	NTRK3	CCDS81916.1;ENST00000542733.6;NM_001320135.1	intronic	c.1292-38728dupT		-/-	0.0021078645151911615	AMR
chr15	88522711	G	GA	FP/HET	504	10	494	0.0218	NTRK3	CCDS58399.1;ENST00000355254.6;ENST00000557856.5;NM_001243101.1	intronic	c.1562-38728dupT		-/-	0.0021078645151911615	AMR
chr15	88522711	G	GA	FP/HET	504	10	494	0.0218	NTRK3	CCDS10340.1;ENST00000394480.6;NM_002530.3	intronic	c.1586-38728dupT		-/-	0.0021078645151911615	AMR
chr15	88522711	G	GA	FP/HET	504	10	494	0.0218	NTRK3	CCDS32322.1;ENST00000360948.6;ENST00000629765.2;NM_001012338.2	intronic	c.1586-38728dupT		-/-	0.0021078645151911615	AMR
chr15	93499749	AATGATGACTCTTTATTGT	A	HET	1209	530	679	0.4392	CHD2	CCDS10374.2;ENST00000394196.8;NM_001271.3	inframe	c.1873_1890del	p.D625_Y630del	GATGACTCTTTATTGTATaaa/aaa
chr15	93540315	G	GA	FP/HET	903	22	881	0.0244	CHD2	CCDS10374.2;ENST00000394196.8;NM_001271.3	essential_splice_site	c.3734dupA	p.?	-/-	0.018883505835719006	AMR
chr15	93545433	G	GA	FP/HET	771	19	752	0.0259	CHD2	CCDS10374.2;ENST00000394196.8;NM_001271.3	frameshift	c.4173dupA	p.Q1392Tfs*17	cagaag/Acagaag	0.00880484988452656	AMR
chr15	99439963	A	AT	FP/HET	674	15	659	0.0223	IGF1R	CCDS73785.1;ENST00000558762.5;NM_001291858.1	intronic	c.954-13dupT		-/-	0.0016730215547428216	NFE
chr15	99439963	A	AT	FP/HET	674	15	659	0.0223	IGF1R	CCDS10378.1;ENST00000268035.10;NM_000875.4	intronic	c.954-13dupT		-/-	0.0016730215547428216	NFE
chr16	3808052	TA	T	FP/HET	472	27	445	0.0593	CREBBP	CCDS45399.1;ENST00000382070.7;NM_001079846.1	splice_region	c.3256-4delT	p.?	-/-	0.41895547232625885	AFR
chr16	3808052	TA	T	FP/HET	472	27	445	0.0593	CREBBP	CCDS10509.1;ENST00000262367.9;NM_004380.2	splice_region	c.3370-4delT	p.?	-/-	0.41895547232625885	AFR
chr16	3808052	T	TA	FP/HET	472	42	430	0.089	CREBBP	CCDS45399.1;ENST00000382070.7;NM_001079846.1	splice_region	c.3256-4dupT	p.?	-/-	0.20742384264811706	AMR
chr16	3808052	T	TA	FP/HET	472	42	430	0.089	CREBBP	CCDS10509.1;ENST00000262367.9;NM_004380.2	splice_region	c.3370-4dupT	p.?	-/-	0.20742384264811706	AMR
chr16	9934686	AAAAAG	A	FP/HET	743	37	706	0.0511	GRIN2A	CCDS10539.1;ENST00000330684;NM_000833.4;NM_001134407.2	intronic	c.1498-34_1498-30delCTTTT		-/-	0.0013904338153503894	AFR
chr16	9934686	AAAAAG	A	FP/HET	743	37	706	0.0511	GRIN2A	CCDS45407.1;ENST00000562109.5;NM_001134408.2	intronic	c.1498-34_1498-30delCTTTT		-/-	0.0013904338153503894	AFR
chr16	9934687	AAAAG	A	FP/HET	733	71	662	0.0982	GRIN2A	CCDS10539.1;ENST00000330684;NM_000833.4;NM_001134407.2	intronic	c.1498-34_1498-31delCTTT		-/-	0.007373956785183491	AFR
chr16	9934687	AAAAG	A	FP/HET	733	71	662	0.0982	GRIN2A	CCDS45407.1;ENST00000562109.5;NM_001134408.2	intronic	c.1498-34_1498-31delCTTT		-/-	0.007373956785183491	AFR
chr16	31195759	C	CT	FP/HET	627	45	582	0.0718	FUS	CCDS58454.1;ENST00000380244.7;NM_001170634.1	intronic	c.520+59dupT		-/-	0.15862192714875292	AFR
chr16	31195759	C	CT	FP/HET	627	45	582	0.0718	FUS	CCDS10707.1;ENST00000254108.11;NM_004960.3	intronic	c.523+59dupT		-/-	0.15862192714875292	AFR
chr16	31195759	CT	C	FP/HET	627	61	566	0.0973	FUS	CCDS58454.1;ENST00000380244.7;NM_001170634.1	intronic	c.520+59delT		-/-	0.3253453153602929	AMR
chr16	31195759	CT	C	FP/HET	627	61	566	0.0973	FUS	CCDS10707.1;ENST00000254108.11;NM_004960.3	intronic	c.523+59delT		-/-	0.3253453153602929	AMR
chr16	31196141	GTCTTTTTACTT	G	HET	717	331	386	0.463	FUS	CCDS58454.1;ENST00000380244.7;NM_001170634.1	intronic	c.521-112_521-102del		-/-	0.3157201212280933	NFE
chr16	31196141	GTCTTTTTACTT	G	HET	717	331	386	0.463	FUS	CCDS10707.1;ENST00000254108.11;NM_004960.3	intronic	c.524-112_524-102del		-/-	0.3157201212280933	NFE
chr16	31196224	G	GT	FP/HET	702	50	652	0.0726	FUS	CCDS58454.1;ENST00000380244.7;NM_001170634.1	intronic	c.521-24dupT		-/-	0.22575566750629722	SAS
chr16	31196224	G	GT	FP/HET	702	50	652	0.0726	FUS	CCDS10707.1;ENST00000254108.11;NM_004960.3	intronic	c.524-24dupT		-/-	0.22575566750629722	SAS
chr16	31196224	GT	G	FP/HET	702	27	675	0.0385	FUS	CCDS58454.1;ENST00000380244.7;NM_001170634.1	intronic	c.521-24delT		-/-	0.019509168619881428	AFR
chr16	31196224	GT	G	FP/HET	702	27	675	0.0385	FUS	CCDS10707.1;ENST00000254108.11;NM_004960.3	intronic	c.524-24delT		-/-	0.019509168619881428	AFR
chr16	31199610	G	GT	FP/HET	848	49	799	0.0578	FUS	CCDS58454.1;ENST00000380244.7;NM_001170634.1	intronic	c.797-26dupT		-/-	0.05165262475696695	AMR
chr16	31199610	G	GT	FP/HET	848	49	799	0.0578	FUS	CCDS10707.1;ENST00000254108.11;NM_004960.3	intronic	c.800-26dupT		-/-	0.05165262475696695	AMR
chr16	31199610	GT	G	FP/HET	848	20	828	0.0236	FUS	CCDS58454.1;ENST00000380244.7;NM_001170634.1	intronic	c.797-26delT		-/-	0.005061460592913955	OTH
chr16	31199610	GT	G	FP/HET	848	20	828	0.0236	FUS	CCDS10707.1;ENST00000254108.11;NM_004960.3	intronic	c.800-26delT		-/-	0.005061460592913955	OTH
chr16	31202698	A	AT	FP/HET	629	65	564	0.1049	FUS	CCDS58454.1;ENST00000380244.7;NM_001170634.1	splice_region	c.1539-5dupT	p.?	-/-	0.13031550068587106	SAS
chr16	31202698	A	AT	FP/HET	629	65	564	0.1049	FUS	CCDS10707.1;ENST00000254108.11;NM_004960.3	splice_region	c.1542-5dupT	p.?	-/-	0.13031550068587106	SAS
chr16	31202698	A	ATT	FP/HET	629	14	615	0.0223	FUS	CCDS58454.1;ENST00000380244.7;NM_001170634.1	splice_region	c.1539-6_1539-5dupTT	p.?	-/-	0.006067320882135697	SAS
chr16	31202698	A	ATT	FP/HET	629	14	615	0.0223	FUS	CCDS10707.1;ENST00000254108.11;NM_004960.3	splice_region	c.1542-6_1542-5dupTT	p.?	-/-	0.006067320882135697	SAS
chr16	31202698	AT	A	FP/HET	629	105	524	0.1685	FUS	CCDS58454.1;ENST00000380244.7;NM_001170634.1	splice_region	c.1539-5delT	p.?	-/-	0.3660585260115607	AMR
chr16	31202698	AT	A	FP/HET	629	105	524	0.1685	FUS	CCDS10707.1;ENST00000254108.11;NM_004960.3	splice_region	c.1542-5delT	p.?	-/-	0.3660585260115607	AMR
chr16	31202698	ATT	A	FP/HET	629	34	595	0.0541	FUS	CCDS58454.1;ENST00000380244.7;NM_001170634.1	splice_region	c.1539-6_1539-5delTT	p.?	-/-	0.015616756357497099	SAS
chr16	31202698	ATT	A	FP/HET	629	34	595	0.0541	FUS	CCDS10707.1;ENST00000254108.11;NM_004960.3	splice_region	c.1542-6_1542-5delTT	p.?	-/-	0.015616756357497099	SAS
chr16	57070004	C	CT	HET	1242	568	674	0.4581	NLRC5	CCDS81985.1;ENST00000539144.5;NM_001330552.1	splice_region	c.2628-8_2628-7insT	p.?	-/-	0.6415704014863882	AFR
chr16	57070004	C	CT	HET	1242	568	674	0.4581	NLRC5	CCDS10773.1;ENST00000262510.10;ENST00000436936.5;NM_032206.4	splice_region	c.2628-8_2628-7insT	p.?	-/-	0.6415704014863882	AFR
chr16	72831357	CTTG	C	FP/HET	1436	47	1389	0.0334	ZFHX3	CCDS10908.1;ENST00000268489.9;ENST00000641206.2;NM_006885.3	inframe	c.5221_5223delCAA	p.Q1741del	CAAgca/gca	0.013862043382338585	NFE
chr16	72831357	CTTG	C	FP/HET	1436	47	1389	0.0334	ZFHX3	CCDS54035.1;ENST00000397992;NM_001164766.1	inframe	c.2479_2481delCAA	p.Q827del	CAAgca/gca	0.013862043382338585	NFE
chr16	72832618	TAA	T	FP/HET	662	17	645	0.0257	ZFHX3	CCDS54035.1;ENST00000397992;NM_001164766.1	splice_region	c.1226-7_1226-6delTT	p.?	-/-	0.008882023556671172	SAS
chr16	72832618	TAA	T	FP/HET	662	17	645	0.0257	ZFHX3	CCDS10908.1;ENST00000268489.9;ENST00000641206.2;NM_006885.3	splice_region	c.3968-7_3968-6delTT	p.?	-/-	0.008882023556671172	SAS
chr16	72832618	TA	T	FP/HET	662	82	580	0.1239	ZFHX3	CCDS54035.1;ENST00000397992;NM_001164766.1	splice_region	c.1226-6delT	p.?	-/-	0.4335779107935895	SAS
chr16	72832618	TA	T	FP/HET	662	82	580	0.1239	ZFHX3	CCDS10908.1;ENST00000268489.9;ENST00000641206.2;NM_006885.3	splice_region	c.3968-6delT	p.?	-/-	0.4335779107935895	SAS
chr16	72832618	T	TA	FP/HET	662	37	625	0.0574	ZFHX3	CCDS54035.1;ENST00000397992;NM_001164766.1	splice_region	c.1226-6dupT	p.?	-/-	0.13886634983192303	AFR
chr16	72832618	T	TA	FP/HET	662	37	625	0.0574	ZFHX3	CCDS10908.1;ENST00000268489.9;ENST00000641206.2;NM_006885.3	splice_region	c.3968-6dupT	p.?	-/-	0.13886634983192303	AFR
chr16	72991696	T	TGCC	FP/HET	959	236	723	0.2461	ZFHX3	CCDS10908.1;ENST00000268489.9;ENST00000641206.2;NM_006885.3	inframe	c.2346_2348dupGGC	p.A784dup	gcagcc/gcGGCagcc	0.005041988465819028	NFE
chr16	81904433	TG	T	HOM	710	710	0	1.0	PLCG2	CCDS42204.1;ENST00000564138.5;NM_002661.4	intronic	c.565-22delG		-/-	0.6074217388273025	NFE
chr16	81954788	T	TG	FP/HET	669	16	653	0.0254	PLCG2	CCDS42204.1;ENST00000564138.5;NM_002661.4	intronic	c.2236-15_2236-14insG		-/-	4.48957e+11	SAS
chr17	7579643	CCCCCAGCCCTCCAGGT	C	HET	992	633	359	0.6391	TP53	CCDS11118.1;ENST00000269305.8;ENST00000445888.6;NM_000546.5;NM_001126112.2	intronic	c.96+41_97-54del		-/-	0.8464912280701754	NFE
chr17	7579643	CCCCCAGCCCTCCAGGT	C	HET	992	633	359	0.6391	TP53	CCDS45606.1;ENST00000420246.6;ENST00000617185.4;NM_001126114.2	intronic	c.96+41_97-54del		-/-	0.8464912280701754	NFE
chr17	7579643	CCCCCAGCCCTCCAGGT	C	HET	992	633	359	0.6391	TP53	CCDS45605.1;ENST00000455263.6;NM_001126113.2	intronic	c.96+41_97-54del		-/-	0.8464912280701754	NFE
chr17	12903598	GAA	G	FP/HET	754	44	710	0.0584	ELAC2	CCDS54093.1;ENST00000426905.7;NM_001165962.1	splice_region	c.1185-9_1185-8delTT	p.?	-/-
chr17	12903598	GAA	G	FP/HET	754	44	710	0.0584	ELAC2	CCDS11164.1;ENST00000338034.8;NM_018127.6	splice_region	c.1305-9_1305-8delTT	p.?	-/-
chr17	12909046	A	AATC	HET	740	356	384	0.4824	ELAC2	CCDS54093.1;ENST00000426905.7;NM_001165962.1	intronic	c.750+21_750+23dupGAT		-/-	0.3030470914127424	OTH
chr17	12909046	A	AATC	HET	740	356	384	0.4824	ELAC2	CCDS11164.1;ENST00000338034.8;NM_018127.6	intronic	c.870+21_870+23dupGAT		-/-	0.3030470914127424	OTH
chr17	21204314	TTG	T	HET	1439	617	822	0.4288	MAP2K3	CCDS11218.1;ENST00000316920.10;ENST00000361818.9;ENST00000613338.4;NM_001316332.1;NM_002756.4	intronic	c.312+10_312+11delTG		-/-	0.4140978567159081	AMR
chr17	21204314	TTG	T	HET	1439	617	822	0.4288	MAP2K3	CCDS11217.1;ENST00000342679.8;NM_145109.2	intronic	c.399+10_399+11delTG		-/-	0.4140978567159081	AMR
chr17	21204318	A	ACG	HET	1375	591	784	0.4305	MAP2K3	CCDS11218.1;ENST00000316920.10;ENST00000361818.9;ENST00000613338.4;NM_001316332.1;NM_002756.4	intronic	c.312+13_312+14insCG		-/-	0.39030710915138855	AMR
chr17	21204318	A	ACG	HET	1375	591	784	0.4305	MAP2K3	CCDS11217.1;ENST00000342679.8;NM_145109.2	intronic	c.399+13_399+14insCG		-/-	0.39030710915138855	AMR
chr17	21205592	GGC	G	FP/HET	1085	267	818	0.2461	MAP2K3	CCDS11218.1;ENST00000316920.10;ENST00000361818.9;ENST00000613338.4;NM_001316332.1;NM_002756.4	intronic	c.429+23_429+24delCG		-/-	0.49869892397496307	SAS
chr17	21205592	GGC	G	FP/HET	1085	267	818	0.2461	MAP2K3	CCDS11217.1;ENST00000342679.8;NM_145109.2	intronic	c.516+23_516+24delCG		-/-	0.49869892397496307	SAS
chr17	21215434	A	AC	HET	1488	674	814	0.4536	MAP2K3	CCDS11218.1;ENST00000316920.10;ENST00000361818.9;ENST00000613338.4;NM_001316332.1;NM_002756.4	intronic	c.688-15dupC		-/-	0.4983065198983912	EAS
chr17	21215434	A	AC	HET	1488	674	814	0.4536	MAP2K3	CCDS11217.1;ENST00000342679.8;NM_145109.2	intronic	c.775-15dupC		-/-	0.4983065198983912	EAS
chr17	29482977	G	GT	FP/HET	480	21	459	0.0438	NF1	CCDS45645.1;ENST00000431387.8;NM_001128147.2	intronic	c.61-14dupT		-/-	0.044954128440366975	AFR
chr17	29482977	G	GT	FP/HET	480	21	459	0.0438	NF1	CCDS11264.1;ENST00000356175.7;NM_000267.3	intronic	c.61-14dupT		-/-	0.044954128440366975	AFR
chr17	29482977	G	GT	FP/HET	480	21	459	0.0438	NF1	CCDS42292.1;ENST00000358273.8;NM_001042492.2	intronic	c.61-14dupT		-/-	0.044954128440366975	AFR
chr17	29508819	A	AT	FP/HET	584	45	539	0.0771	NF1	CCDS45645.1;ENST00000431387.8;NM_001128147.2	intronic	c.730+32dupT		-/-	0.6570848304952351	NFE
chr17	29508819	A	AT	FP/HET	584	45	539	0.0771	NF1	CCDS11264.1;ENST00000356175.7;NM_000267.3	intronic	c.730+32dupT		-/-	0.6570848304952351	NFE
chr17	29508819	A	AT	FP/HET	584	45	539	0.0771	NF1	CCDS42292.1;ENST00000358273.8;NM_001042492.2	intronic	c.730+32dupT		-/-	0.6570848304952351	NFE
chr17	29508819	AT	A	FP/HET	584	70	514	0.1199	NF1	CCDS45645.1;ENST00000431387.8;NM_001128147.2	intronic	c.730+32delT		-/-	0.04696060527002348	AFR
chr17	29508819	AT	A	FP/HET	584	70	514	0.1199	NF1	CCDS11264.1;ENST00000356175.7;NM_000267.3	intronic	c.730+32delT		-/-	0.04696060527002348	AFR
chr17	29508819	AT	A	FP/HET	584	70	514	0.1199	NF1	CCDS42292.1;ENST00000358273.8;NM_001042492.2	intronic	c.730+32delT		-/-	0.04696060527002348	AFR
chr17	29508819	ATT	A	FP/HET	584	26	558	0.0462	NF1	CCDS45645.1;ENST00000431387.8;NM_001128147.2	intronic	c.730+31_730+32delTT		-/-	0.017740673102008872	AFR
chr17	29508819	ATT	A	FP/HET	584	26	558	0.0462	NF1	CCDS11264.1;ENST00000356175.7;NM_000267.3	intronic	c.730+31_730+32delTT		-/-	0.017740673102008872	AFR
chr17	29508819	ATT	A	FP/HET	584	26	558	0.0462	NF1	CCDS42292.1;ENST00000358273.8;NM_001042492.2	intronic	c.730+31_730+32delTT		-/-	0.017740673102008872	AFR
chr17	29510307	A	AT	FP/HET	760	25	735	0.0342	NF1	CCDS45645.1;ENST00000431387.8;NM_001128147.2	intronic	c.888+634dupT		-/-	0.04578369539827143	AFR
chr17	29510307	A	AT	FP/HET	760	25	735	0.0342	NF1	CCDS11264.1;ENST00000356175.7;NM_000267.3	intronic	c.888+634dupT		-/-	0.04578369539827143	AFR
chr17	29510307	A	AT	FP/HET	760	25	735	0.0342	NF1	CCDS42292.1;ENST00000358273.8;NM_001042492.2	intronic	c.888+634dupT		-/-	0.04578369539827143	AFR
chr17	29510307	AT	A	FP/HET	760	18	742	0.0237	NF1	CCDS45645.1;ENST00000431387.8;NM_001128147.2	intronic	c.888+634delT		-/-
chr17	29510307	AT	A	FP/HET	760	18	742	0.0237	NF1	CCDS11264.1;ENST00000356175.7;NM_000267.3	intronic	c.888+634delT		-/-
chr17	29510307	AT	A	FP/HET	760	18	742	0.0237	NF1	CCDS42292.1;ENST00000358273.8;NM_001042492.2	intronic	c.888+634delT		-/-
chr17	29528406	C	CT	FP/HET	456	17	439	0.0373	NF1	CCDS45645.1;ENST00000431387.8;NM_001128147.2	intronic	c.1186-13dupT		-/-	0.009742681335073652	AMR
chr17	29528406	C	CT	FP/HET	456	17	439	0.0373	NF1	CCDS11264.1;ENST00000356175.7;NM_000267.3	intronic	c.1186-13dupT		-/-	0.009742681335073652	AMR
chr17	29528406	C	CT	FP/HET	456	17	439	0.0373	NF1	CCDS42292.1;ENST00000358273.8;NM_001042492.2	intronic	c.1186-13dupT		-/-	0.009742681335073652	AMR
chr17	29528406	CT	C	FP/HET	456	10	446	0.0241	NF1	CCDS45645.1;ENST00000431387.8;NM_001128147.2	intronic	c.1186-13delT		-/-	0.0025689032089519746	NFE
chr17	29528406	CT	C	FP/HET	456	10	446	0.0241	NF1	CCDS11264.1;ENST00000356175.7;NM_000267.3	intronic	c.1186-13delT		-/-	0.0025689032089519746	NFE
chr17	29528406	CT	C	FP/HET	456	10	446	0.0241	NF1	CCDS42292.1;ENST00000358273.8;NM_001042492.2	intronic	c.1186-13delT		-/-	0.0025689032089519746	NFE
chr17	29559061	A	AT	FP/HET	304	44	260	0.148	NF1	CCDS11264.1;ENST00000356175.7;NM_000267.3	splice_region	c.3198-4dupT	p.?	-/-	0.2496194824961948	EAS
chr17	29559061	A	AT	FP/HET	304	44	260	0.148	NF1	CCDS42292.1;ENST00000358273.8;NM_001042492.2	splice_region	c.3198-4dupT	p.?	-/-	0.2496194824961948	EAS
chr17	29559061	A	ATT	FP/HET	304	39	265	0.1283	NF1	CCDS11264.1;ENST00000356175.7;NM_000267.3	splice_region	c.3198-5_3198-4dupTT	p.?	-/-	0.09379756468797565	EAS
chr17	29559061	A	ATT	FP/HET	304	39	265	0.1283	NF1	CCDS42292.1;ENST00000358273.8;NM_001042492.2	splice_region	c.3198-5_3198-4dupTT	p.?	-/-	0.09379756468797565	EAS
chr17	29559061	A	ATTT	FP/HET	304	13	291	0.0428	NF1	CCDS11264.1;ENST00000356175.7;NM_000267.3	splice_region	c.3198-6_3198-4dupTTT	p.?	-/-	0.0410958904109589	EAS
chr17	29559061	A	ATTT	FP/HET	304	13	291	0.0428	NF1	CCDS42292.1;ENST00000358273.8;NM_001042492.2	splice_region	c.3198-6_3198-4dupTTT	p.?	-/-	0.0410958904109589	EAS
chr17	29559061	AT	A	FP/HET	304	17	287	0.0592	NF1	CCDS11264.1;ENST00000356175.7;NM_000267.3	splice_region	c.3198-4delT	p.?	-/-	0.05958005249343832	AMR
chr17	29559061	AT	A	FP/HET	304	17	287	0.0592	NF1	CCDS42292.1;ENST00000358273.8;NM_001042492.2	splice_region	c.3198-4delT	p.?	-/-	0.05958005249343832	AMR
chr17	29563068	G	GTT	HET	658	388	270	0.5897	NF1	CCDS11264.1;ENST00000356175.7;NM_000267.3	intronic	c.3974+34_3974+35dupTT		-/-	7.89889e+11	AFR
chr17	29563068	G	GTT	HET	658	388	270	0.5897	NF1	CCDS42292.1;ENST00000358273.8;NM_001042492.2	intronic	c.3974+34_3974+35dupTT		-/-	7.89889e+11	AFR
chr17	29663625	T	TA	HET	397	239	158	0.6045	NF1	CCDS11264.1;ENST00000356175.7;NM_000267.3	intronic	c.6085-17dupA		-/-	0.4004981024667932	AFR
chr17	29663625	T	TA	HET	397	239	158	0.6045	NF1	CCDS42292.1;ENST00000358273.8;NM_001042492.2	intronic	c.6148-17dupA		-/-	0.4004981024667932	AFR
chr17	29685207	A	AAGATCGGAAG	FP/HET	893	18	875	0.0202	NF1	CCDS11264.1;ENST00000356175.7;NM_000267.3	intronic	c.7908-289_7908-288insATCGGAAGAG		-/-
chr17	29685207	A	AAGATCGGAAG	FP/HET	893	18	875	0.0202	NF1	CCDS42292.1;ENST00000358273.8;NM_001042492.2	intronic	c.7971-289_7971-288insATCGGAAGAG		-/-
chr17	30266542	A	AT	FP/HET	435	58	377	0.1356	SUZ12	CCDS82101.1;ENST00000580398;NM_001321207.1	intronic	c.275-747dupT		-/-	0.051235370611183356	AFR
chr17	30266542	A	AT	FP/HET	435	58	377	0.1356	SUZ12	CCDS11270.1;ENST00000322652.9;NM_015355.3	intronic	c.275-747dupT		-/-	0.051235370611183356	AFR
chr17	30266542	A	ATT	FP/HET	435	15	420	0.0345	SUZ12	CCDS82101.1;ENST00000580398;NM_001321207.1	intronic	c.275-748_275-747dupTT		-/-	6.88494e+11	NFE
chr17	30266542	A	ATT	FP/HET	435	15	420	0.0345	SUZ12	CCDS11270.1;ENST00000322652.9;NM_015355.3	intronic	c.275-748_275-747dupTT		-/-	6.88494e+11	NFE
chr17	30266542	AT	A	FP/HET	435	45	390	0.1057	SUZ12	CCDS82101.1;ENST00000580398;NM_001321207.1	intronic	c.275-747delT		-/-	0.00359547123623011	NFE
chr17	30266542	AT	A	FP/HET	435	45	390	0.1057	SUZ12	CCDS11270.1;ENST00000322652.9;NM_015355.3	intronic	c.275-747delT		-/-	0.00359547123623011	NFE
chr17	30266542	ATT	A	FP/HET	435	10	425	0.023	SUZ12	CCDS82101.1;ENST00000580398;NM_001321207.1	intronic	c.275-748_275-747delTT		-/-	2.29498e+11	NFE
chr17	30266542	ATT	A	FP/HET	435	10	425	0.023	SUZ12	CCDS11270.1;ENST00000322652.9;NM_015355.3	intronic	c.275-748_275-747delTT		-/-	2.29498e+11	NFE
chr17	30267187	A	ATATT	HET	693	218	475	0.3146	SUZ12	CCDS82101.1;ENST00000580398;NM_001321207.1	intronic	c.275-116_275-115insTTTA		-/-	0.22187354718735472	AFR
chr17	30267187	A	ATATT	HET	693	218	475	0.3146	SUZ12	CCDS11270.1;ENST00000322652.9;NM_015355.3	intronic	c.275-116_275-115insTTTA		-/-	0.22187354718735472	AFR
chr17	30293149	C	CT	HET	504	158	346	0.3135	SUZ12	CCDS82101.1;ENST00000580398;NM_001321207.1	intronic	c.387-3dupT		-/-	0.194515852613539	SAS
chr17	30293149	C	CT	HET	504	158	346	0.3135	SUZ12	CCDS11270.1;ENST00000322652.9;NM_015355.3	intronic	c.456-3dupT		-/-	0.194515852613539	SAS
chr17	30293149	C	CTT	FP/HET	504	33	471	0.0655	SUZ12	CCDS82101.1;ENST00000580398;NM_001321207.1	intronic	c.387-4_387-3dupTT		-/-	0.006783776063981719	SAS
chr17	30293149	C	CTT	FP/HET	504	33	471	0.0655	SUZ12	CCDS11270.1;ENST00000322652.9;NM_015355.3	intronic	c.456-4_456-3dupTT		-/-	0.006783776063981719	SAS
chr17	30293149	CT	C	FP/HET	504	42	462	0.0853	SUZ12	CCDS82101.1;ENST00000580398;NM_001321207.1	splice_region	c.387-3delT	p.?	-/-	0.30576779026217227	AMR
chr17	30293149	CT	C	FP/HET	504	42	462	0.0853	SUZ12	CCDS11270.1;ENST00000322652.9;NM_015355.3	splice_region	c.456-3delT	p.?	-/-	0.30576779026217227	AMR
chr17	30293149	CTT	C	FP/HET	504	10	494	0.0218	SUZ12	CCDS82101.1;ENST00000580398;NM_001321207.1	splice_region	c.387-4_387-3delTT	p.?	-/-	0.016760404949381327	EAS
chr17	30293149	CTT	C	FP/HET	504	10	494	0.0218	SUZ12	CCDS11270.1;ENST00000322652.9;NM_015355.3	splice_region	c.456-4_456-3delTT	p.?	-/-	0.016760404949381327	EAS
chr17	30302736	A	AT	FP/HET	485	17	468	0.0351	SUZ12	CCDS82101.1;ENST00000580398;NM_001321207.1	intronic	c.754+15dupT		-/-	0.03990701278574196	SAS
chr17	30302736	A	AT	FP/HET	485	17	468	0.0351	SUZ12	CCDS11270.1;ENST00000322652.9;NM_015355.3	intronic	c.823+15dupT		-/-	0.03990701278574196	SAS
chr17	30302736	AT	A	FP/HET	485	19	466	0.0392	SUZ12	CCDS82101.1;ENST00000580398;NM_001321207.1	intronic	c.754+15delT		-/-	0.045557533581485676	AMR
chr17	30302736	AT	A	FP/HET	485	19	466	0.0392	SUZ12	CCDS11270.1;ENST00000322652.9;NM_015355.3	intronic	c.823+15delT		-/-	0.045557533581485676	AMR
chr17	30320860	C	CT	HET	523	213	310	0.4073	SUZ12	CCDS82101.1;ENST00000580398;NM_001321207.1	intronic	c.1225-13dupT		-/-	0.29773516283683255	SAS
chr17	30320860	C	CT	HET	523	213	310	0.4073	SUZ12	CCDS11270.1;ENST00000322652.9;NM_015355.3	intronic	c.1294-13dupT		-/-	0.29773516283683255	SAS
chr17	30320860	CT	C	FP/HET	523	14	509	0.0268	SUZ12	CCDS82101.1;ENST00000580398;NM_001321207.1	intronic	c.1225-13delT		-/-	0.05525008868393047	AMR
chr17	30320860	CT	C	FP/HET	523	14	509	0.0268	SUZ12	CCDS11270.1;ENST00000322652.9;NM_015355.3	intronic	c.1294-13delT		-/-	0.05525008868393047	AMR
chr17	30321556	A	AT	FP/HET	471	9	462	0.0212	SUZ12	CCDS82101.1;ENST00000580398;NM_001321207.1	intronic	c.1369-16dupT		-/-	0.025313344802162692	SAS
chr17	30321556	A	AT	FP/HET	471	9	462	0.0212	SUZ12	CCDS11270.1;ENST00000322652.9;NM_015355.3	intronic	c.1438-16dupT		-/-	0.025313344802162692	SAS
chr17	30321556	AT	A	FP/HET	471	20	451	0.0425	SUZ12	CCDS82101.1;ENST00000580398;NM_001321207.1	intronic	c.1369-16delT		-/-	0.11292700909314328	SAS
chr17	30321556	AT	A	FP/HET	471	20	451	0.0425	SUZ12	CCDS11270.1;ENST00000322652.9;NM_015355.3	intronic	c.1438-16delT		-/-	0.11292700909314328	SAS
chr17	34150547	CA	C	FP/HET	165	9	156	0.0606	TAF15	CCDS32623.1;ENST00000605844.5;NM_139215.2	intronic	c.485-523delA		-/-	0.002539318479685452	NFE
chr17	34150547	CA	C	FP/HET	165	9	156	0.0606	TAF15	CCDS59279.1;ENST00000604841.5;NM_003487.3	intronic	c.476-523delA		-/-	0.002539318479685452	NFE
chr17	34150547	C	CA	FP/HET	165	8	157	0.0545	TAF15	CCDS32623.1;ENST00000605844.5;NM_139215.2	intronic	c.485-523dupA		-/-	0.009989200863930885	AFR
chr17	34150547	C	CA	FP/HET	165	8	157	0.0545	TAF15	CCDS59279.1;ENST00000604841.5;NM_003487.3	intronic	c.476-523dupA		-/-	0.009989200863930885	AFR
chr17	34150710	CAAAA	C	FP/HET	432	12	420	0.0278	TAF15	CCDS32623.1;ENST00000605844.5;NM_139215.2	intronic	c.485-353_485-350delAAAA		-/-
chr17	34150710	CAAAA	C	FP/HET	432	12	420	0.0278	TAF15	CCDS59279.1;ENST00000604841.5;NM_003487.3	intronic	c.476-353_476-350delAAAA		-/-
chr17	34150710	CAAA	C	FP/HET	432	14	418	0.0347	TAF15	CCDS32623.1;ENST00000605844.5;NM_139215.2	intronic	c.485-352_485-350delAAA		-/-
chr17	34150710	CAAA	C	FP/HET	432	14	418	0.0347	TAF15	CCDS59279.1;ENST00000604841.5;NM_003487.3	intronic	c.476-352_476-350delAAA		-/-
chr17	34150710	CAA	C	FP/HET	432	42	390	0.0995	TAF15	CCDS32623.1;ENST00000605844.5;NM_139215.2	intronic	c.485-351_485-350delAA		-/-	0.36685288640595903	AFR
chr17	34150710	CAA	C	FP/HET	432	42	390	0.0995	TAF15	CCDS59279.1;ENST00000604841.5;NM_003487.3	intronic	c.476-351_476-350delAA		-/-	0.36685288640595903	AFR
chr17	34150710	CA	C	FP/HET	432	73	359	0.169	TAF15	CCDS32623.1;ENST00000605844.5;NM_139215.2	intronic	c.485-350delA		-/-	0.09962756052141528	AFR
chr17	34150710	CA	C	FP/HET	432	73	359	0.169	TAF15	CCDS59279.1;ENST00000604841.5;NM_003487.3	intronic	c.476-350delA		-/-	0.09962756052141528	AFR
chr17	34150710	C	CAA	FP/HET	432	8	424	0.0208	TAF15	CCDS32623.1;ENST00000605844.5;NM_139215.2	intronic	c.485-351_485-350dupAA		-/-	0.008317214700193424	NFE
chr17	34150710	C	CAA	FP/HET	432	8	424	0.0208	TAF15	CCDS59279.1;ENST00000604841.5;NM_003487.3	intronic	c.476-351_476-350dupAA		-/-	0.008317214700193424	NFE
chr17	34150710	C	CA	FP/HET	432	42	390	0.0995	TAF15	CCDS32623.1;ENST00000605844.5;NM_139215.2	intronic	c.485-350dupA		-/-	0.04352886405959032	AFR
chr17	34150710	C	CA	FP/HET	432	42	390	0.0995	TAF15	CCDS59279.1;ENST00000604841.5;NM_003487.3	intronic	c.476-350dupA		-/-	0.04352886405959032	AFR
chr17	38489894	C	CT	FP/HET	280	11	269	0.0393	RARA	CCDS45671.1;ENST00000425707.7;NM_001145302.2	intronic	c.178+2258dupT		-/-
chr17	38489894	C	CT	FP/HET	280	11	269	0.0393	RARA	CCDS11366.1;ENST00000254066.9;ENST00000394089.6;NM_000964.3;NM_001145301.2	intronic	c.178+2258dupT		-/-
chr17	38489894	CT	C	FP/HET	280	26	254	0.0929	RARA	CCDS45671.1;ENST00000425707.7;NM_001145302.2	intronic	c.178+2258delT		-/-
chr17	38489894	CT	C	FP/HET	280	26	254	0.0929	RARA	CCDS11366.1;ENST00000254066.9;ENST00000394089.6;NM_000964.3;NM_001145301.2	intronic	c.178+2258delT		-/-
chr17	38494958	CAAA	C	FP/HET	230	4	226	0.0217	RARA	CCDS45671.1;ENST00000425707.7;NM_001145302.2	intronic	c.178+7329_178+7331delAAA		-/-
chr17	38494958	CAAA	C	FP/HET	230	4	226	0.0217	RARA	CCDS11366.1;ENST00000254066.9;ENST00000394089.6;NM_000964.3;NM_001145301.2	intronic	c.178+7329_178+7331delAAA		-/-
chr17	38494958	CAA	C	FP/HET	230	23	207	0.1	RARA	CCDS45671.1;ENST00000425707.7;NM_001145302.2	intronic	c.178+7330_178+7331delAA		-/-
chr17	38494958	CAA	C	FP/HET	230	23	207	0.1	RARA	CCDS11366.1;ENST00000254066.9;ENST00000394089.6;NM_000964.3;NM_001145301.2	intronic	c.178+7330_178+7331delAA		-/-
chr17	38494958	CA	C	FP/HET	230	16	214	0.0696	RARA	CCDS45671.1;ENST00000425707.7;NM_001145302.2	intronic	c.178+7331delA		-/-
chr17	38494958	CA	C	FP/HET	230	16	214	0.0696	RARA	CCDS11366.1;ENST00000254066.9;ENST00000394089.6;NM_000964.3;NM_001145301.2	intronic	c.178+7331delA		-/-
chr17	38494958	C	CAA	FP/HET	230	12	218	0.0565	RARA	CCDS45671.1;ENST00000425707.7;NM_001145302.2	intronic	c.178+7330_178+7331dupAA		-/-
chr17	38494958	C	CAA	FP/HET	230	12	218	0.0565	RARA	CCDS11366.1;ENST00000254066.9;ENST00000394089.6;NM_000964.3;NM_001145301.2	intronic	c.178+7330_178+7331dupAA		-/-
chr17	38494958	C	CA	FP/HET	230	18	212	0.0826	RARA	CCDS45671.1;ENST00000425707.7;NM_001145302.2	intronic	c.178+7331dupA		-/-
chr17	38494958	C	CA	FP/HET	230	18	212	0.0826	RARA	CCDS11366.1;ENST00000254066.9;ENST00000394089.6;NM_000964.3;NM_001145301.2	intronic	c.178+7331dupA		-/-
chr17	38502884	C	CC	FP/HET	213	9	204	0.0469	RARA	CCDS45671.1;ENST00000425707.7;NM_001145302.2	intronic	c.179-5275dupC		-/-
chr17	38502884	C	CC	FP/HET	213	9	204	0.0469	RARA	CCDS42317.1;ENST00000394081.7;NM_001024809.3	intronic	c.164-1681dupC		-/-
chr17	38502884	C	CC	FP/HET	213	9	204	0.0469	RARA	CCDS11366.1;ENST00000254066.9;ENST00000394089.6;NM_000964.3;NM_001145301.2	intronic	c.179-1681dupC		-/-
chr17	38502887	CAA	C	FP/HET	206	5	201	0.0291	RARA	CCDS45671.1;ENST00000425707.7;NM_001145302.2	intronic	c.179-5274_179-5273delAA		-/-
chr17	38502887	CAA	C	FP/HET	206	5	201	0.0291	RARA	CCDS42317.1;ENST00000394081.7;NM_001024809.3	intronic	c.164-1680_164-1679delAA		-/-
chr17	38502887	CAA	C	FP/HET	206	5	201	0.0291	RARA	CCDS11366.1;ENST00000254066.9;ENST00000394089.6;NM_000964.3;NM_001145301.2	intronic	c.179-1680_179-1679delAA		-/-
chr17	38548371	TA	T	FP/HET	1003	56	947	0.0568	TOP2A	CCDS45672.1;ENST00000423485.5;NM_001067.3	intronic	c.4089-9delT		-/-	0.13436796397555484	AMR
chr17	38548371	T	TA	FP/HET	1003	24	979	0.0249	TOP2A	CCDS45672.1;ENST00000423485.5;NM_001067.3	intronic	c.4089-9dupT		-/-	0.03604612299465241	NFE
chr17	38802106	TA	T	FP/HET	471	11	460	0.0234	SMARCE1	CCDS11370.1;ENST00000348513.11;ENST00000643683.1;NM_003079.4	5_prime_UTR_intronic	c.-53delT		-/-	0.0086996336996337	EAS
chr17	38802106	TA	T	FP/HET	471	11	460	0.0234	KRT222	CCDS11371.1;ENST00000476049;NM_152349.2	3_prime_UTR_intronic	c.*10547delT		-/-	0.0086996336996337	EAS
chr17	38802106	T	TA	FP/HET	471	11	460	0.0234	SMARCE1	CCDS11370.1;ENST00000348513.11;ENST00000643683.1;NM_003079.4	5_prime_UTR_intronic	c.-53dupT		-/-	0.0013736263736263737	EAS
chr17	38802106	T	TA	FP/HET	471	11	460	0.0234	KRT222	CCDS11371.1;ENST00000476049;NM_152349.2	3_prime_UTR_intronic	c.*10547dupT		-/-	0.0013736263736263737	EAS
chr17	40854534	G	GT	HOM	1322	1304	18	0.9871	EZH1	CCDS82129.1;ENST00000585893.5;NM_001321082.1	3_prime_UTR	c.*15dupA		-/-	0.5290420943031385	NFE
chr17	40854534	G	GT	HOM	1322	1304	18	0.9871	EZH1	CCDS82130.1;ENST00000415827.6;NM_001321081.1	3_prime_UTR	c.*15dupA		-/-	0.5290420943031385	NFE
chr17	40854534	G	GT	HOM	1322	1304	18	0.9871	EZH1	CCDS32659.1;ENST00000428826.6;ENST00000592743.5;NM_001991.4	3_prime_UTR	c.*15dupA		-/-	0.5290420943031385	NFE
chr17	41615508	CAAA	C	FP/HET	298	12	286	0.0436	ETV4	CCDS58553.1;ENST00000538265.5;ENST00000545954.5;NM_001261437.1;NM_001261438.1	intronic	c.86-1664_86-1662delTTT		-/-	6.80735e+11	NFE
chr17	41615508	CAAA	C	FP/HET	298	12	286	0.0436	ETV4	CCDS11465.1;ENST00000319349.9;ENST00000393664.6;ENST00000591713.5;NM_001079675.2;NM_001986.2	intronic	c.203-1664_203-1662delTTT		-/-	6.80735e+11	NFE
chr17	41615508	CAA	C	FP/HET	298	44	254	0.151	ETV4	CCDS58553.1;ENST00000538265.5;ENST00000545954.5;NM_001261437.1;NM_001261438.1	intronic	c.86-1663_86-1662delTT		-/-	0.06522549385016772	AFR
chr17	41615508	CAA	C	FP/HET	298	44	254	0.151	ETV4	CCDS11465.1;ENST00000319349.9;ENST00000393664.6;ENST00000591713.5;NM_001079675.2;NM_001986.2	intronic	c.203-1663_203-1662delTT		-/-	0.06522549385016772	AFR
chr17	41615508	CA	C	HET	298	140	158	0.4698	ETV4	CCDS58553.1;ENST00000538265.5;ENST00000545954.5;NM_001261437.1;NM_001261438.1	intronic	c.86-1662delT		-/-	0.6822586656727544	AFR
chr17	41615508	CA	C	HET	298	140	158	0.4698	ETV4	CCDS11465.1;ENST00000319349.9;ENST00000393664.6;ENST00000591713.5;NM_001079675.2;NM_001986.2	intronic	c.203-1662delT		-/-	0.6822586656727544	AFR
chr17	41620644	A	ACT	FP/HET	998	65	933	0.0661	ETV4	CCDS58553.1;ENST00000538265.5;ENST00000545954.5;NM_001261437.1;NM_001261438.1	intronic	c.85+1697_85+1698dupAG		-/-
chr17	41620644	A	ACT	FP/HET	998	65	933	0.0661	ETV4	CCDS11465.1;ENST00000319349.9;ENST00000393664.6;ENST00000591713.5;NM_001079675.2;NM_001986.2	intronic	c.202+1697_202+1698dupAG		-/-
chr17	41620644	A	ACTCT	HET	998	519	479	0.521	ETV4	CCDS58553.1;ENST00000538265.5;ENST00000545954.5;NM_001261437.1;NM_001261438.1	intronic	c.85+1695_85+1698dupAGAG		-/-
chr17	41620644	A	ACTCT	HET	998	519	479	0.521	ETV4	CCDS11465.1;ENST00000319349.9;ENST00000393664.6;ENST00000591713.5;NM_001079675.2;NM_001986.2	intronic	c.202+1695_202+1698dupAGAG		-/-
chr17	41620664	T	TCTCA	FP/HET	1147	30	1117	0.0262	ETV4	CCDS58553.1;ENST00000538265.5;ENST00000545954.5;NM_001261437.1;NM_001261438.1	intronic	c.85+1678_85+1679insTGAG		-/-
chr17	41620664	T	TCTCA	FP/HET	1147	30	1117	0.0262	ETV4	CCDS11465.1;ENST00000319349.9;ENST00000393664.6;ENST00000591713.5;NM_001079675.2;NM_001986.2	intronic	c.202+1678_202+1679insTGAG		-/-
chr17	43364293	C	CG	HOM	1477	1428	49	0.9675	MAP3K14	CCDS74079.1;ENST00000344686.6;ENST00000376926.8;NM_003954.5	essential_splice_site	c.654-1dupC	p.?	-/-	1.0	AMR
chr17	47696764	G	GA	FP/HET	572	20	552	0.0367	SPOP	CCDS11551.1;ENST00000347630.6;ENST00000393328.6;ENST00000503676.5;ENST00000504102.5;NM_001007226.1;NM_001007227.1;NM_001007228.1;NM_001007229.1;NM_001007230.1;NM_003563.3	intronic	c.201-18dupT		-/-	0.015799256505576207	AFR
chr17	48266160	CAG	C	FP/HET	1706	85	1621	0.0504	COL1A1	CCDS11561.1;ENST00000225964.9;NM_000088.3	splice_region	c.3046-6_3046-5delCT	p.?	-/-	0.13449781659388646	SAS
chr17	59857599	CA	C	FP/HET	456	16	440	0.0351	BRIP1	CCDS11631.1;ENST00000259008.6;NM_032043.2	intronic	c.1935+22delT		-/-	0.012697889182058048	AMR
chr17	59857599	C	CA	FP/HET	456	37	419	0.0833	BRIP1	CCDS11631.1;ENST00000259008.6;NM_032043.2	intronic	c.1935+22dupT		-/-	0.2363233665559247	SAS
chr17	63052714	TGCC	T	HET	967	368	599	0.3806	GNA13	CCDS11661.1;ENST00000439174.6;NM_006572.5	kozak_sequence	c.-6_-4delGGC		-/-	0.07888716330177178	NFE
chr17	67532239	A	AT	FP/HET	586	13	573	0.0222	MAP2K6	CCDS11686.1;ENST00000590474.6;NM_002758.3	splice_region	c.882-8dupT	p.?	-/-	9.76753e+11	AMR
chr17	67532239	A	AT	FP/HET	586	13	573	0.0222	MAP2K6	CCDS82194.1;ENST00000589647.5;ENST00000613873.4;NM_001330450.1	splice_region	c.714-8dupT	p.?	-/-	9.76753e+11	AMR
chr18	19752072	TACC	T	FP/HET	1605	68	1537	0.0424	GATA6	CCDS11872.1;ENST00000581694;NM_005257.5	inframe	c.996_998delCCA	p.H333del	caCCAtccg/catccg	0.1105606258148631	SAS
chr18	25727760	GAA	G	FP/HET	581	12	569	0.0207	CDH2	CCDS11891.1;ENST00000269141.7;NM_001792.4	intronic	c.61-14_61-13delTT		-/-	0.006237006237006237	SAS
chr18	25727760	GA	G	FP/HET	581	66	515	0.1136	CDH2	CCDS11891.1;ENST00000269141.7;NM_001792.4	intronic	c.61-13delT		-/-	0.34830709830709833	SAS
chr18	25727760	G	GA	FP/HET	581	31	550	0.0534	CDH2	CCDS11891.1;ENST00000269141.7;NM_001792.4	intronic	c.61-13dupT		-/-	0.1471291866028708	AMR
chr18	42456670	C	CTCTT	HOM	1141	1031	110	0.9036	SETBP1	CCDS45859.1;ENST00000426838.8;NM_001130110.1	frameshift	c.681_682insTCTT	p.T228Sfs*8	actctt/TCTTactctt	0.5485333616998643	NFE
chr18	48573268	C	CT	FP/HET	666	37	629	0.0556	SMAD4	CCDS11950.1;ENST00000342988.7;ENST00000398417.6;NM_005359.5	5_prime_UTR_intronic	c.-137dupT		-/-	0.0018452908178328905	NFE
chr18	48573268	CT	C	FP/HET	666	64	602	0.0961	SMAD4	CCDS11950.1;ENST00000342988.7;ENST00000398417.6;NM_005359.5	5_prime_UTR_intronic	c.-137delT		-/-	0.004001000250062516	AFR
chr18	48584855	A	AT	FP/HET	505	52	453	0.103	SMAD4	CCDS11950.1;ENST00000342988.7;ENST00000398417.6;NM_005359.5	intronic	c.904+45dupT		-/-	0.1834916864608076	EAS
chr18	48584855	A	ATT	FP/HET	505	58	447	0.1168	SMAD4	CCDS11950.1;ENST00000342988.7;ENST00000398417.6;NM_005359.5	intronic	c.904+44_904+45dupTT		-/-	0.252205632846963	EAS
chr18	48584855	A	ATTT	FP/HET	505	22	483	0.0455	SMAD4	CCDS11950.1;ENST00000342988.7;ENST00000398417.6;NM_005359.5	intronic	c.904+43_904+45dupTTT		-/-	0.029012555140821173	EAS
chr18	48584855	AT	A	FP/HET	505	24	481	0.0495	SMAD4	CCDS11950.1;ENST00000342988.7;ENST00000398417.6;NM_005359.5	intronic	c.904+45delT		-/-	0.19854946689809075	SAS
chr18	50589652	C	CT	FP/HET	464	16	448	0.0366	DCC	CCDS11952.1;ENST00000442544.6;NM_005215.3	intronic	c.986-13dupT		-/-	0.0010774448629302753	NFE
chr18	50589652	CT	C	FP/HET	464	14	450	0.0323	DCC	CCDS11952.1;ENST00000442544.6;NM_005215.3	intronic	c.986-13delT		-/-	0.001161766634811775	NFE
chr18	52927275	G	GA	FP/HET	584	19	565	0.0342	TCF4	CCDS58623.1;ENST00000561831.7;NM_001243236.1	intronic	c.511-18dupT		-/-	0.0077880044502882575	AMR
chr18	52927275	G	GA	FP/HET	584	19	565	0.0342	TCF4	CCDS58624.1;ENST00000457482.7;NM_001243234.1	intronic	c.511-18dupT		-/-	0.0077880044502882575	AMR
chr18	52927275	G	GA	FP/HET	584	19	565	0.0342	TCF4	CCDS58625.1;ENST00000570287.6;NM_001243235.1	intronic	c.511-18dupT		-/-	0.0077880044502882575	AMR
chr18	52927275	G	GA	FP/HET	584	19	565	0.0342	TCF4	CCDS58626.1;ENST00000537856.7;ENST00000561992.5;ENST00000570177.6;NM_001243233.1	intronic	c.601-18dupT		-/-	0.0077880044502882575	AMR
chr18	52927275	G	GA	FP/HET	584	19	565	0.0342	TCF4	CCDS82255.1;ENST00000636822.2;ENST00000643689.1;NM_001330605.2	intronic	c.601-18dupT		-/-	0.0077880044502882575	AMR
chr18	52927275	G	GA	FP/HET	584	19	565	0.0342	TCF4	CCDS77191.1;ENST00000564228.5;NM_001306208.1	intronic	c.778-18dupT		-/-	0.0077880044502882575	AMR
chr18	52927275	G	GA	FP/HET	584	19	565	0.0342	TCF4	CCDS58627.1;ENST00000544241.6;NM_001243232.1	intronic	c.778-18dupT		-/-	0.0077880044502882575	AMR
chr18	52927275	G	GA	FP/HET	584	19	565	0.0342	TCF4	CCDS58629.1;ENST00000537578.5;ENST00000568673.5;ENST00000636400.2;NM_001243227.1	intronic	c.919-18dupT		-/-	0.0077880044502882575	AMR
chr18	52927275	G	GA	FP/HET	584	19	565	0.0342	TCF4	CCDS58628.1;ENST00000543082.5;NM_001243231.1	intronic	c.865-18dupT		-/-	0.0077880044502882575	AMR
chr18	52927275	G	GA	FP/HET	584	19	565	0.0342	TCF4	CCDS77192.1;ENST00000540999.5;NM_001306207.1	intronic	c.919-18dupT		-/-	0.0077880044502882575	AMR
chr18	52927275	G	GA	FP/HET	584	19	565	0.0342	TCF4	CCDS42438.1;ENST00000354452.7;ENST00000629387.2;NM_001083962.1	intronic	c.991-18dupT		-/-	0.0077880044502882575	AMR
chr18	52927275	G	GA	FP/HET	584	19	565	0.0342	TCF4	CCDS82257.1;ENST00000638154.2;NM_001330604.2	intronic	c.991-18dupT		-/-	0.0077880044502882575	AMR
chr18	52927275	G	GA	FP/HET	584	19	565	0.0342	TCF4	CCDS59321.1;ENST00000566286.5;NM_001243230.1	intronic	c.985-18dupT		-/-	0.0077880044502882575	AMR
chr18	52927275	G	GA	FP/HET	584	19	565	0.0342	TCF4	CCDS11960.1;ENST00000356073.8;ENST00000564999.5;NM_003199.2	intronic	c.991-18dupT		-/-	0.0077880044502882575	AMR
chr18	52927275	G	GA	FP/HET	584	19	565	0.0342	TCF4	CCDS58630.1;ENST00000564403.6;NM_001243228.1	intronic	c.1009-18dupT		-/-	0.0077880044502882575	AMR
chr18	52927275	G	GA	FP/HET	584	19	565	0.0342	TCF4	CCDS58631.1;ENST00000398339.5;NM_001243226.2	intronic	c.1297-18dupT		-/-	0.0077880044502882575	AMR
chr18	60025458	G	GT	FP/HET	698	48	650	0.0688	TNFRSF11A	CCDS11980.1;ENST00000586569.2;NM_003839.3	splice_region	c.428-8dupT	p.?	-/-	0.3308904649330181	EAS
chr18	60025458	G	GT	FP/HET	698	48	650	0.0688	TNFRSF11A	CCDS59324.1;ENST00000269485.11;NM_001270951.1	splice_region	c.428-8dupT	p.?	-/-	0.3308904649330181	EAS
chr18	60025458	G	GT	FP/HET	698	48	650	0.0688	TNFRSF11A	CCDS74228.1;ENST00000617039.4;NM_001270950.1	splice_region	c.428-8dupT	p.?	-/-	0.3308904649330181	EAS
chr18	60025458	G	GT	FP/HET	698	48	650	0.0688	TNFRSF11A	CCDS74227.1;ENST00000616710.4;NM_001270949.1	splice_region	c.428-8dupT	p.?	-/-	0.3308904649330181	EAS
chr18	60025458	GT	G	FP/HET	698	82	616	0.1189	TNFRSF11A	CCDS11980.1;ENST00000586569.2;NM_003839.3	splice_region	c.428-8delT	p.?	-/-	0.26717848659653887	SAS
chr18	60025458	GT	G	FP/HET	698	82	616	0.1189	TNFRSF11A	CCDS59324.1;ENST00000269485.11;NM_001270951.1	splice_region	c.428-8delT	p.?	-/-	0.26717848659653887	SAS
chr18	60025458	GT	G	FP/HET	698	82	616	0.1189	TNFRSF11A	CCDS74228.1;ENST00000617039.4;NM_001270950.1	splice_region	c.428-8delT	p.?	-/-	0.26717848659653887	SAS
chr18	60025458	GT	G	FP/HET	698	82	616	0.1189	TNFRSF11A	CCDS74227.1;ENST00000616710.4;NM_001270949.1	splice_region	c.428-8delT	p.?	-/-	0.26717848659653887	SAS
chr18	60025458	GTT	G	HET	698	241	457	0.3453	TNFRSF11A	CCDS11980.1;ENST00000586569.2;NM_003839.3	splice_region	c.428-9_428-8delTT	p.?	-/-	0.177207555979223	NFE
chr18	60025458	GTT	G	HET	698	241	457	0.3453	TNFRSF11A	CCDS59324.1;ENST00000269485.11;NM_001270951.1	splice_region	c.428-9_428-8delTT	p.?	-/-	0.177207555979223	NFE
chr18	60025458	GTT	G	HET	698	241	457	0.3453	TNFRSF11A	CCDS74228.1;ENST00000617039.4;NM_001270950.1	splice_region	c.428-9_428-8delTT	p.?	-/-	0.177207555979223	NFE
chr18	60025458	GTT	G	HET	698	241	457	0.3453	TNFRSF11A	CCDS74227.1;ENST00000616710.4;NM_001270949.1	splice_region	c.428-9_428-8delTT	p.?	-/-	0.177207555979223	NFE
chr18	60025458	GTTT	G	FP/HET	698	39	659	0.0559	TNFRSF11A	CCDS11980.1;ENST00000586569.2;NM_003839.3	splice_region	c.428-10_428-8delTTT	p.?	-/-	0.0016438729257047253	NFE
chr18	60025458	GTTT	G	FP/HET	698	39	659	0.0559	TNFRSF11A	CCDS59324.1;ENST00000269485.11;NM_001270951.1	splice_region	c.428-10_428-8delTTT	p.?	-/-	0.0016438729257047253	NFE
chr18	60025458	GTTT	G	FP/HET	698	39	659	0.0559	TNFRSF11A	CCDS74228.1;ENST00000617039.4;NM_001270950.1	splice_region	c.428-10_428-8delTTT	p.?	-/-	0.0016438729257047253	NFE
chr18	60025458	GTTT	G	FP/HET	698	39	659	0.0559	TNFRSF11A	CCDS74227.1;ENST00000616710.4;NM_001270949.1	splice_region	c.428-10_428-8delTTT	p.?	-/-	0.0016438729257047253	NFE
chr19	1615983	GCCATGTGTAGCTA	G	HET	1087	547	540	0.5041	TCF3	CCDS45899.1;ENST00000588136.5;NM_001136139.3	intronic	c.1451-176_1451-164del		-/-	2.59403e+12	NFE
chr19	1615983	GCCATGTGTAGCTA	G	HET	1087	547	540	0.5041	TCF3	CCDS12074.1;ENST00000262965.9;ENST00000611869.4;NM_003200.4	intronic	c.1451-176_1451-164del		-/-	2.59403e+12	NFE
chr19	1616472	CA	C	FP/HET	423	46	377	0.1111	TCF3	CCDS45899.1;ENST00000588136.5;NM_001136139.3	intronic	c.1451-653delT		-/-	0.00831078469269424	NFE
chr19	1616472	CA	C	FP/HET	423	46	377	0.1111	TCF3	CCDS12074.1;ENST00000262965.9;ENST00000611869.4;NM_003200.4	intronic	c.1451-653delT		-/-	0.00831078469269424	NFE
chr19	1616472	C	CA	FP/HET	423	37	386	0.0875	TCF3	CCDS45899.1;ENST00000588136.5;NM_001136139.3	intronic	c.1451-653dupT		-/-	0.03796095444685466	AFR
chr19	1616472	C	CA	FP/HET	423	37	386	0.0875	TCF3	CCDS12074.1;ENST00000262965.9;ENST00000611869.4;NM_003200.4	intronic	c.1451-653dupT		-/-	0.03796095444685466	AFR
chr19	1619749	A	AGGGTG	HET	430	255	175	0.5953	TCF3	CCDS45899.1;ENST00000588136.5;NM_001136139.3	intronic	c.1167+25_1167+29dupCACCC		-/-	0.5509776536312849	AFR
chr19	1619749	A	AGGGTG	HET	430	255	175	0.5953	TCF3	CCDS12074.1;ENST00000262965.9;ENST00000611869.4;NM_003200.4	intronic	c.1167+25_1167+29dupCACCC		-/-	0.5509776536312849	AFR
chr19	1619749	A	AGGGTGGGGTG	HET	430	108	322	0.2512	TCF3	CCDS45899.1;ENST00000588136.5;NM_001136139.3	intronic	c.1167+20_1167+29dup		-/-	0.08181007579135087	NFE
chr19	1619749	A	AGGGTGGGGTG	HET	430	108	322	0.2512	TCF3	CCDS12074.1;ENST00000262965.9;ENST00000611869.4;NM_003200.4	intronic	c.1167+20_1167+29dup		-/-	0.08181007579135087	NFE
chr19	10270746	GA	G	HET/HOM	1149	918	231	0.7998	DNMT1	CCDS12228.1;ENST00000340748.8;NM_001379.3	splice_region	c.996-8delT	p.?	-/-	0.7980728594370721	AFR
chr19	10270746	GA	G	HET/HOM	1149	918	231	0.7998	DNMT1	CCDS45958.1;ENST00000359526.8;NM_001130823.2	splice_region	c.1044-8delT	p.?	-/-	0.7980728594370721	AFR
chr19	15353825	G	GC	FP/HET	274	6	268	0.0255	BRD4	CCDS12328.1;ENST00000263377.6;NM_058243.2	frameshift	c.3054dupG	p.P1019Afs*74	cccccc/Gcccccc
chr19	15362249	CG	C	FP/HET	190	6	184	0.0316	BRD4	CCDS46004.1;ENST00000371835.8;NM_014299.2	intronic	c.2159-2149delC		-/-	0.0
chr19	15362249	CG	C	FP/HET	190	6	184	0.0316	BRD4	CCDS12328.1;ENST00000263377.6;NM_058243.2	intronic	c.2158+2713delC		-/-	0.0
chr19	15362249	CGGGG	C	FP/HET	190	6	184	0.0316	BRD4	CCDS46004.1;ENST00000371835.8;NM_014299.2	intronic	c.2159-2152_2159-2149delCCCC		-/-	0.0
chr19	15362249	CGGGG	C	FP/HET	190	6	184	0.0316	BRD4	CCDS12328.1;ENST00000263377.6;NM_058243.2	intronic	c.2158+2710_2158+2713delCCCC		-/-	0.0
chr19	15997136	A	AC	HET	684	274	410	0.4006	CYP4F2	CCDS12336.1;ENST00000221700.10;NM_001082.4	intronic	c.919-19dupG		-/-	0.48779478692594125	NFE
chr19	18857939	A	AC	FP/HET	645	13	632	0.0217	CRTC1	CCDS32963.1;ENST00000321949.12;NM_015321.2	intronic	c.443+25dupC		-/-	0.254787552363854	NFE
chr19	18857939	A	AC	FP/HET	645	13	632	0.0217	CRTC1	CCDS42525.1;ENST00000338797.10;NM_001098482.1	intronic	c.491+25dupC		-/-	0.254787552363854	NFE
chr19	18857939	AC	A	FP/HET	645	73	572	0.1147	CRTC1	CCDS32963.1;ENST00000321949.12;NM_015321.2	intronic	c.443+25delC		-/-	0.00911854103343465	AFR
chr19	18857939	AC	A	FP/HET	645	73	572	0.1147	CRTC1	CCDS42525.1;ENST00000338797.10;NM_001098482.1	intronic	c.491+25delC		-/-	0.00911854103343465	AFR
chr19	33792754	GGGC	G	FP/HET	1162	24	1138	0.0207	CEBPA	CCDS54243.1;ENST00000498907;NM_004364.4	inframe	c.564_566delGCC	p.P189del	ccGCCctcg/ccctcg	0.010958542381832585	SAS
chr19	36214632	A	AG	HOM	907	891	16	0.9824	KMT2B	CCDS46055.1;ENST00000420124.2;NM_014727.2	frameshift	c.3059dupG	p.R1021Pfs*14	ggccgg/ggGccgg	1.0	AMR
chr19	39019603	CAGG	C	FP/HET	1418	29	1389	0.0205	RYR1	CCDS42563.1;ENST00000355481.8;NM_001042723.1	inframe	c.11046_11048delGGA	p.E3684del	gaGGAagag/gaagag	0.0031025618296250334	AFR
chr19	39019603	CAGG	C	FP/HET	1418	29	1389	0.0205	RYR1	CCDS33011.1;ENST00000359596.7;NM_000540.2	inframe	c.11061_11063delGGA	p.E3689del	gaGGAagag/gaagag	0.0031025618296250334	AFR
chr19	39066539	TTC	T	FP/HET	1084	35	1049	0.0332	RYR1	CCDS42563.1;ENST00000355481.8;NM_001042723.1	splice_region	c.14115-6_14115-5delCT	p.?	-/-	2.67121e+10	NFE
chr19	39066539	TTC	T	FP/HET	1084	35	1049	0.0332	RYR1	CCDS33011.1;ENST00000359596.7;NM_000540.2	splice_region	c.14130-6_14130-5delCT	p.?	-/-	2.67121e+10	NFE
chr19	39074117	CAA	C	FP/HET	668	61	607	0.0928	RYR1	CCDS42563.1;ENST00000355481.8;NM_001042723.1	intronic	c.14632-1452_14632-1451delAA		-/-	0.06193895870736086	AFR
chr19	39074117	CAA	C	FP/HET	668	61	607	0.0928	RYR1	CCDS33011.1;ENST00000359596.7;NM_000540.2	intronic	c.14647-1452_14647-1451delAA		-/-	0.06193895870736086	AFR
chr19	39074117	CA	C	HET	668	404	264	0.6048	RYR1	CCDS42563.1;ENST00000355481.8;NM_001042723.1	intronic	c.14632-1451delA		-/-	0.8618351532229659	NFE
chr19	39074117	CA	C	HET	668	404	264	0.6048	RYR1	CCDS33011.1;ENST00000359596.7;NM_000540.2	intronic	c.14647-1451delA		-/-	0.8618351532229659	NFE
chr19	40900179	TTCC	T	FP/HET	1808	67	1741	0.0376	PRX	CCDS33028.1;ENST00000324001;NM_181882.2	inframe	c.4077_4079delGGA	p.E1361del	gaGGAagag/gaagag	0.29734882071289237	AMR
chr19	41496290	C	CA	FP/HET	669	18	651	0.0284	CYP2B6	CCDS12570.1;ENST00000324071.9;ENST00000643956.1;NM_000767.4	upstream_gene
chr19	41496290	C	CT	FP/HET	669	22	647	0.0329	CYP2B6	CCDS12570.1;ENST00000324071.9;ENST00000643956.1;NM_000767.4	upstream_gene
chr19	41496290	C	CTT	FP/HET	669	20	649	0.0299	CYP2B6	CCDS12570.1;ENST00000324071.9;ENST00000643956.1;NM_000767.4	upstream_gene
chr19	41496290	CT	C	FP/HET	669	28	641	0.0433	CYP2B6	CCDS12570.1;ENST00000324071.9;ENST00000643956.1;NM_000767.4	upstream_gene
chr19	41759631	A	AC	FP/HET	563	17	546	0.0302	AXL	CCDS62677.1;ENST00000593513;NM_001278599.1	intronic	c.1232+30dupC		-/-	0.021303714493809175	AFR
chr19	41759631	A	AC	FP/HET	563	17	546	0.0302	AXL	CCDS12574.1;ENST00000359092.7;NM_001699.5	intronic	c.2009+30dupC		-/-	0.021303714493809175	AFR
chr19	41759631	A	AC	FP/HET	563	17	546	0.0302	AXL	CCDS12575.1;ENST00000301178.8;NM_021913.4	intronic	c.2036+30dupC		-/-	0.021303714493809175	AFR
chr19	41759631	AC	A	FP/HET	563	128	435	0.2274	AXL	CCDS62677.1;ENST00000593513;NM_001278599.1	intronic	c.1232+30delC		-/-	0.3386028542143026	AMR
chr19	41759631	AC	A	FP/HET	563	128	435	0.2274	AXL	CCDS12574.1;ENST00000359092.7;NM_001699.5	intronic	c.2009+30delC		-/-	0.3386028542143026	AMR
chr19	41759631	AC	A	FP/HET	563	128	435	0.2274	AXL	CCDS12575.1;ENST00000301178.8;NM_021913.4	intronic	c.2036+30delC		-/-	0.3386028542143026	AMR
chr19	41759631	ACC	A	FP/HET	563	18	545	0.0337	AXL	CCDS62677.1;ENST00000593513;NM_001278599.1	intronic	c.1232+29_1232+30delCC		-/-	0.10536537994658898	AFR
chr19	41759631	ACC	A	FP/HET	563	18	545	0.0337	AXL	CCDS12574.1;ENST00000359092.7;NM_001699.5	intronic	c.2009+29_2009+30delCC		-/-	0.10536537994658898	AFR
chr19	41759631	ACC	A	FP/HET	563	18	545	0.0337	AXL	CCDS12575.1;ENST00000301178.8;NM_021913.4	intronic	c.2036+29_2036+30delCC		-/-	0.10536537994658898	AFR
chr19	41858918	AGCG	A	FP/HET	1180	115	1065	0.0983	TGFB1	CCDS33031.1;ENST00000221930;NM_000660.6	inframe	c.29_31delCGC	p.P10del	cCGCtgctg/ctgctg	4.0783e+11	OTH
chr19	57742493	AGGACGAGCAGGATT	A	HET	1101	466	635	0.4233	AURKC	CCDS46205.1;ENST00000415300.6;NM_001015879.1	intronic	c.1+15_1+28del		-/-	0.8721819851066	SAS
chr20	18505563	C	CT	FP/HET	588	31	557	0.0544	SEC23B	CCDS13137.1;ENST00000262544.6;ENST00000336714.8;ENST00000377465.6;ENST00000377475.8;NM_001172745.2;NM_006363.6;NM_032985.5;NM_032986.4	splice_region	c.604-4dupT	p.?	-/-	0.09038874314333413	SAS
chr20	18505563	C	CT	FP/HET	588	31	557	0.0544	SEC23B	CCDS86935.1;ENST00000643747.1;NM_001172746.2	splice_region	c.550-4dupT	p.?	-/-	0.09038874314333413	SAS
chr20	18505563	CT	C	FP/HET	588	79	509	0.1344	SEC23B	CCDS13137.1;ENST00000262544.6;ENST00000336714.8;ENST00000377465.6;ENST00000377475.8;NM_001172745.2;NM_006363.6;NM_032985.5;NM_032986.4	splice_region	c.604-4delT	p.?	-/-	0.36751729072263295	SAS
chr20	18505563	CT	C	FP/HET	588	79	509	0.1344	SEC23B	CCDS86935.1;ENST00000643747.1;NM_001172746.2	splice_region	c.550-4delT	p.?	-/-	0.36751729072263295	SAS
chr20	18511458	C	CT	FP/HET	479	30	449	0.0647	SEC23B	CCDS13137.1;ENST00000262544.6;ENST00000336714.8;ENST00000377465.6;ENST00000377475.8;NM_001172745.2;NM_006363.6;NM_032985.5;NM_032986.4	intronic	c.1233+25dupT		-/-	0.4985499604534669	EAS
[truncated: 351 more rows]

## Sheet: Supplementary Table 5
Supplementary Table 5 │Panel sequencing data, SNVs_PDO1.
#chr	pos	ref	alt	zygosity	coverage	altReads	refReads	OFA	hgncGene	affectedTranscript	Consequence	BaseChange	AAchange	codonChange	GnomAD_maxAF	GnomAD_maxPOP	PFA	dbSNP
chr1	2488153	A	G	HOM	1547	1547	0	1.0	TNFRSF14	CCDS44046.1;ENST00000355716;NM_003820.3	missense	c.50A>G	p.K17R	aAaacc/aGaacc	0.7234769564130344	AFR
chr1	2985885	C	G	HOM	357	357	0	1.0	PRDM16	CCDS41236.2;ENST00000270722.9;NM_022114.3	intronic	c.37+25C>G		-/-	0.6100107066381156	AMR
chr1	2985885	C	G	HOM	357	357	0	1.0	PRDM16	CCDS44048.2;ENST00000378391.6;NM_199454.2	intronic	c.37+25C>G		-/-	0.6100107066381156	AMR
chr1	3301721	C	T	HET	1333	673	660	0.5049	PRDM16	CCDS41236.2;ENST00000270722.9;NM_022114.3	synonymous	c.444C>T	p.=	tcCgaa/tcTgaa	0.5997540731632339	EAS
chr1	3301721	C	T	HET	1333	673	660	0.5049	PRDM16	CCDS44048.2;ENST00000378391.6;NM_199454.2	synonymous	c.444C>T	p.=	tcCgaa/tcTgaa	0.5997540731632339	EAS
chr1	3328358	T	C	HOM	1602	1602	0	1.0	PRDM16	CCDS41236.2;ENST00000270722.9;NM_022114.3	missense	c.1597T>C	p.S533P	Tcgctg/Ccgctg	0.9996908809891808	EAS
chr1	3328358	T	C	HOM	1602	1602	0	1.0	PRDM16	CCDS44048.2;ENST00000378391.6;NM_199454.2	missense	c.1597T>C	p.S533P	Tcgctg/Ccgctg	0.9996908809891808	EAS
chr1	6257826	T	C	HET	908	437	471	0.4813	RPL22	CCDS58.1;ENST00000234875.8;NM_000983.3	intronic	c.13-10A>G		-/-	0.46527217741935484	EAS
chr1	9775902	C	T	HET	920	416	504	0.4522	PIK3CD	CCDS104.1;ENST00000377346.8;NM_005026.4	splice_region	c.371-5C>T	p.?	-/-	0.0013424357022412128	NFE
chr1	9782556	C	T	HET	972	479	493	0.4928	PIK3CD	CCDS104.1;ENST00000377346.8;NM_005026.4	intronic	c.2348-30C>T		-/-	0.4644358958385248	NFE
chr1	11181327	C	T	HET	1216	624	592	0.5132	MTOR	CCDS127.1;ENST00000361445.8;NM_004958.3	synonymous	c.6909G>A	p.=	ctGtgg/ctAtgg	0.4379567906192274	AFR
chr1	11187893	T	C	HOM	832	832	0	1.0	MTOR	CCDS127.1;ENST00000361445.8;NM_004958.3	intronic	c.6034-30A>G		-/-	1.0	EAS
chr1	11190646	G	A	HET	1801	912	889	0.5064	MTOR	CCDS127.1;ENST00000361445.8;NM_004958.3	synonymous	c.5553C>T	p.=	agCgag/agTgag	0.4492124718739955	AFR
chr1	11205058	C	T	HET	1380	660	720	0.4783	MTOR	CCDS127.1;ENST00000361445.8;NM_004958.3	synonymous	c.4731G>A	p.=	gcGatg/gcAatg	0.8122618808903148	EAS
chr1	11288758	G	A	HET	1283	629	654	0.491	MTOR	CCDS127.1;ENST00000361445.8;NM_004958.3	synonymous	c.2997C>T	p.=	aaCgtc/aaTgtc	0.9197413274513736	EAS
chr1	11301714	A	G	HET	1060	530	530	0.5	MTOR	CCDS127.1;ENST00000361445.8;NM_004958.3	synonymous	c.1437T>C	p.=	gaTgcc/gaCgcc	0.8792964824120603	EAS
chr1	11850927	C	T	HET	1517	748	769	0.4937	MTHFR	CCDS137.1;ENST00000376590.8;ENST00000376592.6;NM_005957.4	missense	c.1781G>A	p.R594Q	cGgtgg/cAgtgg	0.1306918403344875	SAS
chr1	11850927	C	T	HET	1517	748	769	0.4937	MTHFR	CCDS81262.1;ENST00000376583.7;ENST00000376585.6;NM_001330358.1	missense	c.1904G>A	p.R635Q	cGgtgg/cAgtgg	0.1306918403344875	SAS
chr1	11851003	G	C	HET	855	366	489	0.4292	MTHFR	CCDS137.1;ENST00000376590.8;ENST00000376592.6;NM_005957.4	intronic	c.1753-48C>G		-/-	0.41367839797751316	SAS
chr1	11851003	G	C	HET	855	366	489	0.4292	MTHFR	CCDS81262.1;ENST00000376583.7;ENST00000376585.6;NM_001330358.1	intronic	c.1876-48C>G		-/-	0.41367839797751316	SAS
chr1	11854457	G	A	HOM	1274	1274	0	1.0	MTHFR	CCDS137.1;ENST00000376590.8;ENST00000376592.6;NM_005957.4	synonymous	c.1305C>T	p.=	ttCgtt/ttTgtt	0.9992813745345267	SAS
chr1	11854457	G	A	HOM	1274	1274	0	1.0	MTHFR	CCDS81262.1;ENST00000376583.7;ENST00000376585.6;NM_001330358.1	synonymous	c.1428C>T	p.=	ttCgtt/ttTgtt	0.9992813745345267	SAS
chr1	11854476	T	G	HET	1397	707	690	0.5068	MTHFR	CCDS137.1;ENST00000376590.8;ENST00000376592.6;NM_005957.4	missense	c.1286A>C	p.E429A	gAaagt/gCaagt	0.4116475045727724	SAS
chr1	11854476	T	G	HET	1397	707	690	0.5068	MTHFR	CCDS81262.1;ENST00000376583.7;ENST00000376585.6;NM_001330358.1	missense	c.1409A>C	p.E470A	gAaagt/gCaagt	0.4116475045727724	SAS
chr1	11854896	G	A	HET	1207	585	622	0.4847	MTHFR	CCDS137.1;ENST00000376590.8;ENST00000376592.6;NM_005957.4	synonymous	c.1056C>T	p.=	agCgcc/agTgcc	0.14400522704998367	SAS
chr1	11854896	G	A	HET	1207	585	622	0.4847	MTHFR	CCDS81262.1;ENST00000376583.7;ENST00000376585.6;NM_001330358.1	synonymous	c.1179C>T	p.=	agCgcc/agTgcc	0.14400522704998367	SAS
chr1	11856378	G	A	HET	1421	664	757	0.4673	MTHFR	CCDS137.1;ENST00000376590.8;ENST00000376592.6;NM_005957.4	missense	c.665C>T	p.A222V	gCcgat/gTcgat	0.5019187358916478	AMR
chr1	11856378	G	A	HET	1421	664	757	0.4673	MTHFR	CCDS81262.1;ENST00000376583.7;ENST00000376585.6;NM_001330358.1	missense	c.788C>T	p.A263V	gCcgat/gTcgat	0.5019187358916478	AMR
chr1	11863057	G	A	HET	1542	768	774	0.4981	MTHFR	CCDS137.1;ENST00000376590.8;ENST00000376592.6;NM_005957.4	synonymous	c.117C>T	p.=	ccCgag/ccTgag	0.14459132255742424	SAS
chr1	11863057	G	A	HET	1542	768	774	0.4981	MTHFR	CCDS81262.1;ENST00000376583.7;ENST00000376585.6;NM_001330358.1	synonymous	c.240C>T	p.=	ccCgag/ccTgag	0.14459132255742424	SAS
chr1	12175729	C	T	HOM	1663	1663	0	1.0	TNFRSF8	CCDS59989.1;ENST00000417814.3;NM_001281430.2	missense	c.556C>T	p.R186C	Cgtgcc/Tgtgcc	1.0	AMR
chr1	12175729	C	T	HOM	1663	1663	0	1.0	TNFRSF8	CCDS144.1;ENST00000263932.6;NM_001243.4	missense	c.889C>T	p.R297C	Cgtgcc/Tgtgcc	1.0	AMR
chr1	12248942	A	G	HET	1239	614	625	0.4956	TNFRSF1B	CCDS145.1;ENST00000376259.6;NM_001066.2	synonymous	c.168A>G	p.=	aaAtgc/aaGtgc	0.26313197636244257	SAS
chr1	12248965	A	G	HET	1034	494	540	0.4778	TNFRSF1B	CCDS145.1;ENST00000376259.6;NM_001066.2	intronic	c.178+13A>G		-/-	0.26292676484184113	SAS
chr1	12248967	G	A	HET	1031	547	484	0.5306	TNFRSF1B	CCDS145.1;ENST00000376259.6;NM_001066.2	intronic	c.178+15G>A		-/-	0.006082016743249197	NFE
chr1	12251808	T	G	HOM	946	946	0	1.0	TNFRSF1B	CCDS145.1;ENST00000376259.6;NM_001066.2	intronic	c.308-23T>G		-/-	0.3742018300309394	SAS
chr1	12252892	C	T	HET	708	334	374	0.4718	TNFRSF1B	CCDS145.1;ENST00000376259.6;NM_001066.2	intronic	c.552-28C>T		-/-	0.2551460361613352	SAS
chr1	12252955	T	G	HET	1246	606	640	0.4864	TNFRSF1B	CCDS145.1;ENST00000376259.6;NM_001066.2	missense	c.587T>G	p.M196R	aTggat/aGggat	0.2622425629290618	SAS
chr1	16242620	C	A	HET	789	381	408	0.4829	SPEN	CCDS164.1;ENST00000375759.7;NM_015001.2	splice_region	c.1244-3C>A	p.?	-/-	0.3200315273236805	AMR
chr1	16255644	C	T	HET	1488	753	735	0.5067	SPEN	CCDS164.1;ENST00000375759.7;NM_015001.2	missense	c.2909C>T	p.A970V	gCagat/gTagat	0.32109988142962004	AMR
chr1	16256007	T	C	HOM	1366	1366	0	1.0	SPEN	CCDS164.1;ENST00000375759.7;NM_015001.2	missense	c.3272T>C	p.L1091P	cTagca/cCagca	0.9246095636773466	AFR
chr1	16259813	A	G	HOM	1429	1427	2	0.9993	SPEN	CCDS164.1;ENST00000375759.7;NM_015001.2	missense	c.7078A>G	p.N2360D	Aaccaa/Gaccaa	0.9244911095019712	AFR
chr1	16260916	C	T	HET	1656	810	846	0.4897	SPEN	CCDS164.1;ENST00000375759.7;NM_015001.2	synonymous	c.8181C>T	p.=	gcCgct/gcTgct	0.3210232085380315	AMR
chr1	16262404	C	T	HET	1112	499	613	0.4496	SPEN	CCDS164.1;ENST00000375759.7;NM_015001.2	synonymous	c.9669C>T	p.=	agCaag/agTaag	0.32009199840990404	AMR
chr1	16464936	C	T	HET	858	398	460	0.465	EPHA2	CCDS169.1;ENST00000358432.7;NM_004431.4	intronic	c.824-11G>A		-/-	0.04890841146004065	SAS
chr1	17380497	G	T	HOM	1297	1297	0	1.0	SDHB	CCDS176.1;ENST00000375499.7;NM_003000.2	synonymous	c.18C>A	p.=	gcCctc/gcActc	0.9990810700428834	EAS
chr1	19027239	A	G	HET	1750	882	868	0.504	PAX7	CCDS44075.1;ENST00000400661;NM_013945.2	synonymous	c.873A>G	p.=	ccAccc/ccGccc	0.5941207030911767	AFR
chr1	19027239	A	G	HET	1750	882	868	0.504	PAX7	CCDS186.1;ENST00000375375.7;NM_002584.2	synonymous	c.879A>G	p.=	ccAccc/ccGccc	0.5941207030911767	AFR
chr1	19027239	A	G	HET	1750	882	868	0.504	PAX7	CCDS44074.1;ENST00000420770.6;NM_001135254.1	synonymous	c.879A>G	p.=	ccAccc/ccGccc	0.5941207030911767	AFR
chr1	23885498	T	C	HOM	1279	1276	3	0.9984	ID3	CCDS237.1;ENST00000374561;NM_002167.4	missense	c.313A>G	p.T105A	Actccg/Gctccg	0.9756366553037898	EAS
chr1	23885599	T	C	HET	1243	651	592	0.5245	ID3	CCDS237.1;ENST00000374561;NM_002167.4	intronic	c.300+19A>G		-/-	0.5996305517629106	AFR
chr1	26646726	A	G	HET	1527	730	797	0.4781	CD52	CCDS30647.1;ENST00000374213;NM_001803.2	missense	c.119A>G	p.N40S	aAcata/aGcata	0.7554113564570593	NFE
chr1	26646730	A	G	HET	1495	721	774	0.4823	CD52	CCDS30647.1;ENST00000374213;NM_001803.2	missense	c.123A>G	p.I41M	atAagc/atGagc	0.755330075632606	NFE
chr1	27105783	A	G	HET	1473	739	734	0.5017	ARID1A	CCDS44091.1;ENST00000457599.6;NM_139135.3	synonymous	c.4743A>G	p.=	tcAgag/tcGgag	6.53381e+10	SAS
chr1	27105783	A	G	HET	1473	739	734	0.5017	ARID1A	CCDS285.1;ENST00000324856.12;NM_006015.5	synonymous	c.5394A>G	p.=	tcAgag/tcGgag	6.53381e+10	SAS
chr1	27687466	G	T	HOM	1273	1270	3	0.9984	MAP3K6	CCDS72738.1;ENST00000374040.7;NM_001297609.1	missense	c.1842C>A	p.N614K	aaCccg/aaAccg	0.30236927425388643	NFE
chr1	27687466	G	T	HOM	1273	1270	3	0.9984	MAP3K6	CCDS299.1;ENST00000357582;NM_004672.4	missense	c.1866C>A	p.N622K	aaCccg/aaAccg	0.30236927425388643	NFE
chr1	36932458	G	A	HET	1512	778	734	0.5146	CSF3R	CCDS414.1;ENST00000373103.5;NM_156039.3	missense	c.2092C>T	p.R698C	Cgtgct/Tgtgct	0.004301450747595315	NFE
chr1	36937059	A	G	HET	1063	500	563	0.4713	CSF3R	CCDS413.1;ENST00000361632.8;ENST00000373106.5;NM_000760.3	synonymous	c.1260T>C	p.=	acTccg/acCccg	0.7280054535247413	AFR
chr1	36937059	A	G	HET	1063	500	563	0.4713	CSF3R	CCDS414.1;ENST00000373103.5;NM_156039.3	synonymous	c.1260T>C	p.=	acTccg/acCccg	0.7280054535247413	AFR
chr1	36937059	A	G	HET	1063	500	563	0.4713	CSF3R	CCDS412.1;ENST00000331941.6;ENST00000373104.5;NM_172313.2	synonymous	c.1260T>C	p.=	acTccg/acCccg	0.7280054535247413	AFR
chr1	36937065	A	G	HET	1129	527	602	0.4668	CSF3R	CCDS413.1;ENST00000361632.8;ENST00000373106.5;NM_000760.3	synonymous	c.1254T>C	p.=	cgTccc/cgCccc	0.4063765843460081	SAS
chr1	36937065	A	G	HET	1129	527	602	0.4668	CSF3R	CCDS414.1;ENST00000373103.5;NM_156039.3	synonymous	c.1254T>C	p.=	cgTccc/cgCccc	0.4063765843460081	SAS
chr1	36937065	A	G	HET	1129	527	602	0.4668	CSF3R	CCDS412.1;ENST00000331941.6;ENST00000373104.5;NM_172313.2	synonymous	c.1254T>C	p.=	cgTccc/cgCccc	0.4063765843460081	SAS
chr1	40363054	G	C	HOM	907	907	0	1.0	MYCL	CCDS30682.1;ENST00000372816;NM_001033081.2	missense	c.1085C>G	p.T362S	aCtggc/aGtggc	0.9991427995159339	EAS
chr1	40363054	G	C	HOM	907	907	0	1.0	MYCL	CCDS53300.1;ENST00000397332;NM_001033082.2	missense	c.1175C>G	p.T392S	aCtggc/aGtggc	0.9991427995159339	EAS
chr1	41204569	C	T	HOM	1089	1089	0	1.0	NFYC	CCDS81305.1;ENST00000308733.9;NM_001308114.1	synonymous	c.54C>T	p.=	agCcta/agTcta	0.5809914794732766	NFE
chr1	41204569	C	T	HOM	1089	1089	0	1.0	NFYC	CCDS44120.1;ENST00000425457.6;NM_001142588.1	synonymous	c.54C>T	p.=	agCcta/agTcta	0.5809914794732766	NFE
chr1	41204569	C	T	HOM	1089	1089	0	1.0	NFYC	CCDS44123.1;ENST00000427410.6;NM_001142589.1	synonymous	c.54C>T	p.=	agCcta/agTcta	0.5809914794732766	NFE
chr1	41204569	C	T	HOM	1089	1089	0	1.0	NFYC	CCDS455.1;ENST00000372651.5;ENST00000372654.5;ENST00000440226.7;ENST00000447388.7;NM_014223.4	synonymous	c.54C>T	p.=	agCcta/agTcta	0.5809914794732766	NFE
chr1	41204569	C	T	HOM	1089	1089	0	1.0	NFYC	CCDS44122.1;ENST00000372653.5;NM_001142590.1	synonymous	c.54C>T	p.=	agCcta/agTcta	0.5809914794732766	NFE
chr1	41204569	C	T	HOM	1089	1089	0	1.0	NFYC	CCDS81306.1;ENST00000372652.5;NM_001308115.1	synonymous	c.54C>T	p.=	agCcta/agTcta	0.5809914794732766	NFE
chr1	41204569	C	T	HOM	1089	1089	0	1.0	NFYC	CCDS44121.1;ENST00000456393.6;NM_001142587.1	synonymous	c.54C>T	p.=	agCcta/agTcta	0.5809914794732766	NFE
chr1	43804340	G	A	HOM	1112	1112	0	1.0	MPL	CCDS483.1;ENST00000372470.8;NM_005373.2	missense	c.340G>A	p.V114M	Gtgttc/Atgttc	0.03351086064622006	NFE
chr1	45292866	G	A	HET	1568	778	790	0.4962	PTCH2	CCDS516.1;ENST00000372192;NM_003738.4	synonymous	c.2487C>T	p.=	gaCgcc/gaTgcc	0.2102306920762287	EAS
chr1	45292866	G	A	HET	1568	778	790	0.4962	PTCH2	CCDS53312.1;ENST00000447098.6;NM_001166292.1	synonymous	c.2487C>T	p.=	gaCgcc/gaTgcc	0.2102306920762287	EAS
chr1	45293518	A	G	HET	1122	566	556	0.5045	PTCH2	CCDS516.1;ENST00000372192;NM_003738.4	synonymous	c.2055T>C	p.=	gcTaag/gcCaag	0.5895384367963975	AFR
chr1	45293518	A	G	HET	1122	566	556	0.5045	PTCH2	CCDS53312.1;ENST00000447098.6;NM_001166292.1	synonymous	c.2055T>C	p.=	gcTaag/gcCaag	0.5895384367963975	AFR
chr1	45294156	T	C	HET	1550	737	813	0.4761	PTCH2	CCDS516.1;ENST00000372192;NM_003738.4	intronic	c.1590+22A>G		-/-	0.5810190775175078	AFR
chr1	45294156	T	C	HET	1550	737	813	0.4761	PTCH2	CCDS53312.1;ENST00000447098.6;NM_001166292.1	intronic	c.1590+22A>G		-/-	0.5810190775175078	AFR
chr1	45307506	G	A	HET	741	353	388	0.4777	PTCH2	CCDS516.1;ENST00000372192;NM_003738.4	intronic	c.265+13C>T		-/-	0.523347072440856	AMR
chr1	45307506	G	A	HET	741	353	388	0.4777	PTCH2	CCDS53312.1;ENST00000447098.6;NM_001166292.1	intronic	c.265+13C>T		-/-	0.523347072440856	AMR
chr1	45798555	T	C	HOM	1496	1494	2	0.9987	MUTYH	CCDS41322.1;ENST00000355498.6;ENST00000372104.5;ENST00000456914.6;NM_001048173.1;NM_001048174.1;NM_001293195.1	intronic	c.420+35A>G		-/-	0.9672334964305768	AFR
chr1	45798555	T	C	HOM	1496	1494	2	0.9987	MUTYH	CCDS41321.1;ENST00000354383.10;NM_001048172.1	intronic	c.423+35A>G		-/-	0.9672334964305768	AFR
chr1	45798555	T	C	HOM	1496	1494	2	0.9987	MUTYH	CCDS72776.1;ENST00000448481.5;NM_001293191.1	intronic	c.453+35A>G		-/-	0.9672334964305768	AFR
chr1	45798555	T	C	HOM	1496	1494	2	0.9987	MUTYH	CCDS72777.1;ENST00000372110.7;NM_001293190.1	intronic	c.465+35A>G		-/-	0.9672334964305768	AFR
chr1	45798555	T	C	HOM	1496	1494	2	0.9987	MUTYH	CCDS520.1;ENST00000372098.7;NM_012222.2	intronic	c.495+35A>G		-/-	0.9672334964305768	AFR
chr1	45798555	T	C	HOM	1496	1494	2	0.9987	MUTYH	CCDS41320.1;ENST00000372115.7;NM_001048171.1	intronic	c.462+35A>G		-/-	0.9672334964305768	AFR
chr1	45798555	T	C	HOM	1496	1494	2	0.9987	MUTYH	NM_001128425.1	intronic	c.504+35A>G		-/-	0.9672334964305768	AFR
chr1	46521517	G	A	HET	1119	527	592	0.471	PIK3R3	CCDS529.1;ENST00000262741.9;ENST00000372006.5;ENST00000420542.5;NM_001114172.1;NM_003629.3	synonymous	c.891C>T	p.=	agCatc/agTatc	0.7083477413473327	NFE
chr1	46521517	G	A	HET	1119	527	592	0.471	LOC110117498-PIK3R3	CCDS76155.1;ENST00000540385.2;NM_001303427.1	synonymous	c.1029C>T	p.=	agCatc/agTatc	0.7083477413473327	NFE
chr1	46521559	A	T	HET	1221	590	631	0.484	PIK3R3	CCDS529.1;ENST00000262741.9;ENST00000372006.5;ENST00000420542.5;NM_001114172.1;NM_003629.3	missense	c.849T>A	p.N283K	aaTcaa/aaAcaa	0.7471143756558237	AFR
chr1	46521559	A	T	HET	1221	590	631	0.484	LOC110117498-PIK3R3	CCDS76155.1;ENST00000540385.2;NM_001303427.1	missense	c.987T>A	p.N329K	aaTcaa/aaAcaa	0.7471143756558237	AFR
chr1	46743900	C	T	HOM	1375	1375	0	1.0	RAD54L	CCDS532.1;ENST00000371975.8;ENST00000442598.5;NM_001142548.1;NM_003579.3	synonymous	c.2190C>T	p.=	gcCatc/gcTatc	0.3686440677966102	SAS
chr1	65303659	C	T	HOM	1220	1219	1	0.9992	JAK1	CCDS41346.1;ENST00000342505;NM_001320923.1;NM_001321852.1;NM_001321853.1;NM_001321854.1;NM_001321855.1;NM_001321856.1;NM_002227.3	synonymous	c.3096G>A	p.=	aaGgag/aaAgag	0.10794112161153942	NFE
chr1	65310489	T	C	HOM	1471	1471	0	1.0	JAK1	CCDS41346.1;ENST00000342505;NM_001320923.1;NM_001321852.1;NM_001321853.1;NM_001321854.1;NM_001321855.1;NM_001321856.1;NM_002227.3	synonymous	c.2199A>G	p.=	ccAttc/ccGttc	0.6220752377015295	AFR
chr1	65321388	G	A	HOM	812	812	0	1.0	JAK1	CCDS41346.1;ENST00000342505;NM_001320923.1;NM_001321852.1;NM_001321853.1;NM_001321854.1;NM_001321855.1;NM_001321856.1;NM_002227.3	splice_region	c.1459-7C>T	p.?	-/-	0.589327242524917	AFR
chr1	65325970	C	T	HOM	668	668	0	1.0	JAK1	CCDS41346.1;ENST00000342505;NM_001320923.1;NM_001321852.1;NM_001321853.1;NM_001321854.1;NM_001321855.1;NM_001321856.1;NM_002227.3	intronic	c.1177-25G>A		-/-	0.5969524447421299	AFR
chr1	65330682	G	A	HOM	462	462	0	1.0	JAK1	CCDS41346.1;ENST00000342505;NM_001320923.1;NM_001321852.1;NM_001321853.1;NM_001321854.1;NM_001321855.1;NM_001321856.1;NM_002227.3	intronic	c.991-27C>T		-/-	0.5774083047873674	AFR
chr1	65335062	A	G	HOM	1279	1277	2	0.9992	JAK1	CCDS41346.1;ENST00000342505;NM_001320923.1;NM_001321852.1;NM_001321853.1;NM_001321854.1;NM_001321855.1;NM_001321856.1;NM_002227.3	synonymous	c.579T>C	p.=	gcTgtc/gcCgtc	0.10873996390116387	NFE
chr1	76272837	A	G	HET	516	282	234	0.5484	MSH4	CCDS670.1;ENST00000263187;NM_002440.3	intronic	c.588+11A>G		-/-	0.7034456928838951	EAS
chr1	76313874	C	T	HET	526	258	268	0.4905	MSH4	CCDS670.1;ENST00000263187;NM_002440.3	intronic	c.1163-20C>T		-/-	0.3797830671889123	AMR
chr1	76333172	T	C	HET	551	275	276	0.5009	MSH4	CCDS670.1;ENST00000263187;NM_002440.3	intronic	c.1231-27T>C		-/-	0.25426306071467364	EAS
chr1	76344011	C	A	HOM	545	544	1	0.9982	MSH4	CCDS670.1;ENST00000263187;NM_002440.3	splice_region	c.1540+8C>A	p.?	-/-	0.9871109527203611	EAS
chr1	76344705	T	C	HET	713	329	384	0.4628	MSH4	CCDS670.1;ENST00000263187;NM_002440.3	synonymous	c.1569T>C	p.=	taTagt/taCagt	0.7064201748216619	EAS
chr1	76344711	A	T	HOM	742	742	0	1.0	MSH4	CCDS670.1;ENST00000263187;NM_002440.3	synonymous	c.1575A>T	p.=	ctAcct/ctTcct	0.9871563315271924	EAS
chr1	76378361	T	A	HET	232	94	138	0.4052	MSH4	CCDS670.1;ENST00000263187;NM_002440.3	intronic	c.2620-20T>A		-/-	0.628370786516854	EAS
chr1	76378363	T	A	HET	249	63	186	0.257	MSH4	CCDS670.1;ENST00000263187;NM_002440.3	intronic	c.2620-18T>A		-/-	0.53359375	EAS
chr1	78429985	G	T	HET	959	460	499	0.4797	FUBP1	CCDS683.1;ENST00000370768.6;NM_003902.4	synonymous	c.894C>A	p.=	atCaaa/atAaaa	1.69425e+12	AMR
chr1	85733374	C	T	HET	976	458	518	0.4693	BCL10	CCDS704.1;ENST00000370580.5;NM_003921.5	missense	c.638G>A	p.G213E	gGaact/gAaact	0.1515212370719952	EAS
chr1	85742012	G	C	HET	959	469	490	0.4891	BCL10	CCDS704.1;ENST00000370580.5;NM_003921.5	synonymous	c.24C>G	p.=	ctCacc/ctGacc	0.31540401666823326	NFE
chr1	97981395	T	C	HET	1111	547	564	0.4932	DPYD	CCDS30777.1;ENST00000370192.7;NM_000110.3	missense	c.1627A>G	p.I543V	Ataaat/Gtaaat	0.2961335676625659	AMR
chr1	98039541	A	G	HET	631	285	346	0.4532	DPYD	CCDS30777.1;ENST00000370192.7;NM_000110.3	intronic	c.1129-15T>C		-/-	0.11772418232920376	NFE
chr1	98348885	G	A	HET	892	444	448	0.4978	DPYD	CCDS30777.1;ENST00000370192.7;NM_000110.3	missense	c.85C>T	p.R29C	Cgttcc/Tgttcc	0.9280398270139797	EAS
chr1	98348885	G	A	HET	892	444	448	0.4978	DPYD	CCDS53346.1;ENST00000306031;NM_001160301.1	missense	c.85C>T	p.R29C	Cgttcc/Tgttcc	0.9280398270139797	EAS
chr1	118165691	C	T	HOM	1416	1416	0	1.0	TENT5C	CCDS896.1;ENST00000369448;NM_017709.3	synonymous	c.201C>T	p.=	caCgac/caTgac	0.3122918441638913	NFE
chr1	120057246	C	A	HOM	847	847	0	1.0	HSD3B1	CCDS903.1;ENST00000528909;NM_000862.2;NM_001328615.1	missense	c.1100C>A	p.T367N	aCcctg/aAcctg	0.9368251084872339	EAS
chr1	120512104	T	C	HOM	673	671	2	0.9985	NOTCH2	CCDS908.1;ENST00000256646.6;NM_024408.3	intronic	c.1108+30A>G		-/-	0.9999475890985325	EAS
chr1	120572547	T	C	HET	210	92	118	0.4381	NOTCH2	CCDS908.1;ENST00000256646.6;NM_024408.3	missense	c.137A>G	p.N46S	aAtggc/aGtggc	0.46067064193168433	NFE
chr1	120572572	C	T	HET	255	120	135	0.4706	NOTCH2	CCDS908.1;ENST00000256646.6;NM_024408.3	missense	c.112G>A	p.E38K	Gaagga/Aaagga	0.463633316574493	SAS
chr1	120611960	C	T	FP/HET	2665	207	2458	0.078	NOTCH2	CCDS908.1;ENST00000256646.6;NM_024408.3	missense	c.61G>A	p.A21T	Gccccc/Accccc	0.18277474668745128	AFR
chr1	120611964	G	C	HET	2731	1266	1465	0.4639	NOTCH2	CCDS908.1;ENST00000256646.6;NM_024408.3	missense	c.57C>G	p.C19W	tgCgcg/tgGgcg	0.4655091506335054	EAS
chr1	120612006	G	A	HET	2997	1339	1658	0.4471	NOTCH2	CCDS908.1;ENST00000256646.6;NM_024408.3	synonymous	c.15C>T	p.=	cgCccc/cgTccc	0.46763598789578564	SAS
chr1	120612034	T	G	FP/HET	2671	154	2517	0.0577	NOTCH2	CCDS908.1;ENST00000256646.6;NM_024408.3	5_prime_UTR	c.-14A>C		-/-	0.0806387164197455	NFE
chr1	120612043	G	T	FP/HET	2298	250	2048	0.1092	NOTCH2	CCDS908.1;ENST00000256646.6;NM_024408.3	5_prime_UTR	c.-23C>A		-/-	0.21788523157588116	AFR
chr1	147087721	T	A	HET	754	364	390	0.4828	BCL9	CCDS30833.1;ENST00000234739.7;NM_004326.3	intronic	c.660+19T>A		-/-	0.5207340991874475	NFE
chr1	147091972	C	T	HET	1123	585	538	0.5218	BCL9	CCDS30833.1;ENST00000234739.7;NM_004326.3	missense	c.2011C>T	p.P671S	Cctggg/Tctggg	0.4204732350659426	NFE
chr1	150737220	A	G	HET	1042	490	552	0.4712	CTSS	CCDS55634.1;ENST00000448301.6;NM_001199739.1	missense	c.20T>C	p.V7A	gTgctc/gCgctc	0.07580782642386671	NFE
chr1	150737220	A	G	HET	1042	490	552	0.4712	CTSS	CCDS968.1;ENST00000368985.7;NM_004079.4	missense	c.20T>C	p.V7A	gTgctc/gCgctc	0.07580782642386671	NFE
chr1	150900219	T	A	FP/HET	1159	49	1110	0.0431	SETDB1	CCDS972.1;ENST00000368969.8;NM_012432.3	stop_gained	c.29T>A	p.L10*	tTggat/tAggat
chr1	150900219	T	A	FP/HET	1159	49	1110	0.0431	SETDB1	CCDS44217.1;ENST00000271640.9;NM_001145415.1	stop_gained	c.29T>A	p.L10*	tTggat/tAggat
chr1	150900219	T	A	FP/HET	1159	49	1110	0.0431	SETDB1	CCDS58026.1;ENST00000368962.6;NM_001243491.1	stop_gained	c.29T>A	p.L10*	tTggat/tAggat
chr1	150900220	G	T	FP/HET	1172	50	1122	0.0435	SETDB1	CCDS972.1;ENST00000368969.8;NM_012432.3	missense	c.30G>T	p.L10F	ttGgat/ttTgat
chr1	150900220	G	T	FP/HET	1172	50	1122	0.0435	SETDB1	CCDS44217.1;ENST00000271640.9;NM_001145415.1	missense	c.30G>T	p.L10F	ttGgat/ttTgat
chr1	150900220	G	T	FP/HET	1172	50	1122	0.0435	SETDB1	CCDS58026.1;ENST00000368962.6;NM_001243491.1	missense	c.30G>T	p.L10F	ttGgat/ttTgat
chr1	151316161	G	A	HOM	938	938	0	1.0	RFX5	CCDS994.1;ENST00000290524.8;ENST00000368870.6;ENST00000452671.6;NM_000449.3;NM_001025603.1	synonymous	c.753C>T	p.=	ctCgct/ctTgct	1.0	EAS
chr1	151317186	A	C	FP/HET	252	5	247	0.0238	RFX5	CCDS994.1;ENST00000290524.8;ENST00000368870.6;ENST00000452671.6;NM_000449.3;NM_001025603.1	intronic	c.353+18T>G		-/-	7.35294e+11	OTH
chr1	153920564	A	G	HOM	882	882	0	1.0	CRTC2	CCDS30875.1;ENST00000368633;NM_181715.2	3_prime_UTR	c.*21T>C		-/-	0.43315477547298836	AMR
chr1	153926078	T	C	HOM	1038	1038	0	1.0	CRTC2	CCDS30875.1;ENST00000368633;NM_181715.2	missense	c.439A>G	p.M147V	Atggcc/Gtggcc	0.432508010486455	AMR
chr1	155161672	T	G	FP/HET	549	28	521	0.0528	MUC1	CCDS41408.1;ENST00000368396.8;NM_001044392.2	intronic	c.186+302A>C		-/-	4.94071e+11	OTH
chr1	155161672	T	G	FP/HET	549	28	521	0.0528	MUC1	CCDS55642.1;ENST00000368393.7;NM_001204293.1	intronic	c.159+302A>C		-/-	4.94071e+11	OTH
chr1	155161672	T	G	FP/HET	549	28	521	0.0528	MUC1	CCDS72936.1;ENST00000615517.4;NM_001204295.1	intronic	c.186+302A>C		-/-	4.94071e+11	OTH
chr1	155161672	T	G	FP/HET	549	28	521	0.0528	MUC1	CCDS72934.1;ENST00000338684.9;NM_001204291.1	intronic	c.186+302A>C		-/-	4.94071e+11	OTH
chr1	155161672	T	G	FP/HET	549	28	521	0.0528	MUC1	CCDS72935.1;ENST00000610359.4;NM_001204292.1	intronic	c.186+302A>C		-/-	4.94071e+11	OTH
chr1	155161672	T	G	FP/HET	549	28	521	0.0528	MUC1	CCDS41409.1;ENST00000343256.9;NM_001044390.2	intronic	c.159+302A>C		-/-	4.94071e+11	OTH
chr1	155161672	T	G	FP/HET	549	28	521	0.0528	MUC1	CCDS55641.1;ENST00000368398.7;NM_001204294.1	intronic	c.159+302A>C		-/-	4.94071e+11	OTH
chr1	155161672	T	G	FP/HET	549	28	521	0.0528	MUC1	CCDS30882.1;ENST00000368392.7;NM_001018016.2	intronic	c.186+302A>C		-/-	4.94071e+11	OTH
chr1	155161672	T	G	FP/HET	549	28	521	0.0528	MUC1	CCDS72933.1;ENST00000612778.4;NM_001204286.1	intronic	c.461+27A>C		-/-	4.94071e+11	OTH
chr1	155161672	T	G	FP/HET	549	28	521	0.0528	MUC1	CCDS55640.2;ENST00000620103.4;NM_001204285.1	intronic	c.434+27A>C		-/-	4.94071e+11	OTH
chr1	155161672	T	G	FP/HET	549	28	521	0.0528	MUC1	CCDS30883.1;ENST00000368390.7;NM_001018017.2	intronic	c.159+302A>C		-/-	4.94071e+11	OTH
chr1	155161672	T	G	FP/HET	549	28	521	0.0528	MUC1	CCDS1098.1;ENST00000337604.6;NM_002456.5	intronic	c.159+302A>C		-/-	4.94071e+11	OTH
chr1	155161695	C	G	FP/HET	916	51	865	0.0557	MUC1	CCDS72933.1;ENST00000612778.4;NM_001204286.1	splice_region	c.461+4G>C	p.?	-/-	6.86059e+11	AFR
chr1	155161695	C	G	FP/HET	916	51	865	0.0557	MUC1	CCDS55640.2;ENST00000620103.4;NM_001204285.1	splice_region	c.434+4G>C	p.?	-/-	6.86059e+11	AFR
chr1	155161733	G	C	FP/HET	1678	65	1613	0.0393	MUC1	CCDS55640.2;ENST00000620103.4;NM_001204285.1	missense	c.400C>G	p.P134A	Ccagcc/Gcagcc	3.39501e+12	EAS
chr1	155161733	G	C	FP/HET	1678	65	1613	0.0393	MUC1	CCDS72933.1;ENST00000612778.4;NM_001204286.1	missense	c.427C>G	p.P143A	Ccagcc/Gcagcc	3.39501e+12	EAS
chr1	155161737	G	C	FP/HET	1719	68	1651	0.0401	MUC1	CCDS55640.2;ENST00000620103.4;NM_001204285.1	synonymous	c.396C>G	p.=	gcCccc/gcGccc	4.27107e+12	AFR
chr1	155161737	G	C	FP/HET	1719	68	1651	0.0401	MUC1	CCDS72933.1;ENST00000612778.4;NM_001204286.1	synonymous	c.423C>G	p.=	gcCccc/gcGccc	4.27107e+12	AFR
chr1	155162067	C	T	HET	1395	718	677	0.5154	MUC1	CCDS55642.1;ENST00000368393.7;NM_001204293.1	synonymous	c.66G>A	p.=	acGggt/acAggt	0.7802506265664161	EAS
chr1	155162067	C	T	HET	1395	718	677	0.5154	MUC1	CCDS41409.1;ENST00000343256.9;NM_001044390.2	synonymous	c.66G>A	p.=	acGggt/acAggt	0.7802506265664161	EAS
chr1	155162067	C	T	HET	1395	718	677	0.5154	MUC1	CCDS55641.1;ENST00000368398.7;NM_001204294.1	synonymous	c.66G>A	p.=	acGggt/acAggt	0.7802506265664161	EAS
chr1	155162067	C	T	HET	1395	718	677	0.5154	MUC1	CCDS55640.2;ENST00000620103.4;NM_001204285.1	synonymous	c.66G>A	p.=	acGggt/acAggt	0.7802506265664161	EAS
chr1	155162067	C	T	HET	1395	718	677	0.5154	MUC1	CCDS30883.1;ENST00000368390.7;NM_001018017.2	synonymous	c.66G>A	p.=	acGggt/acAggt	0.7802506265664161	EAS
chr1	155162067	C	T	HET	1395	718	677	0.5154	MUC1	CCDS1098.1;ENST00000337604.6;NM_002456.5	synonymous	c.66G>A	p.=	acGggt/acAggt	0.7802506265664161	EAS
chr1	155162067	C	T	HET	1395	718	677	0.5154	MUC1	CCDS41408.1;ENST00000368396.8;NM_001044392.2	synonymous	c.93G>A	p.=	acGggt/acAggt	0.7802506265664161	EAS
chr1	155162067	C	T	HET	1395	718	677	0.5154	MUC1	CCDS72936.1;ENST00000615517.4;NM_001204295.1	synonymous	c.93G>A	p.=	acGggt/acAggt	0.7802506265664161	EAS
chr1	155162067	C	T	HET	1395	718	677	0.5154	MUC1	CCDS72934.1;ENST00000338684.9;NM_001204291.1	synonymous	c.93G>A	p.=	acGggt/acAggt	0.7802506265664161	EAS
chr1	155162067	C	T	HET	1395	718	677	0.5154	MUC1	CCDS72935.1;ENST00000610359.4;NM_001204292.1	synonymous	c.93G>A	p.=	acGggt/acAggt	0.7802506265664161	EAS
chr1	155162067	C	T	HET	1395	718	677	0.5154	MUC1	CCDS30882.1;ENST00000368392.7;NM_001018016.2	synonymous	c.93G>A	p.=	acGggt/acAggt	0.7802506265664161	EAS
chr1	155162067	C	T	HET	1395	718	677	0.5154	MUC1	CCDS72933.1;ENST00000612778.4;NM_001204286.1	synonymous	c.93G>A	p.=	acGggt/acAggt	0.7802506265664161	EAS
chr1	155870416	G	A	HOM	649	649	0	1.0	RIT1	CCDS58036.1;ENST00000539040.5;NM_001256820.1	splice_region	c.322-7C>T	p.?	-/-	0.9443468902231789	AMR
chr1	155870416	G	A	HOM	649	649	0	1.0	RIT1	CCDS1123.1;ENST00000368323.7;NM_006912.5	splice_region	c.430-7C>T	p.?	-/-	0.9443468902231789	AMR
chr1	155870416	G	A	HOM	649	649	0	1.0	RIT1	CCDS58037.1;ENST00000368322.7;NM_001256821.1	splice_region	c.481-7C>T	p.?	-/-	0.9443468902231789	AMR
chr1	155880573	C	G	HOM	945	945	0	1.0	RIT1	CCDS58037.1;ENST00000368322.7;NM_001256821.1	missense	c.31G>C	p.E11Q	Gaggaa/Caggaa	0.944309585638478	AMR
chr1	156146218	C	T	HOM	1138	1136	2	0.9991	SEMA4A	CCDS53378.1;ENST00000368284.5;NM_001193302.1	synonymous	c.1320C>T	p.=	ccCaac/ccTaac	0.5948646676087396	NFE
chr1	156146218	C	T	HOM	1138	1136	2	0.9991	SEMA4A	CCDS1132.1;ENST00000368282;NM_001193300.1;NM_001193301.1;NM_022367.3	synonymous	c.1716C>T	p.=	ccCaac/ccTaac	0.5948646676087396	NFE
chr1	156785617	G	A	HET	1467	734	733	0.501	NTRK1	CCDS30890.1;ENST00000392302.6;NM_001007792.1	kozak_sequence	c.-5G>A		-/-	0.8185920577617328	EAS
chr1	156837353	T	C	HET	447	239	208	0.5347	NTRK1	CCDS30891.1;ENST00000368196.7;NM_001012331.1	intronic	c.429-543T>C		-/-	0.12514390973981118	AFR
chr1	156837353	T	C	HET	447	239	208	0.5347	NTRK1	CCDS30890.1;ENST00000392302.6;NM_001007792.1	intronic	c.339-543T>C		-/-	0.12514390973981118	AFR
chr1	156837353	T	C	HET	447	239	208	0.5347	NTRK1	CCDS1161.1;ENST00000524377.5;NM_002529.3	intronic	c.429-543T>C		-/-	0.12514390973981118	AFR
chr1	156837416	C	T	HET	414	187	227	0.4517	NTRK1	CCDS30891.1;ENST00000368196.7;NM_001012331.1	intronic	c.429-480C>T		-/-	0.4016260162601626	AFR
chr1	156837416	C	T	HET	414	187	227	0.4517	NTRK1	CCDS30890.1;ENST00000392302.6;NM_001007792.1	intronic	c.339-480C>T		-/-	0.4016260162601626	AFR
chr1	156837416	C	T	HET	414	187	227	0.4517	NTRK1	CCDS1161.1;ENST00000524377.5;NM_002529.3	intronic	c.429-480C>T		-/-	0.4016260162601626	AFR
chr1	156839022	C	T	HOM	178	177	1	0.9944	NTRK1	CCDS30891.1;ENST00000368196.7;NM_001012331.1	intronic	c.717+583C>T		-/-	0.9996756195666278	NFE
chr1	156839022	C	T	HOM	178	177	1	0.9944	NTRK1	CCDS30890.1;ENST00000392302.6;NM_001007792.1	intronic	c.627+583C>T		-/-	0.9996756195666278	NFE
chr1	156839022	C	T	HOM	178	177	1	0.9944	NTRK1	CCDS1161.1;ENST00000524377.5;NM_002529.3	intronic	c.717+583C>T		-/-	0.9996756195666278	NFE
chr1	156840293	G	A	HOM	881	881	0	1.0	NTRK1	CCDS30891.1;ENST00000368196.7;NM_001012331.1	intronic	c.718-1122G>A		-/-	0.9998054727013358	NFE
chr1	156840293	G	A	HOM	881	881	0	1.0	NTRK1	CCDS30890.1;ENST00000392302.6;NM_001007792.1	intronic	c.628-1122G>A		-/-	0.9998054727013358	NFE
chr1	156840293	G	A	HOM	881	881	0	1.0	NTRK1	CCDS1161.1;ENST00000524377.5;NM_002529.3	intronic	c.718-1122G>A		-/-	0.9998054727013358	NFE
chr1	156841073	G	A	HOM	604	604	0	1.0	NTRK1	CCDS30891.1;ENST00000368196.7;NM_001012331.1	intronic	c.718-342G>A		-/-	0.8085120207927226	NFE
chr1	156841073	G	A	HOM	604	604	0	1.0	NTRK1	CCDS30890.1;ENST00000392302.6;NM_001007792.1	intronic	c.628-342G>A		-/-	0.8085120207927226	NFE
chr1	156841073	G	A	HOM	604	604	0	1.0	NTRK1	CCDS1161.1;ENST00000524377.5;NM_002529.3	intronic	c.718-342G>A		-/-	0.8085120207927226	NFE
chr1	156841259	A	C	HOM	1181	1181	0	1.0	NTRK1	CCDS30891.1;ENST00000368196.7;NM_001012331.1	intronic	c.718-156A>C		-/-	0.9996100350968413	NFE
chr1	156841259	A	C	HOM	1181	1181	0	1.0	NTRK1	CCDS30890.1;ENST00000392302.6;NM_001007792.1	intronic	c.628-156A>C		-/-	0.9996100350968413	NFE
chr1	156841259	A	C	HOM	1181	1181	0	1.0	NTRK1	CCDS1161.1;ENST00000524377.5;NM_002529.3	intronic	c.718-156A>C		-/-	0.9996100350968413	NFE
chr1	156842336	C	T	HET	352	161	191	0.4574	NTRK1	CCDS30891.1;ENST00000368196.7;NM_001012331.1	intronic	c.850+789C>T		-/-	0.42047674872997265	NFE
chr1	156842336	C	T	HET	352	161	191	0.4574	NTRK1	CCDS30890.1;ENST00000392302.6;NM_001007792.1	intronic	c.760+789C>T		-/-	0.42047674872997265	NFE
chr1	156842336	C	T	HET	352	161	191	0.4574	NTRK1	CCDS1161.1;ENST00000524377.5;NM_002529.3	intronic	c.850+789C>T		-/-	0.42047674872997265	NFE
chr1	156848995	C	T	HET	1480	734	746	0.4966	NTRK1	CCDS30890.1;ENST00000392302.6;NM_001007792.1	synonymous	c.1779C>T	p.=	gcCgtg/gcTgtg	0.7245996882527986	NFE
chr1	156848995	C	T	HET	1480	734	746	0.4966	NTRK1	CCDS30891.1;ENST00000368196.7;NM_001012331.1	synonymous	c.1869C>T	p.=	gcCgtg/gcTgtg	0.7245996882527986	NFE
chr1	156848995	C	T	HET	1480	734	746	0.4966	NTRK1	CCDS1161.1;ENST00000524377.5;NM_002529.3	synonymous	c.1887C>T	p.=	gcCgtg/gcTgtg	0.7245996882527986	NFE
chr1	158582646	T	C	HOM	1023	1023	0	1.0	SPTA1	CCDS41423.1;ENST00000368147.8;ENST00000643759.1;NM_003126.3	synonymous	c.7095A>G	p.=	gcAgag/gcGgag	0.6104675005126102	EAS
chr1	158584028	T	A	HET	664	345	319	0.5196	SPTA1	CCDS41423.1;ENST00000368147.8;ENST00000643759.1;NM_003126.3	intronic	c.6842+15A>T		-/-	6.64452e+10	OTH
chr1	158584091	A	G	HOM	709	709	0	1.0	SPTA1	CCDS41423.1;ENST00000368147.8;ENST00000643759.1;NM_003126.3	missense	c.6794T>C	p.I2265T	aTcaaa/aCcaaa	0.6057353412367831	EAS
chr1	158587390	C	T	HOM	710	710	0	1.0	SPTA1	CCDS41423.1;ENST00000368147.8;ENST00000643759.1;NM_003126.3	intronic	c.6549-12G>A		-/-	0.60805389837482	EAS
chr1	158587858	G	A	HET	941	459	482	0.4878	SPTA1	CCDS41423.1;ENST00000368147.8;ENST00000643759.1;NM_003126.3	intronic	c.6531-12C>T		-/-	0.28538059050703873	NFE
chr1	158592935	G	A	HET	1008	502	506	0.499	SPTA1	CCDS41423.1;ENST00000368147.8;ENST00000643759.1;NM_003126.3	synonymous	c.5958C>T	p.=	ccCgag/ccTgag	0.42902077642579256	AFR
chr1	158597507	G	C	HET	867	410	457	0.474	SPTA1	CCDS41423.1;ENST00000368147.8;ENST00000643759.1;NM_003126.3	missense	c.5572C>G	p.L1858V	Ctaatg/Gtaatg	0.2856053176419309	NFE
chr1	158606449	G	T	HET	1064	512	552	0.4821	SPTA1	CCDS41423.1;ENST00000368147.8;ENST00000643759.1;NM_003126.3	synonymous	c.5292C>A	p.=	gcCcat/gcAcat	0.46182826860975407	AFR
chr1	158607935	T	G	HET	1271	641	630	0.5051	SPTA1	CCDS41423.1;ENST00000368147.8;ENST00000643759.1;NM_003126.3	missense	c.5077A>C	p.K1693Q	Aagcgt/Cagcgt	0.43612876768505227	EAS
chr1	158612236	A	G	HOM	923	923	0	1.0	SPTA1	CCDS41423.1;ENST00000368147.8;ENST00000643759.1;NM_003126.3	missense	c.4702T>C	p.C1568R	Tgtagc/Cgtagc	0.6634790528233151	AFR
chr1	158614198	C	T	HET	673	353	320	0.526	SPTA1	CCDS41423.1;ENST00000368147.8;ENST00000643759.1;NM_003126.3	intronic	c.4195-12G>A		-/-	0.46163089417419406	AFR
chr1	158618455	G	A	HET	680	314	366	0.4632	SPTA1	CCDS41423.1;ENST00000368147.8;ENST00000643759.1;NM_003126.3	intronic	c.3570-12C>T		-/-	0.4114930733709595	EAS
chr1	158619728	A	C	HOM	840	840	0	1.0	SPTA1	CCDS41423.1;ENST00000368147.8;ENST00000643759.1;NM_003126.3	missense	c.3487T>G	p.S1163A	Tcccgc/Gcccgc	1.0	EAS
chr1	158626378	C	T	HET	827	433	394	0.5236	SPTA1	CCDS41423.1;ENST00000368147.8;ENST00000643759.1;NM_003126.3	synonymous	c.2874G>A	p.=	ctGcgg/ctAcgg	0.7161647915287889	AFR
chr1	158627266	C	A	FP/HET	368	9	359	0.0245	SPTA1	CCDS41423.1;ENST00000368147.8;ENST00000643759.1;NM_003126.3	essential_splice_site	c.2805+1G>T	p.?	-/-
chr1	158631171	A	C	HET	931	458	473	0.493	SPTA1	CCDS41423.1;ENST00000368147.8;ENST00000643759.1;NM_003126.3	synonymous	c.2493T>G	p.=	ctTctg/ctGctg	0.4272858171346292	EAS
chr1	158639601	A	G	HET	565	283	282	0.5009	SPTA1	CCDS41423.1;ENST00000368147.8;ENST00000643759.1;NM_003126.3	intronic	c.1600-25T>C		-/-	0.49034173000816633	NFE
chr1	158647495	A	T	HOM	806	806	0	1.0	SPTA1	CCDS41423.1;ENST00000368147.8;ENST00000643759.1;NM_003126.3	synonymous	c.942T>A	p.=	gcTgtc/gcAgtc	1.0	EAS
chr1	158647522	A	G	HOM	983	983	0	1.0	SPTA1	CCDS41423.1;ENST00000368147.8;ENST00000643759.1;NM_003126.3	synonymous	c.915T>C	p.=	agTcac/agCcac	0.5971150542001187	NFE
chr1	158647631	T	A	HOM	651	651	0	1.0	SPTA1	CCDS41423.1;ENST00000368147.8;ENST00000643759.1;NM_003126.3	splice_region	c.813-7A>T	p.?	-/-	1.0	EAS
chr1	158655036	G	A	HOM	1163	1163	0	1.0	SPTA1	CCDS41423.1;ENST00000368147.8;ENST00000643759.1;NM_003126.3	synonymous	c.126C>T	p.=	gtCgct/gtTgct	1.0	EAS
chr1	158655129	C	G	HET	838	410	428	0.4893	SPTA1	CCDS41423.1;ENST00000368147.8;ENST00000643759.1;NM_003126.3	missense	c.33G>C	p.E11D	gaGagc/gaCagc	0.005980557232264828	NFE
chr1	158655162	C	A	HOM	549	549	0	1.0	SPTA1	CCDS41423.1;ENST00000368147.8;ENST00000643759.1;NM_003126.3	intronic	c.25-25G>T		-/-	1.0	EAS
chr1	158656281	T	C	HOM	657	657	0	1.0	SPTA1	CCDS41423.1;ENST00000368147.8;ENST00000643759.1;NM_003126.3	splice_region	c.24+3A>G	p.?	-/-	1.0	EAS
chr1	161200586	T	G	HET	776	398	378	0.5129	NR1I3	CCDS41428.1;ENST00000367985.7;NM_001077481.2	intronic	c.815+17A>C		-/-	0.16110420872806336	NFE
chr1	161200586	T	G	HET	776	398	378	0.5129	NR1I3	CCDS53405.1;ENST00000505005.5;NM_001077474.2	intronic	c.800+17A>C		-/-	0.16110420872806336	NFE
chr1	161200586	T	G	HET	776	398	378	0.5129	NR1I3	CCDS53406.1;ENST00000512372.5;NM_001077475.2	intronic	c.713+17A>C		-/-	0.16110420872806336	NFE
chr1	161200586	T	G	HET	776	398	378	0.5129	NR1I3	CCDS53407.1;ENST00000504010.5;NM_001077470.2	intronic	c.713+17A>C		-/-	0.16110420872806336	NFE
chr1	161200586	T	G	HET	776	398	378	0.5129	NR1I3	CCDS44262.1;ENST00000367984.8;NM_001077471.2	intronic	c.800+17A>C		-/-	0.16110420872806336	NFE
chr1	161200586	T	G	HET	776	398	378	0.5129	NR1I3	CCDS53411.1;ENST00000412844.6;NM_001077473.2	intronic	c.857+17A>C		-/-	0.16110420872806336	NFE
chr1	161200586	T	G	HET	776	398	378	0.5129	NR1I3	CCDS44261.1;ENST00000428574.6;NM_001077469.2	intronic	c.932+17A>C		-/-	0.16110420872806336	NFE
chr1	161200586	T	G	HET	776	398	378	0.5129	NR1I3	CCDS53409.1;ENST00000511676.5;NM_001077479.2	intronic	c.830+17A>C		-/-	0.16110420872806336	NFE
chr1	161200586	T	G	HET	776	398	378	0.5129	NR1I3	CCDS44260.1;ENST00000442691.6;NM_001077478.2	intronic	c.929+17A>C		-/-	0.16110420872806336	NFE
chr1	161200586	T	G	HET	776	398	378	0.5129	NR1I3	CCDS53408.1;ENST00000437437.6;NM_001077477.2	intronic	c.830+17A>C		-/-	0.16110420872806336	NFE
chr1	161200586	T	G	HET	776	398	378	0.5129	NR1I3	CCDS41427.1;ENST00000367981.7;NM_001077472.2	intronic	c.845+17A>C		-/-	0.16110420872806336	NFE
chr1	161200586	T	G	HET	776	398	378	0.5129	NR1I3	CCDS41429.1;ENST00000367979.6;ENST00000367980.6;NM_001077482.2	intronic	c.944+17A>C		-/-	0.16110420872806336	NFE
chr1	161200586	T	G	HET	776	398	378	0.5129	NR1I3	CCDS41430.1;ENST00000367982.8;NM_001077480.2	intronic	c.929+17A>C		-/-	0.16110420872806336	NFE
chr1	161200586	T	G	HET	776	398	378	0.5129	NR1I3	CCDS53410.1;ENST00000508740.5;NM_001077476.2	intronic	c.845+17A>C		-/-	0.16110420872806336	NFE
chr1	161200586	T	G	HET	776	398	378	0.5129	NR1I3	CCDS1228.1;ENST00000367983.8;NM_005122.4	intronic	c.917+17A>C		-/-	0.16110420872806336	NFE
chr1	161202605	G	A	HET	1014	493	521	0.4862	NR1I3	CCDS53406.1;ENST00000512372.5;NM_001077475.2	synonymous	c.453C>T	p.=	ccCgtc/ccTgtc	0.5268170426065163	EAS
chr1	161202605	G	A	HET	1014	493	521	0.4862	NR1I3	CCDS53407.1;ENST00000504010.5;NM_001077470.2	synonymous	c.453C>T	p.=	ccCgtc/ccTgtc	0.5268170426065163	EAS
chr1	161202605	G	A	HET	1014	493	521	0.4862	NR1I3	CCDS53411.1;ENST00000412844.6;NM_001077473.2	synonymous	c.453C>T	p.=	ccCgtc/ccTgtc	0.5268170426065163	EAS
chr1	161202605	G	A	HET	1014	493	521	0.4862	NR1I3	CCDS53409.1;ENST00000511676.5;NM_001077479.2	synonymous	c.453C>T	p.=	ccCgtc/ccTgtc	0.5268170426065163	EAS
chr1	161202605	G	A	HET	1014	493	521	0.4862	NR1I3	CCDS53408.1;ENST00000437437.6;NM_001077477.2	synonymous	c.453C>T	p.=	ccCgtc/ccTgtc	0.5268170426065163	EAS
chr1	161202605	G	A	HET	1014	493	521	0.4862	NR1I3	CCDS41427.1;ENST00000367981.7;NM_001077472.2	synonymous	c.453C>T	p.=	ccCgtc/ccTgtc	0.5268170426065163	EAS
chr1	161202605	G	A	HET	1014	493	521	0.4862	NR1I3	CCDS53410.1;ENST00000508740.5;NM_001077476.2	synonymous	c.453C>T	p.=	ccCgtc/ccTgtc	0.5268170426065163	EAS
chr1	161202605	G	A	HET	1014	493	521	0.4862	NR1I3	CCDS41428.1;ENST00000367985.7;NM_001077481.2	synonymous	c.540C>T	p.=	ccCgtc/ccTgtc	0.5268170426065163	EAS
chr1	161202605	G	A	HET	1014	493	521	0.4862	NR1I3	CCDS53405.1;ENST00000505005.5;NM_001077474.2	synonymous	c.540C>T	p.=	ccCgtc/ccTgtc	0.5268170426065163	EAS
chr1	161202605	G	A	HET	1014	493	521	0.4862	NR1I3	CCDS44262.1;ENST00000367984.8;NM_001077471.2	synonymous	c.540C>T	p.=	ccCgtc/ccTgtc	0.5268170426065163	EAS
chr1	161202605	G	A	HET	1014	493	521	0.4862	NR1I3	CCDS44261.1;ENST00000428574.6;NM_001077469.2	synonymous	c.540C>T	p.=	ccCgtc/ccTgtc	0.5268170426065163	EAS
chr1	161202605	G	A	HET	1014	493	521	0.4862	NR1I3	CCDS44260.1;ENST00000442691.6;NM_001077478.2	synonymous	c.540C>T	p.=	ccCgtc/ccTgtc	0.5268170426065163	EAS
chr1	161202605	G	A	HET	1014	493	521	0.4862	NR1I3	CCDS41429.1;ENST00000367979.6;ENST00000367980.6;NM_001077482.2	synonymous	c.540C>T	p.=	ccCgtc/ccTgtc	0.5268170426065163	EAS
chr1	161202605	G	A	HET	1014	493	521	0.4862	NR1I3	CCDS41430.1;ENST00000367982.8;NM_001077480.2	synonymous	c.540C>T	p.=	ccCgtc/ccTgtc	0.5268170426065163	EAS
chr1	161202605	G	A	HET	1014	493	521	0.4862	NR1I3	CCDS1228.1;ENST00000367983.8;NM_005122.4	synonymous	c.540C>T	p.=	ccCgtc/ccTgtc	0.5268170426065163	EAS
chr1	161205608	G	C	HET	701	335	366	0.4779	NR1I3	CCDS41428.1;ENST00000367985.7;NM_001077481.2	intronic	c.238+29C>G		-/-	0.05921181622116201	SAS
chr1	161205608	G	C	HET	701	335	366	0.4779	NR1I3	CCDS53405.1;ENST00000505005.5;NM_001077474.2	intronic	c.238+29C>G		-/-	0.05921181622116201	SAS
chr1	161205608	G	C	HET	701	335	366	0.4779	NR1I3	CCDS53406.1;ENST00000512372.5;NM_001077475.2	intronic	c.151+29C>G		-/-	0.05921181622116201	SAS
chr1	161205608	G	C	HET	701	335	366	0.4779	NR1I3	CCDS53407.1;ENST00000504010.5;NM_001077470.2	intronic	c.151+29C>G		-/-	0.05921181622116201	SAS
chr1	161205608	G	C	HET	701	335	366	0.4779	NR1I3	CCDS44262.1;ENST00000367984.8;NM_001077471.2	intronic	c.238+29C>G		-/-	0.05921181622116201	SAS
chr1	161205608	G	C	HET	701	335	366	0.4779	NR1I3	CCDS53411.1;ENST00000412844.6;NM_001077473.2	intronic	c.151+29C>G		-/-	0.05921181622116201	SAS
chr1	161205608	G	C	HET	701	335	366	0.4779	NR1I3	CCDS44261.1;ENST00000428574.6;NM_001077469.2	intronic	c.238+29C>G		-/-	0.05921181622116201	SAS
chr1	161205608	G	C	HET	701	335	366	0.4779	NR1I3	CCDS53409.1;ENST00000511676.5;NM_001077479.2	intronic	c.151+29C>G		-/-	0.05921181622116201	SAS
chr1	161205608	G	C	HET	701	335	366	0.4779	NR1I3	CCDS44260.1;ENST00000442691.6;NM_001077478.2	intronic	c.238+29C>G		-/-	0.05921181622116201	SAS
chr1	161205608	G	C	HET	701	335	366	0.4779	NR1I3	CCDS53408.1;ENST00000437437.6;NM_001077477.2	intronic	c.151+29C>G		-/-	0.05921181622116201	SAS
chr1	161205608	G	C	HET	701	335	366	0.4779	NR1I3	CCDS41427.1;ENST00000367981.7;NM_001077472.2	intronic	c.151+29C>G		-/-	0.05921181622116201	SAS
chr1	161205608	G	C	HET	701	335	366	0.4779	NR1I3	CCDS41429.1;ENST00000367979.6;ENST00000367980.6;NM_001077482.2	intronic	c.238+29C>G		-/-	0.05921181622116201	SAS
chr1	161205608	G	C	HET	701	335	366	0.4779	NR1I3	CCDS41430.1;ENST00000367982.8;NM_001077480.2	intronic	c.238+29C>G		-/-	0.05921181622116201	SAS
chr1	161205608	G	C	HET	701	335	366	0.4779	NR1I3	CCDS53410.1;ENST00000508740.5;NM_001077476.2	intronic	c.151+29C>G		-/-	0.05921181622116201	SAS
chr1	161205608	G	C	HET	701	335	366	0.4779	NR1I3	CCDS1228.1;ENST00000367983.8;NM_005122.4	intronic	c.238+29C>G		-/-	0.05921181622116201	SAS
chr1	161326475	C	T	FP/HET	865	23	842	0.0266	SDHC	CCDS41432.1;ENST00000392169.6;NM_001035513.1	missense	c.91C>T	p.L31F	Cttttt/Tttttt
chr1	161326475	C	T	FP/HET	865	23	842	0.0266	SDHC	CCDS44263.1;ENST00000432287.6;NM_001035512.1	missense	c.148C>T	p.L50F	Cttttt/Tttttt
chr1	161326475	C	T	FP/HET	865	23	842	0.0266	SDHC	CCDS1230.1;ENST00000367975.6;NM_003001.3	missense	c.250C>T	p.L84F	Cttttt/Tttttt
chr1	161326488	C	A	FP/HET	965	33	932	0.0352	SDHC	CCDS41432.1;ENST00000392169.6;NM_001035513.1	stop_gained	c.104C>A	p.S35*	tCggcc/tAggcc
chr1	161326488	C	A	FP/HET	965	33	932	0.0352	SDHC	CCDS44263.1;ENST00000432287.6;NM_001035512.1	stop_gained	c.161C>A	p.S54*	tCggcc/tAggcc
chr1	161326488	C	A	FP/HET	965	33	932	0.0352	SDHC	CCDS1230.1;ENST00000367975.6;NM_003001.3	stop_gained	c.263C>A	p.S88*	tCggcc/tAggcc
chr1	161326498	A	G	FP/HET	1068	35	1033	0.0328	SDHC	CCDS41432.1;ENST00000392169.6;NM_001035513.1	synonymous	c.114A>G	p.=	ttActc/ttGctc
chr1	161326498	A	G	FP/HET	1068	35	1033	0.0328	SDHC	CCDS44263.1;ENST00000432287.6;NM_001035512.1	synonymous	c.171A>G	p.=	ttActc/ttGctc
chr1	161326498	A	G	FP/HET	1068	35	1033	0.0328	SDHC	CCDS1230.1;ENST00000367975.6;NM_003001.3	synonymous	c.273A>G	p.=	ttActc/ttGctc
chr1	161326520	T	A	FP/HET	1146	34	1112	0.0305	SDHC	CCDS41432.1;ENST00000392169.6;NM_001035513.1	missense	c.136T>A	p.Y46N	Tatttg/Aatttg
chr1	161326520	T	A	FP/HET	1146	34	1112	0.0305	SDHC	CCDS44263.1;ENST00000432287.6;NM_001035512.1	missense	c.193T>A	p.Y65N	Tatttg/Aatttg
chr1	161326520	T	A	FP/HET	1146	34	1112	0.0305	SDHC	CCDS1230.1;ENST00000367975.6;NM_003001.3	missense	c.295T>A	p.Y99N	Tatttg/Aatttg
chr1	161326531	T	C	FP/HET	1171	35	1136	0.0299	SDHC	CCDS1230.1;ENST00000367975.6;NM_003001.3	synonymous	c.306T>C	p.=	ctTgtg/ctCgtg
chr1	161326531	T	C	FP/HET	1171	35	1136	0.0299	SDHC	CCDS41432.1;ENST00000392169.6;NM_001035513.1	synonymous	c.147T>C	p.=	ctTgtg/ctCgtg
chr1	161326531	T	C	FP/HET	1171	35	1136	0.0299	SDHC	CCDS44263.1;ENST00000432287.6;NM_001035512.1	synonymous	c.204T>C	p.=	ctTgtg/ctCgtg
chr1	161326532	G	C	FP/HET	1175	35	1140	0.0298	SDHC	CCDS1230.1;ENST00000367975.6;NM_003001.3	missense	c.307G>C	p.V103L	Gtgaag/Ctgaag
chr1	161326532	G	C	FP/HET	1175	35	1140	0.0298	SDHC	CCDS41432.1;ENST00000392169.6;NM_001035513.1	missense	c.148G>C	p.V50L	Gtgaag/Ctgaag
chr1	161326532	G	C	FP/HET	1175	35	1140	0.0298	SDHC	CCDS44263.1;ENST00000432287.6;NM_001035512.1	missense	c.205G>C	p.V69L	Gtgaag/Ctgaag
chr1	161326564	C	T	FP/HET	1140	29	1111	0.0263	SDHC	CCDS1230.1;ENST00000367975.6;NM_003001.3	synonymous	c.339C>T	p.=	atCcac/atTcac	0.0	AMR
chr1	161326564	C	T	FP/HET	1140	29	1111	0.0263	SDHC	CCDS41432.1;ENST00000392169.6;NM_001035513.1	synonymous	c.180C>T	p.=	atCcac/atTcac	0.0	AMR
chr1	161326564	C	T	FP/HET	1140	29	1111	0.0263	SDHC	CCDS44263.1;ENST00000432287.6;NM_001035512.1	synonymous	c.237C>T	p.=	atCcac/atTcac	0.0	AMR
chr1	161326566	A	T	FP/HET	1135	29	1106	0.0256	SDHC	CCDS1230.1;ENST00000367975.6;NM_003001.3	missense	c.341A>T	p.H114L	cAcaca/cTcaca	0.0	AMR
chr1	161326566	A	T	FP/HET	1135	29	1106	0.0256	SDHC	CCDS41432.1;ENST00000392169.6;NM_001035513.1	missense	c.182A>T	p.H61L	cAcaca/cTcaca	0.0	AMR
chr1	161326566	A	T	FP/HET	1135	29	1106	0.0256	SDHC	CCDS44263.1;ENST00000432287.6;NM_001035512.1	missense	c.239A>T	p.H80L	cAcaca/cTcaca	0.0	AMR
chr1	162740327	T	C	HOM	568	568	0	1.0	DDR2	CCDS1241.1;ENST00000367921.7;ENST00000367922.7;NM_001014796.2;NM_006182.3	intronic	c.1504+25T>C		-/-	0.9997985901309164	EAS
chr1	164789444	A	G	HOM	777	775	2	0.9987	PBX1	CCDS55654.1;ENST00000367897.5;NM_001204961.1	intronic	c.998-1330A>G		-/-	1.0	EAS
chr1	164789444	A	G	HOM	777	775	2	0.9987	PBX1	CCDS1246.1;ENST00000420696.6;NM_002585.3	intronic	c.1110+23A>G		-/-	1.0	EAS
chr1	164789444	A	G	HOM	777	775	2	0.9987	PBX1	CCDS55653.1;ENST00000627490.2;NM_001204963.1	intronic	c.1110+23A>G		-/-	1.0	EAS
chr1	179084080	T	G	HET	1132	562	570	0.4973	ABL2	CCDS53435.1;ENST00000504405.5;NM_001168239.1	synonymous	c.1386A>C	p.=	ctAgaa/ctCgaa	0.08851151022182208	NFE
chr1	179084080	T	G	HET	1132	562	570	0.4973	ABL2	CCDS44283.1;ENST00000392043;NM_001136001.1	synonymous	c.1431A>C	p.=	ctAgaa/ctCgaa	0.08851151022182208	NFE
chr1	179084080	T	G	HET	1132	562	570	0.4973	ABL2	CCDS53436.1;ENST00000367623.8;NM_001168236.1	synonymous	c.1431A>C	p.=	ctAgaa/ctCgaa	0.08851151022182208	NFE
chr1	179084080	T	G	HET	1132	562	570	0.4973	ABL2	CCDS53437.1;ENST00000507173.5;NM_001168238.1	synonymous	c.1431A>C	p.=	ctAgaa/ctCgaa	0.08851151022182208	NFE
chr1	179084080	T	G	HET	1132	562	570	0.4973	ABL2	CCDS41441.2;ENST00000512653.5;NM_005158.4	synonymous	c.1449A>C	p.=	ctAgaa/ctCgaa	0.08851151022182208	NFE
chr1	179084080	T	G	HET	1132	562	570	0.4973	ABL2	CCDS44282.1;ENST00000344730.7;NM_001136000.2	synonymous	c.1449A>C	p.=	ctAgaa/ctCgaa	0.08851151022182208	NFE
chr1	179084080	T	G	HET	1132	562	570	0.4973	ABL2	CCDS30947.1;ENST00000502732.5;NM_007314.3	synonymous	c.1494A>C	p.=	ctAgaa/ctCgaa	0.08851151022182208	NFE
chr1	179084080	T	G	HET	1132	562	570	0.4973	ABL2	CCDS53438.1;ENST00000511413.5;NM_001168237.1	synonymous	c.1494A>C	p.=	ctAgaa/ctCgaa	0.08851151022182208	NFE
chr1	182551337	A	C	HET	1238	636	602	0.5145	RNASEL	CCDS1347.1;ENST00000367559.7;NM_021133.3	missense	c.1623T>G	p.D541E	gaTctg/gaGctg	0.7233530532437581	EAS
chr1	182554557	C	T	HET	1322	620	702	0.4697	RNASEL	CCDS1347.1;ENST00000367559.7;NM_021133.3	missense	c.1385G>A	p.R462Q	cGaaat/cAaaat	0.37094373556179167	NFE
chr1	193094375	T	C	HET	534	272	262	0.5112	CDC73	CCDS1382.1;ENST00000367435;NM_024529.4	intronic	c.237+28T>C		-/-	0.7652199528672428	SAS
chr1	201981862	T	C	HET	1465	692	773	0.4724	ELF3	CCDS1419.1;ENST00000359651.7;ENST00000367283.7;ENST00000367284.9;NM_001114309.1;NM_004433.4	synonymous	c.573T>C	p.=	ccTggc/ccCggc	0.7915592515592516	AFR
chr1	202304868	T	C	HOM	1283	1283	0	1.0	UBE2T	CCDS1425.1;ENST00000367274.9;ENST00000646651.1;NM_014176.4	synonymous	c.15A>G	p.=	tcAcgt/tcGcgt	0.5125093761720215	NFE
chr1	204396830	G	A	HET	1294	671	623	0.5193	PIK3C2B	CCDS1446.1;ENST00000367187.7;NM_002646.3	synonymous	c.4533C>T	p.=	tcCatc/tcTatc	0.26150208400128244	AFR
chr1	204399061	A	G	HET	1114	505	609	0.4542	PIK3C2B	CCDS1446.1;ENST00000367187.7;NM_002646.3	synonymous	c.4386T>C	p.=	ccTgag/ccCgag	0.26275756600128786	AFR
chr1	204399064	G	A	HET	1139	497	642	0.4372	PIK3C2B	CCDS1446.1;ENST00000367187.7;NM_002646.3	synonymous	c.4383C>T	p.=	ccCcct/ccTcct	0.26279369166398453	AFR
chr1	204403659	A	G	HET	1292	659	633	0.5101	PIK3C2B	CCDS1446.1;ENST00000367187.7;NM_002646.3	synonymous	c.3594T>C	p.=	aaTgac/aaCgac	0.5259374685834926	EAS
chr1	204413297	C	T	HET	1142	514	628	0.4501	PIK3C2B	CCDS1446.1;ENST00000367187.7;NM_002646.3	splice_region	c.2773-7G>A	p.?	-/-	0.8018560223654578	NFE
chr1	204413299	G	A	HET	1121	499	622	0.446	PIK3C2B	CCDS1446.1;ENST00000367187.7;NM_002646.3	intronic	c.2773-9C>T		-/-	0.8001568737088983	NFE
chr1	204425028	G	A	HET	1462	721	741	0.4938	PIK3C2B	CCDS1446.1;ENST00000367187.7;NM_002646.3	synonymous	c.1899C>T	p.=	ttCact/ttTact	0.4143316259917646	EAS
chr1	204434319	A	C	FP/HET	347	7	340	0.0202	PIK3C2B	CCDS1446.1;ENST00000367187.7;NM_002646.3	intronic	c.1034+28T>G		-/-	6.97837e+10	NFE
chr1	204434326	A	G	HET	423	212	211	0.5012	PIK3C2B	CCDS1446.1;ENST00000367187.7;NM_002646.3	intronic	c.1034+21T>C		-/-	0.6265957446808511	EAS
chr1	204438334	C	T	HOM	1103	1103	0	1.0	PIK3C2B	CCDS1446.1;ENST00000367187.7;NM_002646.3	synonymous	c.597G>A	p.=	ccGggc/ccAggc	0.9841718175416634	NFE
chr1	204438643	G	T	HOM	1266	1266	0	1.0	PIK3C2B	CCDS1446.1;ENST00000367187.7;NM_002646.3	synonymous	c.288C>A	p.=	ctCtcc/ctAtcc	0.9837992477368354	NFE
chr1	204501383	C	T	HET	858	386	472	0.451	MDM4	CCDS1447.1;ENST00000367182.7;NM_002393.4	intronic	c.343+9C>T		-/-	0.387050943779176	EAS
chr1	204501383	C	T	HET	858	386	472	0.451	MDM4	CCDS55675.1;ENST00000367183.7;NM_001204172.1	intronic	c.78+6659C>T		-/-	0.387050943779176	EAS
chr1	204501383	C	T	HET	858	386	472	0.451	MDM4	CCDS73008.1;ENST00000612738.4;NM_001278519.1	intronic	c.153+5821C>T		-/-	0.387050943779176	EAS
chr1	204501383	C	T	HET	858	386	472	0.451	MDM4	CCDS60396.1;ENST00000391947.6;ENST00000507825.3;NM_001278516.1	intronic	c.343+9C>T		-/-	0.387050943779176	EAS
chr1	204501383	C	T	HET	858	386	472	0.451	MDM4	CCDS73007.1;ENST00000616250.4;NM_001278518.1	intronic	c.343+9C>T		-/-	0.387050943779176	EAS
chr1	204501383	C	T	HET	858	386	472	0.451	MDM4	CCDS73009.1;ENST00000614459.4;NM_001278517.1	intronic	c.79-5204C>T		-/-	0.387050943779176	EAS
chr1	204501383	C	T	HET	858	386	472	0.451	MDM4	CCDS55674.1;ENST00000454264.6;NM_001204171.1	intronic	c.343+9C>T		-/-	0.387050943779176	EAS
chr1	204512100	T	C	HOM	623	623	0	1.0	MDM4	CCDS1447.1;ENST00000367182.7;NM_002393.4	intronic	c.672+28T>C		-/-	0.6934379870495043	NFE
chr1	204512100	T	C	HOM	623	623	0	1.0	MDM4	CCDS55675.1;ENST00000367183.7;NM_001204172.1	intronic	c.79-6294T>C		-/-	0.6934379870495043	NFE
chr1	204512100	T	C	HOM	623	623	0	1.0	MDM4	CCDS73008.1;ENST00000612738.4;NM_001278519.1	intronic	c.154-3825T>C		-/-	0.6934379870495043	NFE
chr1	204512100	T	C	HOM	623	623	0	1.0	MDM4	CCDS73007.1;ENST00000616250.4;NM_001278518.1	intronic	c.344-3825T>C		-/-	0.6934379870495043	NFE
chr1	204512100	T	C	HOM	623	623	0	1.0	MDM4	CCDS73009.1;ENST00000614459.4;NM_001278517.1	intronic	c.378+28T>C		-/-	0.6934379870495043	NFE
chr1	204512100	T	C	HOM	623	623	0	1.0	MDM4	CCDS55674.1;ENST00000454264.6;NM_001204171.1	intronic	c.672+28T>C		-/-	0.6934379870495043	NFE
chr1	204516025	A	G	HOM	717	717	0	1.0	MDM4	CCDS1447.1;ENST00000367182.7;NM_002393.4	intronic	c.903+20A>G		-/-	0.6971179477530028	NFE
chr1	204516025	A	G	HOM	717	717	0	1.0	MDM4	CCDS55675.1;ENST00000367183.7;NM_001204172.1	intronic	c.79-2369A>G		-/-	0.6971179477530028	NFE
chr1	204516025	A	G	HOM	717	717	0	1.0	MDM4	CCDS73008.1;ENST00000612738.4;NM_001278519.1	intronic	c.234+20A>G		-/-	0.6971179477530028	NFE
chr1	204516025	A	G	HOM	717	717	0	1.0	MDM4	CCDS73009.1;ENST00000614459.4;NM_001278517.1	intronic	c.609+20A>G		-/-	0.6971179477530028	NFE
chr1	204516025	A	G	HOM	717	717	0	1.0	MDM4	CCDS55674.1;ENST00000454264.6;NM_001204171.1	intronic	c.753+20A>G		-/-	0.6971179477530028	NFE
chr1	206647742	A	G	HOM	1529	1529	0	1.0	IKBKE	CCDS73019.1;ENST00000578328.6;NM_001193322.1	synonymous	c.156A>G	p.=	caAgtg/caGgtg	1.0	EAS
chr1	206647742	A	G	HOM	1529	1529	0	1.0	IKBKE	CCDS30996.1;ENST00000581977.6;NM_014002.3	synonymous	c.156A>G	p.=	caAgtg/caGgtg	1.0	EAS
chr1	206647787	T	C	HOM	1245	1245	0	1.0	IKBKE	CCDS73019.1;ENST00000578328.6;NM_001193322.1	synonymous	c.201T>C	p.=	atTgtc/atCgtc	0.9780318988865483	EAS
chr1	206647787	T	C	HOM	1245	1245	0	1.0	IKBKE	CCDS30996.1;ENST00000581977.6;NM_014002.3	synonymous	c.201T>C	p.=	atTgtc/atCgtc	0.9780318988865483	EAS
chr1	226555302	A	G	HOM	1083	1083	0	1.0	PARP1	CCDS1554.1;ENST00000366794.9;NM_001618.3	missense	c.2285T>C	p.V762A	gTggaa/gCggaa	0.4470517448856799	EAS
chr1	226573364	A	G	HOM	1111	1111	0	1.0	PARP1	CCDS1554.1;ENST00000366794.9;NM_001618.3	synonymous	c.852T>C	p.=	gcTgat/gcCgat	0.8135151393623421	EAS
chr1	226578099	T	C	HOM	731	731	0	1.0	PARP1	CCDS1554.1;ENST00000366794.9;NM_001618.3	intronic	c.617+12A>G		-/-	0.9407678098144727	AFR
chr1	226589958	G	A	HOM	1332	1332	0	1.0	PARP1	CCDS1554.1;ENST00000366794.9;NM_001618.3	synonymous	c.243C>T	p.=	gaCcag/gaTcag	0.4472470163474075	EAS
chr1	226595647	C	G	HOM	816	813	3	0.9975	PARP1	CCDS1554.1;ENST00000366794.9;NM_001618.3	5_prime_UTR	c.-17G>C		-/-	0.4430171616483404	EAS
chr1	231502245	T	A	HET	633	272	361	0.4297	EGLN1	CCDS1595.1;ENST00000366641;NM_022051.2	intronic	c.1217-24A>T		-/-	0.47572181690577614	NFE
chr1	231557255	C	G	HET	1013	508	505	0.5015	EGLN1	CCDS1595.1;ENST00000366641;NM_022051.2	missense	c.380G>C	p.C127S	tGtcgt/tCtcgt	0.4518950437317784	EAS
chr1	242030151	A	G	HET	1008	505	503	0.501	EXO1	CCDS44336.1;ENST00000518483.5;NM_003686.4	missense	c.1061A>G	p.H354R	cAtagt/cGtagt	0.7966807059767349	EAS
chr1	242030151	A	G	HET	1008	505	503	0.501	EXO1	CCDS1620.1;ENST00000348581.9;ENST00000366548.7;NM_006027.4;NM_130398.3	missense	c.1061A>G	p.H354R	cAtagt/cGtagt	0.7966807059767349	EAS
chr1	242042301	G	A	HET	1141	557	584	0.4882	EXO1	CCDS44336.1;ENST00000518483.5;NM_003686.4	missense	c.1765G>A	p.E589K	Gagagc/Aagagc	0.4734204618345093	AFR
chr1	242042301	G	A	HET	1141	557	584	0.4882	EXO1	CCDS1620.1;ENST00000348581.9;ENST00000366548.7;NM_006027.4;NM_130398.3	missense	c.1765G>A	p.E589K	Gagagc/Aagagc	0.4734204618345093	AFR
chr1	242042545	A	G	HOM	1178	1178	0	1.0	EXO1	CCDS44336.1;ENST00000518483.5;NM_003686.4	missense	c.2009A>G	p.E670G	gAggca/gGggca	0.8196428571428571	EAS
chr1	242042545	A	G	HOM	1178	1178	0	1.0	EXO1	CCDS1620.1;ENST00000348581.9;ENST00000366548.7;NM_006027.4;NM_130398.3	missense	c.2009A>G	p.E670G	gAggca/gGggca	0.8196428571428571	EAS
chr1	242045275	C	T	HET	647	322	325	0.4992	EXO1	CCDS44336.1;ENST00000518483.5;NM_003686.4	missense	c.2167C>T	p.R723C	Cgttta/Tgttta	0.9761206307816477	NFE
chr1	242045275	C	T	HET	647	322	325	0.4992	EXO1	CCDS1620.1;ENST00000348581.9;ENST00000366548.7;NM_006027.4;NM_130398.3	missense	c.2167C>T	p.R723C	Cgttta/Tgttta	0.9761206307816477	NFE
chr1	242045283	T	A	HET	621	320	301	0.5169	EXO1	CCDS44336.1;ENST00000518483.5;NM_003686.4	synonymous	c.2175T>A	p.=	tcTcat/tcAcat	0.12833820417212535	EAS
chr1	242045283	T	A	HET	621	320	301	0.5169	EXO1	CCDS1620.1;ENST00000348581.9;ENST00000366548.7;NM_006027.4;NM_130398.3	synonymous	c.2175T>A	p.=	tcTcat/tcAcat	0.12833820417212535	EAS
chr2	24905927	G	C	HOM	934	934	0	1.0	NCOA1	CCDS42660.1;ENST00000395856;NM_147233.2	synonymous	c.462G>C	p.=	acGagc/acCagc	0.9937748749872436	EAS
chr2	24905927	G	C	HOM	934	934	0	1.0	NCOA1	CCDS1713.1;ENST00000288599.9;ENST00000405141.5;NM_147223.3	synonymous	c.462G>C	p.=	acGagc/acCagc	0.9937748749872436	EAS
chr2	24905927	G	C	HOM	934	934	0	1.0	NCOA1	CCDS1712.1;ENST00000348332.7;ENST00000406961.5;NM_003743.5	synonymous	c.462G>C	p.=	acGagc/acCagc	0.9937748749872436	EAS
chr2	24974945	T	G	HOM	1325	1325	0	1.0	NCOA1	CCDS42660.1;ENST00000395856;NM_147233.2	synonymous	c.3801T>G	p.=	ctTctc/ctGctc	0.9936842105263158	EAS
chr2	24974945	T	G	HOM	1325	1325	0	1.0	NCOA1	CCDS1713.1;ENST00000288599.9;ENST00000405141.5;NM_147223.3	synonymous	c.3801T>G	p.=	ctTctc/ctGctc	0.9936842105263158	EAS
chr2	24974945	T	G	HOM	1325	1325	0	1.0	NCOA1	CCDS1712.1;ENST00000348332.7;ENST00000406961.5;NM_003743.5	synonymous	c.3801T>G	p.=	ctTctc/ctGctc	0.9936842105263158	EAS
chr2	25458546	C	T	HET	589	299	290	0.5093	DNMT3A	CCDS1718.2;ENST00000380746.8;NM_153759.3	intronic	c.2030+30G>A		-/-	0.5862515807715727	NFE
chr2	25458546	C	T	HET	589	299	290	0.5093	DNMT3A	CCDS33157.1;ENST00000264709.7;ENST00000321117.9;NM_022552.4;NM_175629.2	intronic	c.2597+30G>A		-/-	0.5862515807715727	NFE
chr2	25463483	G	A	HET	1145	573	572	0.5013	DNMT3A	CCDS1718.2;ENST00000380746.8;NM_153759.3	intronic	c.1606+26C>T		-/-	0.5484210526315789	AMR
chr2	25463483	G	A	HET	1145	573	572	0.5013	DNMT3A	CCDS33157.1;ENST00000264709.7;ENST00000321117.9;NM_022552.4;NM_175629.2	intronic	c.2173+26C>T		-/-	0.5484210526315789	AMR
chr2	25469913	C	T	HET	1031	520	511	0.5053	DNMT3A	CCDS1718.2;ENST00000380746.8;NM_153759.3	splice_region	c.555+7G>A	p.?	-/-	0.7551057306815502	NFE
chr2	25469913	C	T	HET	1031	520	511	0.5053	DNMT3A	CCDS33157.1;ENST00000264709.7;ENST00000321117.9;NM_022552.4;NM_175629.2	splice_region	c.1122+7G>A	p.?	-/-	0.7551057306815502	NFE
chr2	29416572	T	C	HOM	1629	1629	0	1.0	ALK	CCDS33172.1;ENST00000389048.7;NM_004304.4	missense	c.4381A>G	p.I1461V	Atctct/Gtctct	1.0	EAS
chr2	29446202	G	A	HOM	1054	1054	0	1.0	ALK	CCDS33172.1;ENST00000389048.7;NM_004304.4	splice_region	c.3359+6C>T	p.?	-/-	0.36007450493431803	SAS
chr2	29446721	A	G	HOM	818	818	0	1.0	ALK	CCDS33172.1;ENST00000389048.7;NM_004304.4	intronic	c.3173-327T>C		-/-	0.9807916937053861	NFE
chr2	29447108	G	A	HOM	971	971	0	1.0	ALK	CCDS33172.1;ENST00000389048.7;NM_004304.4	intronic	c.3173-714C>T		-/-	0.7249414215048164	NFE
chr2	29447778	A	G	HET	788	405	383	0.5152	ALK	CCDS33172.1;ENST00000389048.7;NM_004304.4	intronic	c.3172+549T>C		-/-	0.0030491760736992344	NFE
chr2	29455267	A	G	HET	1405	648	757	0.4619	ALK	CCDS33172.1;ENST00000389048.7;NM_004304.4	synonymous	c.2535T>C	p.=	ggTggc/ggCggc	0.7089302584911797	NFE
chr2	29462520	G	A	HET	796	401	395	0.5038	ALK	CCDS33172.1;ENST00000389048.7;NM_004304.4	intronic	c.2355+26C>T		-/-	0.14141779062299292	AFR
chr2	29543663	T	C	HET	1497	761	736	0.509	ALK	CCDS33172.1;ENST00000389048.7;NM_004304.4	synonymous	c.1500A>G	p.=	caAtgg/caGtgg	0.9187092578542341	NFE
chr2	29940529	A	T	HOM	1055	1055	0	1.0	ALK	CCDS33172.1;ENST00000389048.7;NM_004304.4	synonymous	c.702T>A	p.=	ccTtct/ccAtct	0.814319128831885	NFE
chr2	30143499	G	C	HOM	1090	1090	0	1.0	ALK	CCDS33172.1;ENST00000389048.7;NM_004304.4	synonymous	c.27C>G	p.=	ctCctg/ctGctg	0.9996069800345857	EAS
chr2	31805675	A	G	HET	861	415	446	0.482	SRD5A2	CCDS74503.1;ENST00000622030.1	intronic	c.278+15T>C		-/-	0.6986957975699476	AFR
chr2	31805675	A	G	HET	861	415	446	0.482	SRD5A2	NM_000348.3	intronic	c.281+15T>C		-/-	0.6986957975699476	AFR
chr2	31805706	G	C	HET	1214	590	624	0.486	SRD5A2	CCDS74503.1;ENST00000622030.1	missense	c.262C>G	p.L88V	Ctacat/Gtacat	0.7451640843037244	AFR
chr2	31805706	G	C	HET	1214	590	624	0.486	SRD5A2	NM_000348.3	missense	c.265C>G	p.L89V	Ctacat/Gtacat	0.7451640843037244	AFR
chr2	42396722	A	G	HOM	1189	1189	0	1.0	EML4	CCDS46266.1;ENST00000402711.6;NM_001145076.2	5_prime_UTR	c.-30A>G		-/-	0.8355267129489888	AMR
chr2	42396722	A	G	HOM	1189	1189	0	1.0	EML4	CCDS1807.1;ENST00000318522.9;NM_019063.4	5_prime_UTR	c.-30A>G		-/-	0.8355267129489888	AMR
chr2	42510018	A	G	HOM	1002	1002	0	1.0	EML4	CCDS46266.1;ENST00000402711.6;NM_001145076.2	missense	c.673A>G	p.K225E	Aaaata/Gaaata	0.9999498596068993	EAS
chr2	42510018	A	G	HOM	1002	1002	0	1.0	EML4	CCDS1807.1;ENST00000318522.9;NM_019063.4	missense	c.847A>G	p.K283E	Aaaata/Gaaata	0.9999498596068993	EAS
chr2	42515388	A	G	HET	809	357	452	0.4425	EML4	CCDS46266.1;ENST00000402711.6;NM_001145076.2	missense	c.970A>G	p.I324V	Attatt/Gttatt	0.9454126518642648	AFR
chr2	42515388	A	G	HET	809	357	452	0.4425	EML4	CCDS1807.1;ENST00000318522.9;NM_019063.4	missense	c.1144A>G	p.I382V	Attatt/Gttatt	0.9454126518642648	AFR
chr2	46603671	C	G	HET	823	426	397	0.5188	EPAS1	CCDS1825.1;ENST00000263734.4;NM_001430.4	splice_region	c.1035-7C>G	p.?	-/-	0.4949304683503093	NFE
chr2	47601106	T	C	HOM	1201	1201	0	1.0	EPCAM	CCDS1833.1;ENST00000263735.8;NM_002354.2	missense	c.344T>C	p.M115T	aTgtgc/aCgtgc	0.8391597177677999	AFR
chr2	47630550	C	G	HOM	695	694	1	0.9986	MSH2	CCDS58709.1;ENST00000543555.5;NM_001258281.1	intronic	c.13+9C>G		-/-	0.8164693831094924	EAS
chr2	47630550	C	G	HOM	695	694	1	0.9986	MSH2	CCDS1834.1;ENST00000233146.6;NM_000251.2	intronic	c.211+9C>G		-/-	0.8164693831094924	EAS
chr2	47693959	G	A	HET	526	278	248	0.5304	MSH2	CCDS58709.1;ENST00000543555.5;NM_001258281.1	intronic	c.1463+12G>A		-/-	0.6581903902096499	EAS
chr2	47693959	G	A	HET	526	278	248	0.5304	MSH2	CCDS1834.1;ENST00000233146.6;NM_000251.2	intronic	c.1661+12G>A		-/-	0.6581903902096499	EAS
chr2	47703500	T	C	HET	835	419	416	0.5018	MSH2	CCDS58709.1;ENST00000543555.5;NM_001258281.1	splice_region	c.1808-6T>C	p.?	-/-	0.35580204778157	EAS
chr2	47703500	T	C	HET	835	419	416	0.5018	MSH2	CCDS1834.1;ENST00000233146.6;NM_000251.2	splice_region	c.2006-6T>C	p.?	-/-	0.35580204778157	EAS
chr2	48023115	T	C	HET	1034	497	537	0.4816	MSH6	CCDS1836.1;ENST00000234420.9;NM_000179.2	synonymous	c.540T>C	p.=	gaTgaa/gaCgaa	0.2981416038934871	NFE
chr2	48025764	C	T	HET	786	376	410	0.4784	MSH6	CCDS1836.1;ENST00000234420.9;NM_000179.2	synonymous	c.642C>T	p.=	taCgta/taTgta	0.10743362555279484	NFE
chr2	48025764	C	T	HET	786	376	410	0.4784	MSH6	CCDS62906.1;ENST00000540021.5;NM_001281492.1	synonymous	c.252C>T	p.=	taCgta/taTgta	0.10743362555279484	NFE
chr2	58388696	A	G	HOM	884	884	0	1.0	FANCL	CCDS1860.1;ENST00000233741.8;NM_018062.3	synonymous	c.981T>C	p.=	tcTcag/tcCcag	0.9056406964615261	AFR
chr2	58388696	A	G	HOM	884	884	0	1.0	FANCL	CCDS46294.1;ENST00000402135.7;NM_001114636.1	synonymous	c.996T>C	p.=	tcTcag/tcCcag	0.9056406964615261	AFR
chr2	58390679	T	G	HET	480	237	243	0.4958	FANCL	CCDS1860.1;ENST00000233741.8;NM_018062.3	intronic	c.692-27A>C		-/-	0.19685449432350796	EAS
chr2	58390679	T	G	HET	480	237	243	0.4958	FANCL	CCDS46294.1;ENST00000402135.7;NM_001114636.1	intronic	c.707-27A>C		-/-	0.19685449432350796	EAS
chr2	60687959	A	G	HOM	1427	1427	0	1.0	BCL11A	CCDS1862.1;ENST00000642384.1;NM_022893.3	synonymous	c.2088T>C	p.=	agTttg/agCttg	0.9988914642749168	EAS
chr2	60687959	A	G	HOM	1427	1427	0	1.0	BCL11A	CCDS1861.1;ENST00000356842.9;NM_018014.3	synonymous	c.2088T>C	p.=	agTttg/agCttg	0.9988914642749168	EAS
chr2	61415492	A	G	HOM	1100	1100	0	1.0	USP34	CCDS42686.1;ENST00000398571.6;NM_014709.3	synonymous	c.10386T>C	p.=	gcTgag/gcCgag	0.4888272779938757	AFR
chr2	61522123	T	C	HOM	849	849	0	1.0	USP34	CCDS42686.1;ENST00000398571.6;NM_014709.3	synonymous	c.4422A>G	p.=	gaAgat/gaGgat	0.9998461853978671	EAS
chr2	61575308	A	G	HOM	1313	1311	2	0.9992	USP34	CCDS42686.1;ENST00000398571.6;NM_014709.3	missense	c.1982T>C	p.M661T	aTgtca/aCgtca	0.9997440884430341	EAS
chr2	61749716	C	T	HOM	444	444	0	1.0	XPO1	CCDS33205.1;ENST00000401558.6;ENST00000404992.6;ENST00000406957.5;NM_003400.3	intronic	c.301+30G>A		-/-	0.6890437759843483	AFR
chr2	62228013	C	T	HET	1290	656	634	0.5093	COMMD1	CCDS1869.1;ENST00000311832;NM_152516.3	missense	c.358C>T	p.R120W	Cggggc/Tggggc	0.021477676562330267	NFE
chr2	95944921	T	G	FP/HET	210	9	201	0.0429	PROM2	CCDS2012.1;ENST00000317620.13;ENST00000317668.8;ENST00000403131.6;NM_001165977.2;NM_001165978.2;NM_144707.3	intronic	c.1274+29T>G		-/-	0.0014749262536873156	OTH
chr2	95945568	G	A	HET	706	348	358	0.4943	PROM2	CCDS2012.1;ENST00000317620.13;ENST00000317668.8;ENST00000403131.6;NM_001165977.2;NM_001165978.2;NM_144707.3	intronic	c.1275-25G>A		-/-	0.8781227436823105	AMR
chr2	95947085	A	G	HET	1124	550	574	0.4902	PROM2	CCDS2012.1;ENST00000317620.13;ENST00000317668.8;ENST00000403131.6;NM_001165977.2;NM_001165978.2;NM_144707.3	missense	c.1523A>G	p.Q508R	cAgagc/cGgagc	0.8815863341085893	AFR
chr2	95947099	G	A	HET	996	500	496	0.503	PROM2	CCDS2012.1;ENST00000317620.13;ENST00000317668.8;ENST00000403131.6;NM_001165977.2;NM_001165978.2;NM_144707.3	missense	c.1537G>A	p.G513S	Ggcgag/Agcgag	0.20325977933801403	EAS
chr2	113890304	T	C	HET	1390	673	717	0.4842	IL1RN	CCDS2113.1;ENST00000354115.6;NM_000577.4	synonymous	c.336T>C	p.=	agTggc/agCggc	0.5927783350050151	EAS
chr2	113890304	T	C	HET	1390	673	717	0.4842	IL1RN	CCDS46396.1;ENST00000409930;NM_173842.2	synonymous	c.390T>C	p.=	agTggc/agCggc	0.5927783350050151	EAS
chr2	113890304	T	C	HET	1390	673	717	0.4842	IL1RN	CCDS2114.1;ENST00000259206.9;NM_173841.2	synonymous	c.399T>C	p.=	agTggc/agCggc	0.5927783350050151	EAS
chr2	113890304	T	C	HET	1390	673	717	0.4842	IL1RN	CCDS2115.1;ENST00000361779.7;ENST00000409052.5;NM_001318914.1;NM_173843.2	synonymous	c.288T>C	p.=	agTggc/agCggc	0.5927783350050151	EAS
chr2	121713022	C	G	HOM	837	837	0	1.0	GLI2	CCDS33283.1;ENST00000361492.8;ENST00000452319.5;NM_005270.4	intronic	c.643+16C>G		-/-	1.0	EAS
chr2	121713030	G	A	HET	754	342	412	0.4549	GLI2	CCDS33283.1;ENST00000361492.8;ENST00000452319.5;NM_005270.4	intronic	c.643+24G>A		-/-	0.9997517070142768	EAS
chr2	121726447	G	A	HOM	1402	1402	0	1.0	GLI2	CCDS33283.1;ENST00000361492.8;ENST00000452319.5;NM_005270.4	synonymous	c.801G>A	p.=	tcGgcg/tcAgcg	0.9997994384275972	EAS
chr2	121727943	A	C	FP/HET	412	8	404	0.0218	GLI2	CCDS33283.1;ENST00000361492.8;ENST00000452319.5;NM_005270.4	intronic	c.846-26A>C		-/-	9.44644e+11	AMR
chr2	121729490	C	T	HOM	958	958	0	1.0	GLI2	CCDS33283.1;ENST00000361492.8;ENST00000452319.5;NM_005270.4	intronic	c.1060-27C>T		-/-	0.9998495939035396	EAS
chr2	121735983	C	T	HET	642	333	309	0.5187	GLI2	CCDS33283.1;ENST00000361492.8;ENST00000452319.5;NM_005270.4	intronic	c.1369-27C>T		-/-	0.005273279980147652	NFE
chr2	121746956	G	T	HET	1698	844	854	0.4971	GLI2	CCDS33283.1;ENST00000361492.8;ENST00000452319.5;NM_005270.4	missense	c.3466G>T	p.A1156S	Gccctg/Tccctg	0.7275825447398038	NFE
chr2	121747406	G	A	HET	1818	899	919	0.4945	GLI2	CCDS33283.1;ENST00000361492.8;ENST00000452319.5;NM_005270.4	missense	c.3916G>A	p.D1306N	Gattca/Aattca	0.7268954812550485	NFE
chr2	121747429	A	G	HET	1819	908	911	0.4992	GLI2	CCDS33283.1;ENST00000361492.8;ENST00000452319.5;NM_005270.4	synonymous	c.3939A>G	p.=	ccAcca/ccGcca	0.7318623962040333	NFE
chr2	128015143	G	A	HET	639	292	347	0.4585	ERCC3	CCDS2144.1;ENST00000285398.6;NM_000122.1	3_prime_UTR	c.*29C>T		-/-	0.012189833028716582	NFE
chr2	140992337	C	A	HOM	672	672	0	1.0	LRP1B	CCDS2182.1;ENST00000389484.7;NM_018557.2	intronic	c.13659+18G>T		-/-	0.5979818495414028	NFE
chr2	141027926	A	G	HET	824	399	425	0.4854	LRP1B	CCDS2182.1;ENST00000389484.7;NM_018557.2	intronic	c.13143-11T>C		-/-	0.3234221456792625	EAS
chr2	141032088	C	T	HOM	1067	1067	0	1.0	LRP1B	CCDS2182.1;ENST00000389484.7;NM_018557.2	synonymous	c.13047G>A	p.=	acGcgc/acAcgc	0.6872107063795533	EAS
chr2	141259283	G	A	HET	858	377	481	0.4394	LRP1B	CCDS2182.1;ENST00000389484.7;NM_018557.2	synonymous	c.8823C>T	p.=	gaCtgt/gaTtgt	0.22009349435138295	NFE
chr2	141259376	G	A	HET	1158	558	600	0.4827	LRP1B	CCDS2182.1;ENST00000389484.7;NM_018557.2	synonymous	c.8730C>T	p.=	tgCgac/tgTgac	0.269090965819566	NFE
chr2	141260507	T	C	HET	614	303	311	0.4935	LRP1B	CCDS2182.1;ENST00000389484.7;NM_018557.2	intronic	c.8662+25A>G		-/-	0.3269184411410205	AFR
chr2	141260668	A	G	HET	824	432	392	0.5243	LRP1B	CCDS2182.1;ENST00000389484.7;NM_018557.2	synonymous	c.8526T>C	p.=	taTcga/taCcga	0.7564166833767796	EAS
chr2	141274576	T	C	HOM	538	538	0	1.0	LRP1B	CCDS2182.1;ENST00000389484.7;NM_018557.2	synonymous	c.8031A>G	p.=	caAaac/caGaac	0.7637078354904367	NFE
chr2	141298674	T	C	HET	738	378	360	0.5122	LRP1B	CCDS2182.1;ENST00000389484.7;NM_018557.2	splice_region	c.7388-7A>G	p.?	-/-	0.437407507063097	SAS
chr2	141298682	G	C	HET	690	359	331	0.5217	LRP1B	CCDS2182.1;ENST00000389484.7;NM_018557.2	intronic	c.7388-15C>G		-/-	0.5871662097674891	EAS
chr2	141528592	T	C	HOM	488	488	0	1.0	LRP1B	CCDS2182.1;ENST00000389484.7;NM_018557.2	intronic	c.5501-17A>G		-/-	0.9994690030532325	EAS
chr2	141533646	A	T	HET	597	302	295	0.5075	LRP1B	CCDS2182.1;ENST00000389484.7;NM_018557.2	intronic	c.5500+21T>A		-/-	0.16100215627887873	AMR
chr2	141533662	T	C	HOM	651	651	0	1.0	LRP1B	CCDS2182.1;ENST00000389484.7;NM_018557.2	splice_region	c.5500+5A>G	p.?	-/-	0.9995058590992517	EAS
chr2	141571329	T	C	HET	967	462	505	0.4788	LRP1B	CCDS2182.1;ENST00000389484.7;NM_018557.2	synonymous	c.5256A>G	p.=	tcAggg/tcGggg	0.9893702366626554	EAS
chr2	141709419	T	G	HET	909	451	458	0.4972	LRP1B	CCDS2182.1;ENST00000389484.7;NM_018557.2	intronic	c.2968+10A>C		-/-	0.6851745271279244	NFE
chr2	141747249	A	T	HET	543	271	272	0.5009	LRP1B	CCDS2182.1;ENST00000389484.7;NM_018557.2	intronic	c.2645-23T>A		-/-	0.5994033774901406	EAS
chr2	141751592	G	A	HET	893	429	464	0.4815	LRP1B	CCDS2182.1;ENST00000389484.7;NM_018557.2	synonymous	c.2616C>T	p.=	gaCgga/gaTgga	0.5908770161290322	EAS
chr2	141816621	A	G	HOM	590	590	0	1.0	LRP1B	CCDS2182.1;ENST00000389484.7;NM_018557.2	splice_region	c.1239T>C	p.=	gtTaga/gtCaga	1.0	EAS
chr2	142567910	T	C	HET	1270	636	634	0.5008	LRP1B	CCDS2182.1;ENST00000389484.7;NM_018557.2	missense	c.143A>G	p.Q48R	cAgagc/cGgagc	0.40089501206757844	EAS
chr2	158626980	C	T	HOM	1236	1207	29	0.9773	ACVR1	CCDS2206.1;ENST00000263640.7;ENST00000409283.6;ENST00000410057.6;ENST00000434821.5;NM_001105.4;NM_001111067.2;NM_001347663.1;NM_001347664.1;NM_001347665.1;NM_001347666.1;NM_001347667.1	synonymous	c.690G>A	p.=	gaGaat/gaAaat	0.9887190627667003	NFE
chr2	158636910	G	A	HOM	1036	1034	2	0.999	ACVR1	CCDS2206.1;ENST00000263640.7;ENST00000409283.6;ENST00000410057.6;ENST00000434821.5;NM_001105.4;NM_001111067.2;NM_001347663.1;NM_001347664.1;NM_001347665.1;NM_001347666.1;NM_001347667.1	synonymous	c.270C>T	p.=	gcCgtg/gcTgtg	0.9271742401444478	EAS
chr2	158637137	A	G	HET/HOM	589	494	95	0.8404	ACVR1	CCDS2206.1;ENST00000263640.7;ENST00000409283.6;ENST00000410057.6;ENST00000434821.5;NM_001105.4;NM_001111067.2;NM_001347663.1;NM_001347664.1;NM_001347665.1;NM_001347666.1;NM_001347667.1	intronic	c.68-25T>C		-/-	0.5740557751427317	EAS
chr2	158637138	A	G	FP/HET	610	30	580	0.0508	ACVR1	CCDS2206.1;ENST00000263640.7;ENST00000409283.6;ENST00000410057.6;ENST00000434821.5;NM_001105.4;NM_001111067.2;NM_001347663.1;NM_001347664.1;NM_001347665.1;NM_001347666.1;NM_001347667.1	intronic	c.68-26T>C		-/-	0.1787682557178286	SAS
chr2	176996023	C	T	HET	480	252	228	0.525	HOXD8	CCDS56149.1;ENST00000429017.2;NM_001199747.1	intronic	c.26-22C>T		-/-	0.7389646699991528	AMR
chr2	176996023	C	T	HET	480	252	228	0.525	HOXD8	CCDS2268.1;ENST00000313173.5;NM_019558.3	intronic	c.578-22C>T		-/-	0.7389646699991528	AMR
chr2	176996023	C	T	HET	480	252	228	0.525	HOXD8	CCDS56148.1;ENST00000450510;NM_001199746.1	intronic	c.578-25C>T		-/-	0.7389646699991528	AMR
chr2	198257795	T	C	HOM	1010	1010	0	1.0	SF3B1	CCDS33356.1;ENST00000335508.10;NM_012433.3	synonymous	c.3657A>G	p.=	gtAttt/gtGttt	0.8369391025641025	AFR
chr2	198265173	T	A	HOM	634	627	7	0.9905	SF3B1	CCDS33356.1;ENST00000335508.10;NM_012433.3	intronic	c.2719-15A>T		-/-	0.8343875544918369	AFR
chr2	198265526	A	G	HOM	1045	1043	2	0.999	SF3B1	CCDS33356.1;ENST00000335508.10;NM_012433.3	synonymous	c.2631T>C	p.=	ggTaat/ggCaat	0.8352172518839186	AFR
chr2	198266862	A	T	HET	842	409	433	0.4869	SF3B1	CCDS33356.1;ENST00000335508.10;NM_012433.3	splice_region	c.2078-8T>A	p.?	-/-	0.038549857351610886	SAS
chr2	198270017	T	C	HET	767	373	394	0.4876	SF3B1	CCDS33356.1;ENST00000335508.10;NM_012433.3	synonymous	c.1419A>G	p.=	caAtac/caGtac	0.03776978417266187	SAS
chr2	198283305	T	C	HOM	785	785	0	1.0	SF3B1	CCDS33356.1;ENST00000335508.10;NM_012433.3	synonymous	c.423A>G	p.=	aaAacc/aaGacc	0.8470649642656388	AFR
chr2	202122995	A	G	HET	1284	610	674	0.4751	CASP8	CCDS42798.1;ENST00000358485.8;NM_001080125.1	missense	c.41A>G	p.K14R	aAaaga/aGaaga	0.7117297241874295	EAS
chr2	202149589	G	C	HET	1090	500	590	0.4596	CASP8	CCDS2343.1;ENST00000323492.11;ENST00000392263.6;NM_001080124.1;NM_033356.3	missense	c.808G>C	p.D270H	Gatgac/Catgac	0.1291289198606272	NFE
chr2	202149589	G	C	HET	1090	500	590	0.4596	CASP8	CCDS2342.1;ENST00000432109.6;NM_033355.3	missense	c.853G>C	p.D285H	Gatgac/Catgac	0.1291289198606272	NFE
chr2	202149589	G	C	HET	1090	500	590	0.4596	CASP8	CCDS42799.1;ENST00000264275.9;NM_001228.4	missense	c.904G>C	p.D302H	Gatgac/Catgac	0.1291289198606272	NFE
chr2	202149589	G	C	HET	1090	500	590	0.4596	CASP8	CCDS42798.1;ENST00000358485.8;NM_001080125.1	missense	c.1030G>C	p.D344H	Gatgac/Catgac	0.1291289198606272	NFE
chr2	202151163	A	G	HET	736	359	377	0.4891	CASP8	CCDS2343.1;ENST00000323492.11;ENST00000392263.6;NM_001080124.1;NM_033356.3	intronic	c.1260-19A>G		-/-	0.8245883429168844	SAS
chr2	202151163	A	G	HET	736	359	377	0.4891	CASP8	CCDS2342.1;ENST00000432109.6;NM_033355.3	intronic	c.1305-19A>G		-/-	0.8245883429168844	SAS
chr2	202151163	A	G	HET	736	359	377	0.4891	CASP8	CCDS42799.1;ENST00000264275.9;NM_001228.4	intronic	c.1356-19A>G		-/-	0.8245883429168844	SAS
chr2	202151163	A	G	HET	736	359	377	0.4891	CASP8	CCDS42798.1;ENST00000358485.8;NM_001080125.1	intronic	c.1482-19A>G		-/-	0.8245883429168844	SAS
chr2	208440072	C	G	HET	1214	569	645	0.4695	CREB1	CCDS2374.1;ENST00000353267.7;ENST00000430624.5;NM_004379.4	synonymous	c.582C>G	p.=	acCatg/acGatg	0.009047556833028481	SAS
chr2	208440072	C	G	HET	1214	569	645	0.4695	CREB1	CCDS2375.1;ENST00000432329.6;NM_134442.4	synonymous	c.624C>G	p.=	acCatg/acGatg	0.009047556833028481	SAS
chr2	212251815	T	G	HET	1040	523	517	0.5038	ERBB4	CCDS42811.1;ENST00000436443.5;NM_001042599.1	synonymous	c.3196A>C	p.=	Agagcc/Cgagcc
chr2	212251815	T	G	HET	1040	523	517	0.5038	ERBB4	CCDS2394.1;ENST00000342788.8;NM_005235.2	synonymous	c.3244A>C	p.=	Agagcc/Cgagcc
chr2	215632192	G	A	HET	709	341	368	0.481	BARD1	CCDS74646.1;ENST00000617164.4;NM_001282543.1	intronic	c.1511+14C>T		-/-	0.39375122557029874	SAS
chr2	215632192	G	A	HET	709	341	368	0.481	BARD1	CCDS2397.1;ENST00000260947.8;NM_000465.3	intronic	c.1568+14C>T		-/-	0.39375122557029874	SAS
chr2	215632192	G	A	HET	709	341	368	0.481	BARD1	CCDS74648.1;ENST00000619009.4;NM_001282549.1	intronic	c.364+24829C>T		-/-	0.39375122557029874	SAS
chr2	215632192	G	A	HET	709	341	368	0.481	BARD1	CCDS74645.1;ENST00000613374.4;NM_001282548.1	intronic	c.159-14913C>T		-/-	0.39375122557029874	SAS
chr2	215632192	G	A	HET	709	341	368	0.481	BARD1	CCDS74647.1;ENST00000613706.4;NM_001282545.1	intronic	c.216-14913C>T		-/-	0.39375122557029874	SAS
chr2	215632255	C	T	HET	1140	557	583	0.4886	BARD1	CCDS74646.1;ENST00000617164.4;NM_001282543.1	missense	c.1462G>A	p.V488M	Gtggat/Atggat	0.40297288467820974	SAS
chr2	215632255	C	T	HET	1140	557	583	0.4886	BARD1	CCDS2397.1;ENST00000260947.8;NM_000465.3	missense	c.1519G>A	p.V507M	Gtggat/Atggat	0.40297288467820974	SAS
chr2	215632256	A	G	HOM	1152	1152	0	1.0	BARD1	CCDS74646.1;ENST00000617164.4;NM_001282543.1	synonymous	c.1461T>C	p.=	caTgtg/caCgtg	0.9536340852130326	EAS
chr2	215632256	A	G	HOM	1152	1152	0	1.0	BARD1	CCDS2397.1;ENST00000260947.8;NM_000465.3	synonymous	c.1518T>C	p.=	caTgtg/caCgtg	0.9536340852130326	EAS
chr2	215634055	C	T	HET	612	285	327	0.4673	BARD1	CCDS74646.1;ENST00000617164.4;NM_001282543.1	intronic	c.1258-19G>A		-/-	0.4005642674365199	SAS
chr2	215634055	C	T	HET	612	285	327	0.4673	BARD1	CCDS2397.1;ENST00000260947.8;NM_000465.3	intronic	c.1315-19G>A		-/-	0.4005642674365199	SAS
chr2	215634055	C	T	HET	612	285	327	0.4673	BARD1	CCDS74648.1;ENST00000619009.4;NM_001282549.1	intronic	c.364+22966G>A		-/-	0.4005642674365199	SAS
chr2	215634055	C	T	HET	612	285	327	0.4673	BARD1	CCDS74645.1;ENST00000613374.4;NM_001282548.1	intronic	c.159-16776G>A		-/-	0.4005642674365199	SAS
chr2	215634055	C	T	HET	612	285	327	0.4673	BARD1	CCDS74647.1;ENST00000613706.4;NM_001282545.1	intronic	c.216-16776G>A		-/-	0.4005642674365199	SAS
chr2	215645464	C	G	HET	1252	597	655	0.4776	BARD1	CCDS74646.1;ENST00000617164.4;NM_001282543.1	missense	c.1077G>C	p.R359S	agGaaa/agCaaa	0.6177095283867167	NFE
chr2	215645464	C	G	HET	1252	597	655	0.4776	BARD1	CCDS2397.1;ENST00000260947.8;NM_000465.3	missense	c.1134G>C	p.R378S	agGaaa/agCaaa	0.6177095283867167	NFE
chr2	215674224	G	A	HET	1747	842	905	0.4825	BARD1	CCDS74646.1;ENST00000617164.4;NM_001282543.1	missense	c.70C>T	p.P24S	Cccgcc/Tccgcc	0.43142057382785165	AMR
chr2	215674224	G	A	HET	1747	842	905	0.4825	BARD1	CCDS2397.1;ENST00000260947.8;NM_000465.3	missense	c.70C>T	p.P24S	Cccgcc/Tccgcc	0.43142057382785165	AMR
chr2	215674224	G	A	HET	1747	842	905	0.4825	BARD1	CCDS74648.1;ENST00000619009.4;NM_001282549.1	missense	c.70C>T	p.P24S	Cccgcc/Tccgcc	0.43142057382785165	AMR
chr2	215674224	G	A	HET	1747	842	905	0.4825	BARD1	CCDS74645.1;ENST00000613374.4;NM_001282548.1	missense	c.70C>T	p.P24S	Cccgcc/Tccgcc	0.43142057382785165	AMR
chr2	215674224	G	A	HET	1747	842	905	0.4825	BARD1	CCDS74647.1;ENST00000613706.4;NM_001282545.1	missense	c.70C>T	p.P24S	Cccgcc/Tccgcc	0.43142057382785165	AMR
chr2	215674323	C	G	HOM	716	716	0	1.0	BARD1	CCDS74646.1;ENST00000617164.4;NM_001282543.1	5_prime_UTR	c.-30G>C		-/-	0.8138260393016519	AMR
chr2	215674323	C	G	HOM	716	716	0	1.0	BARD1	CCDS2397.1;ENST00000260947.8;NM_000465.3	5_prime_UTR	c.-30G>C		-/-	0.8138260393016519	AMR
chr2	215674323	C	G	HOM	716	716	0	1.0	BARD1	CCDS74648.1;ENST00000619009.4;NM_001282549.1	5_prime_UTR	c.-30G>C		-/-	0.8138260393016519	AMR
chr2	215674323	C	G	HOM	716	716	0	1.0	BARD1	CCDS74645.1;ENST00000613374.4;NM_001282548.1	5_prime_UTR	c.-30G>C		-/-	0.8138260393016519	AMR
chr2	215674323	C	G	HOM	716	716	0	1.0	BARD1	CCDS74647.1;ENST00000613706.4;NM_001282545.1	5_prime_UTR	c.-30G>C		-/-	0.8138260393016519	AMR
chr2	216973814	C	T	HET	1146	560	586	0.4887	XRCC5	CCDS2402.1;ENST00000392132.6;ENST00000392133.7;NM_021141.3	upstream_gene				0.27852044127190134	NFE
chr2	216982488	G	A	HET	774	355	419	0.4587	XRCC5	CCDS2402.1;ENST00000392132.6;ENST00000392133.7;NM_021141.3	synonymous	c.339G>A	p.=	gtGagc/gtAagc
chr2	217012901	A	G	HOM	1129	1129	0	1.0	XRCC5	CCDS2402.1;ENST00000392132.6;ENST00000392133.7;NM_021141.3	synonymous	c.1572A>G	p.=	acAaaa/acGaaa	0.9220238692207402	EAS
chr2	222301357	T	C	HOM	712	711	1	0.9986	EPHA4	CCDS2447.1;ENST00000281821.6;ENST00000409938.5;NM_001304536.1;NM_004438.4	intronic	c.2137-29A>G		-/-	0.7261463171347526	NFE
chr2	222307534	G	T	HET	802	428	374	0.5337	EPHA4	CCDS2447.1;ENST00000281821.6;ENST00000409938.5;NM_001304536.1;NM_004438.4	intronic	c.2074+15C>A		-/-	0.31344719749819583	AFR
chr2	223161889	A	G	HOM	1260	1260	0	1.0	PAX3	CCDS2448.1;ENST00000392069.6;NM_181459.3	synonymous	c.129T>C	p.=	ggTgtt/ggCgtt	0.9999444629567922	EAS
chr2	223161889	A	G	HOM	1260	1260	0	1.0	PAX3	CCDS46523.1;ENST00000409828.7;NM_000438.5	synonymous	c.129T>C	p.=	ggTgtt/ggCgtt	0.9999444629567922	EAS
chr2	223161889	A	G	HOM	1260	1260	0	1.0	PAX3	CCDS2451.1;ENST00000258387.6;NM_013942.4	synonymous	c.129T>C	p.=	ggTgtt/ggCgtt	0.9999444629567922	EAS
chr2	223161889	A	G	HOM	1260	1260	0	1.0	PAX3	CCDS42826.1;ENST00000350526.9;NM_181457.3	synonymous	c.129T>C	p.=	ggTgtt/ggCgtt	0.9999444629567922	EAS
chr2	223161889	A	G	HOM	1260	1260	0	1.0	PAX3	CCDS2450.1;ENST00000344493.9;NM_181461.3	synonymous	c.129T>C	p.=	ggTgtt/ggCgtt	0.9999444629567922	EAS
chr2	223161889	A	G	HOM	1260	1260	0	1.0	PAX3	CCDS2449.1;ENST00000336840.11;NM_181460.3	synonymous	c.129T>C	p.=	ggTgtt/ggCgtt	0.9999444629567922	EAS
chr2	223161889	A	G	HOM	1260	1260	0	1.0	PAX3	CCDS42825.1;ENST00000392070.6;NM_181458.3	synonymous	c.129T>C	p.=	ggTgtt/ggCgtt	0.9999444629567922	EAS
chr2	223161889	A	G	HOM	1260	1260	0	1.0	PAX3	CCDS46522.1;ENST00000409551.7;NM_001127366.2	synonymous	c.129T>C	p.=	ggTgtt/ggCgtt	0.9999444629567922	EAS
chr2	233199107	C	T	HET	1258	574	684	0.4563	DIS3L2	CCDS42834.1;ENST00000325385.11;ENST00000409307.5;NM_152383.4	synonymous	c.2187C>T	p.=	ccCgat/ccTgat	0.07471742021276596	AFR
chr2	233201328	A	G	HET	1068	495	573	0.4644	DIS3L2	CCDS42834.1;ENST00000325385.11;ENST00000409307.5;NM_152383.4	synonymous	c.2646A>G	p.=	tcAagc/tcGagc	0.4555129842486164	EAS
chr2	242793273	A	G	HOM	1183	1183	0	1.0	PDCD1	CCDS33428.1;ENST00000334409.9;NM_005018.2	synonymous	c.804T>C	p.=	gcTgac/gcCgac	0.7495751078572362	SAS
chr3	10088239	G	A	HET	873	277	596	0.3173	FANCD2	CCDS2595.1;ENST00000287647.7;NM_033084.4	intronic	c.1135-25G>A		-/-	0.17759340914365282	AFR
chr3	10088239	G	A	HET	873	277	596	0.3173	FANCD2	CCDS33696.1;ENST00000383807.5;ENST00000419585.5;NM_001018115.2;NM_001319984.1	intronic	c.1135-25G>A		-/-	0.17759340914365282	AFR
chr3	10088299	C	T	HET	1796	709	1087	0.3948	FANCD2	CCDS2595.1;ENST00000287647.7;NM_033084.4	synonymous	c.1170C>T	p.=	agCacc/agTacc	0.3604879561666494	AFR
chr3	10088299	C	T	HET	1796	709	1087	0.3948	FANCD2	CCDS33696.1;ENST00000383807.5;ENST00000419585.5;NM_001018115.2;NM_001319984.1	synonymous	c.1170C>T	p.=	agCacc/agTacc	0.3604879561666494	AFR
chr3	10088308	T	C	HET	1908	759	1149	0.3983	FANCD2	CCDS2595.1;ENST00000287647.7;NM_033084.4	synonymous	c.1179T>C	p.=	acTcag/acCcag	0.365216496965957	AFR
chr3	10088308	T	C	HET	1908	759	1149	0.3983	FANCD2	CCDS33696.1;ENST00000383807.5;ENST00000419585.5;NM_001018115.2;NM_001319984.1	synonymous	c.1179T>C	p.=	acTcag/acCcag	0.365216496965957	AFR
chr3	10088343	A	G	HET	2039	818	1221	0.4012	FANCD2	CCDS2595.1;ENST00000287647.7;NM_033084.4	missense	c.1214A>G	p.N405S	aAtaag/aGtaag	0.362087748836288	AFR
chr3	10088343	A	G	HET	2039	818	1221	0.4012	FANCD2	CCDS33696.1;ENST00000383807.5;ENST00000419585.5;NM_001018115.2;NM_001319984.1	missense	c.1214A>G	p.N405S	aAtaag/aGtaag	0.362087748836288	AFR
chr3	10088404	C	T	HET	1353	531	822	0.3932	FANCD2	CCDS2595.1;ENST00000287647.7;NM_033084.4	synonymous	c.1275C>T	p.=	taCtta/taTtta	0.1952656496580747	AFR
chr3	10088404	C	T	HET	1353	531	822	0.3932	FANCD2	CCDS33696.1;ENST00000383807.5;ENST00000419585.5;NM_001018115.2;NM_001319984.1	synonymous	c.1275C>T	p.=	taCtta/taTtta	0.1952656496580747	AFR
chr3	10088412	G	T	HET	1295	512	783	0.3961	FANCD2	CCDS2595.1;ENST00000287647.7;NM_033084.4	splice_region	c.1278+5G>T	p.?	-/-	7.08215e+10	AFR
chr3	10088412	G	T	HET	1295	512	783	0.3961	FANCD2	CCDS33696.1;ENST00000383807.5;ENST00000419585.5;NM_001018115.2;NM_001319984.1	splice_region	c.1278+5G>T	p.?	-/-	7.08215e+10	AFR
chr3	10088422	C	T	HET	1173	491	682	0.4194	FANCD2	CCDS2595.1;ENST00000287647.7;NM_033084.4	intronic	c.1278+15C>T		-/-	0.17416531912869782	AFR
chr3	10088422	C	T	HET	1173	491	682	0.4194	FANCD2	CCDS33696.1;ENST00000383807.5;ENST00000419585.5;NM_001018115.2;NM_001319984.1	intronic	c.1278+15C>T		-/-	0.17416531912869782	AFR
chr3	10089723	G	A	HET	1600	723	877	0.4519	FANCD2	CCDS2595.1;ENST00000287647.7;NM_033084.4	synonymous	c.1401G>A	p.=	acGtac/acAtac	0.472682359779134	AFR
chr3	10089723	G	A	HET	1600	723	877	0.4519	FANCD2	CCDS33696.1;ENST00000383807.5;ENST00000419585.5;NM_001018115.2;NM_001319984.1	synonymous	c.1401G>A	p.=	acGtac/acAtac	0.472682359779134	AFR
chr3	10089738	A	G	HET	1350	618	732	0.4585	FANCD2	CCDS2595.1;ENST00000287647.7;NM_033084.4	splice_region	c.1413+3A>G	p.?	-/-	0.4615097955706985	AFR
chr3	10089738	A	G	HET	1350	618	732	0.4585	FANCD2	CCDS33696.1;ENST00000383807.5;ENST00000419585.5;NM_001018115.2;NM_001319984.1	splice_region	c.1413+3A>G	p.?	-/-	0.4615097955706985	AFR
chr3	10089749	T	C	HET	1197	539	658	0.4503	FANCD2	CCDS2595.1;ENST00000287647.7;NM_033084.4	intronic	c.1413+14T>C		-/-	0.44144040497008746	AFR
chr3	10089749	T	C	HET	1197	539	658	0.4503	FANCD2	CCDS33696.1;ENST00000383807.5;ENST00000419585.5;NM_001018115.2;NM_001319984.1	intronic	c.1413+14T>C		-/-	0.44144040497008746	AFR
chr3	10106408	C	T	FP/HET	843	19	824	0.0237	FANCD2	CCDS2595.1;ENST00000287647.7;NM_033084.4	splice_region	c.2022-5C>T	p.?	-/-	0.001263836834306633	AFR
chr3	10106408	C	T	FP/HET	843	19	824	0.0237	FANCD2	CCDS33696.1;ENST00000383807.5;ENST00000419585.5;NM_001018115.2;NM_001319984.1	splice_region	c.2022-5C>T	p.?	-/-	0.001263836834306633	AFR
chr3	10142949	C	T	HET	883	396	487	0.4485	FANCD2OS	CCDS2596.1;ENST00000450660;ENST00000524279;NM_001164839.1;NM_173472.1	3_prime_UTR_intronic	c.*2976G>A		-/-	0.4232290823001682	NFE
chr3	10142949	C	T	HET	883	396	487	0.4485	FANCD2	CCDS33696.1;ENST00000383807.5;ENST00000419585.5;NM_001018115.2;NM_001319984.1	3_prime_UTR	c.*3C>T		-/-	0.4232290823001682	NFE
chr3	12641518	A	G	HET	951	459	492	0.4837	RAF1	CCDS2612.1;ENST00000251849.8;NM_002880.3	intronic	c.990+133T>C		-/-	0.903881488286633	AFR
chr3	14187449	G	T	HOM	911	911	0	1.0	XPC	CCDS46763.1;ENST00000285021.11;NM_004628.4	missense	c.2815C>A	p.Q939K	Cagctg/Aagctg	0.7283311236327478	AFR
chr3	14188762	G	C	HOM	885	885	0	1.0	XPC	CCDS46763.1;ENST00000285021.11;NM_004628.4	intronic	c.2604+28C>G		-/-	0.46964780081770346	NFE
chr3	14190237	T	G	HOM	1400	1386	14	0.99	XPC	CCDS46763.1;ENST00000285021.11;NM_004628.4	splice_region	c.2251-6A>C	p.?	-/-	0.7072706194104008	AFR
chr3	14193889	C	T	HET	1222	590	632	0.4836	XPC	CCDS46763.1;ENST00000285021.11;NM_004628.4	synonymous	c.2061G>A	p.=	agGgac/agAgac	0.3118552244827387	AMR
chr3	14197987	A	T	HOM	989	989	0	1.0	XPC	CCDS46763.1;ENST00000285021.11;NM_004628.4	synonymous	c.1881T>A	p.=	gcTaaa/gcAaaa	1.0	AMR
chr3	14199887	G	A	HET	1200	582	618	0.4858	XPC	CCDS46763.1;ENST00000285021.11;NM_004628.4	missense	c.1496C>T	p.A499V	gCggca/gTggca	0.3615636848037709	EAS
chr3	14199908	C	T	HET	1204	575	629	0.4776	XPC	CCDS46763.1;ENST00000285021.11;NM_004628.4	missense	c.1475G>A	p.R492H	cGtaag/cAtaag	0.057318137881575255	NFE
chr3	14220095	C	G	HOM	884	884	0	1.0	XPC	CCDS46763.1;ENST00000285021.11;NM_004628.4	5_prime_UTR	c.-27G>C		-/-	0.47484931679762693	NFE
chr3	14220095	C	G	HOM	884	884	0	1.0	LSM3	CCDS2619.1;ENST00000306024;NM_014463.2	5_prime_UTR	c.-266C>G		-/-	0.47484931679762693	NFE
chr3	37053568	A	G	HET	1067	512	555	0.4799	MLH1	CCDS54562.1;ENST00000435176.5;NM_001167617.2	missense	c.361A>G	p.I121V	Atcttt/Gtcttt	0.3193126582081903	NFE
chr3	37053568	A	G	HET	1067	512	555	0.4799	MLH1	CCDS2663.1;ENST00000231790.6;NM_000249.3	missense	c.655A>G	p.I219V	Atcttt/Gtcttt	0.3193126582081903	NFE
chr3	37067099	A	T	FP/HET	57	8	49	0.1404	MLH1	CCDS54563.1;ENST00000455445.6;ENST00000458205.6;ENST00000536378.5;ENST00000539477.5;NM_001167618.2;NM_001167619.2;NM_001258273.1;NM_001258274.2	intronic	c.316-29A>T		-/-	0.05054151624548736	SAS
chr3	37067099	A	T	FP/HET	57	8	49	0.1404	MLH1	CCDS54562.1;ENST00000435176.5;NM_001167617.2	intronic	c.745-29A>T		-/-	0.05054151624548736	SAS
chr3	37067099	A	T	FP/HET	57	8	49	0.1404	MLH1	CCDS2663.1;ENST00000231790.6;NM_000249.3	intronic	c.1039-29A>T		-/-	0.05054151624548736	SAS
chr3	37083740	A	G	HET	644	325	319	0.5047	MLH1	CCDS54563.1;ENST00000455445.6;ENST00000458205.6;ENST00000536378.5;ENST00000539477.5;NM_001167618.2;NM_001167619.2;NM_001258273.1;NM_001258274.2	intronic	c.945-19A>G		-/-	0.44428613693340185	NFE
chr3	37083740	A	G	HET	644	325	319	0.5047	MLH1	CCDS54562.1;ENST00000435176.5;NM_001167617.2	intronic	c.1374-19A>G		-/-	0.44428613693340185	NFE
chr3	37083740	A	G	HET	644	325	319	0.5047	MLH1	CCDS2663.1;ENST00000231790.6;NM_000249.3	intronic	c.1668-19A>G		-/-	0.44428613693340185	NFE
chr3	47163766	T	G	HET	1076	493	583	0.4591	SETD2	CCDS2749.2;ENST00000409792;NM_014159.6	missense	c.2360A>C	p.K787T	aAaacc/aCaacc	8.79492e+09	NFE
chr3	49924940	T	C	HET	1273	659	614	0.5177	MST1R	CCDS82777.1;ENST00000621387.4;NM_001318913.1	missense	c.3685A>G	p.R1229G	Agagta/Ggagta	0.6845080586961751	AFR
chr3	49924940	T	C	HET	1273	659	614	0.5177	MST1R	CCDS58833.1;ENST00000344206.8;NM_001244937.2	missense	c.3856A>G	p.R1286G	Agagta/Ggagta	0.6845080586961751	AFR
chr3	49924940	T	C	HET	1273	659	614	0.5177	MST1R	CCDS2807.1;ENST00000296474.7;NM_002447.3	missense	c.4003A>G	p.R1335G	Agagta/Ggagta	0.6845080586961751	AFR
chr3	49928691	T	C	HOM	1355	1352	3	0.9985	MST1R	CCDS82777.1;ENST00000621387.4;NM_001318913.1	missense	c.3265A>G	p.S1089G	Agcatg/Ggcatg	1.0	AMR
chr3	49928691	T	C	HOM	1355	1352	3	0.9985	MST1R	CCDS58833.1;ENST00000344206.8;NM_001244937.2	missense	c.3436A>G	p.S1146G	Agcatg/Ggcatg	1.0	AMR
chr3	49928691	T	C	HOM	1355	1352	3	0.9985	MST1R	CCDS2807.1;ENST00000296474.7;NM_002447.3	missense	c.3583A>G	p.S1195G	Agcatg/Ggcatg	1.0	AMR
chr3	49936102	T	C	HET	1262	602	660	0.4778	MST1R	CCDS82777.1;ENST00000621387.4;NM_001318913.1	missense	c.1250A>G	p.Q417R	cAaggc/cGaggc	0.6764587848141905	AFR
chr3	49936102	T	C	HET	1262	602	660	0.4778	MST1R	CCDS58833.1;ENST00000344206.8;NM_001244937.2	missense	c.1568A>G	p.Q523R	cAaggc/cGaggc	0.6764587848141905	AFR
chr3	49936102	T	C	HET	1262	602	660	0.4778	MST1R	CCDS2807.1;ENST00000296474.7;NM_002447.3	missense	c.1568A>G	p.Q523R	cAaggc/cGaggc	0.6764587848141905	AFR
chr3	52584787	T	C	HOM	1342	1339	3	0.9985	PBRM1	CCDS2860.1;ENST00000337303.8;NM_181042.4	synonymous	c.4335A>G	p.=	ccAggt/ccGggt	0.5325140809011777	AMR
chr3	52584787	T	C	HOM	1342	1339	3	0.9985	PBRM1	CCDS43099.1;ENST00000394830.7;NM_018313.4	synonymous	c.4335A>G	p.=	ccAggt/ccGggt	0.5325140809011777	AMR
chr3	52610651	T	A	HOM	1205	1202	3	0.9983	PBRM1	CCDS43099.1;ENST00000394830.7;NM_018313.4	synonymous	c.3522A>T	p.=	ccAgaa/ccTgaa	0.5285409758408337	AMR
chr3	52610651	T	A	HOM	1205	1202	3	0.9983	PBRM1	CCDS2860.1;ENST00000337303.8;NM_181042.4	synonymous	c.3597A>T	p.=	ccAgaa/ccTgaa	0.5285409758408337	AMR
[truncated: 3,942 more rows]

## Sheet: Supplementary Table 6
Supplementary Table 6 │Panel sequencing data, INDELs_PDO2.
[truncated: 4,463 more rows]

## Sheet: Supplementary Table 7
Supplementary Table 7 │Panel sequencing data, SNVs_PDO2.
[truncated: 7,630 more rows]

## Sheet: Supplementary Table 8
Supplementary Table 8 │Panel sequencing data, INDELs_PDO3.
[truncated: 2,282 more rows]

[truncated: 9 more sheets: Supplementary Table 9, Supplementary Table 10, Supplementary Table 11, Supplementary Table 12, Supplementary Table 13, Supplementary Table 14, Supplementary Table 15, Supplementary Table 16, Supplementary Table 17]
