# Supplementary material for: First-in-class ultralong-target-residence-time p38α inhibitors as a mitosis-targeted therapy for colorectal cancer
Source: Nat Cancer. 2025 Jan 16;6(2):259–77. doi: 10.1038/s43018-024-00899-7 (PMC11864979; doi:10.1038/s43018-024-00899-7)
Supplement: Supplementary file 4 — Statistical source data. [file 43018_2024_899_MOESM4_ESM.xlsx]

## Sheet: Fig. 1c
Cell viability (% of shNC)
shNC	shMapk14.168	shMapk14.1416	shMapk14.2131	shMapk14.2486	shMapk14.2605	shMapk14.2948
100	64.0964	98.9727	80.9212	27.2136	34.1287	11.1404
100	77.2424	96.4578	108.344	10.5547	20.8328	15.1756
100	55.8687	52.7051	72.1183	6.368	12.5703	3.89657
100	46.4734	87.2557	72.6806	14.3475	17.8584	11.154

## Sheet: Fig. 1d
Cell viability (%)
Concentration [µM]	SKL			PH797804			LY2228820
0.5	90.72	86.6957	72.9731	72.39	92.7952	105.998	96.8866	90.335	114.405
1	87.6211	91.265	93.1128	92.1021	103.228	104.361	97.7477	94.4555	121.521
2.5	90.1266	91.7162	79.598	76.5778	97.8285	105.05	92.4009	94.0674	110.849
5	86.4486	88.8032	85.2583	66.3879	78.1274	91.786	93.2727	92.7486	107.494
10	80.682	88.7782	66.4945	84.1092	68.4867	76.0494	77.7671	77.1404	93.9451

## Sheet: Fig. 1g
Cell viability (%)
Concentration [µM]	SKL			1639
0.5	97.5746	86.8057	127.065	93.6103	119.781	82.9855
1	93.7018	102.049	122.582	51.8235	54.5645	39.6227

## Sheet: Fig. 1j
Tumor volume (mm³)
Time (d of treatment)	Carrier										SKL										1639
0	72	72	75	80	62.5	40	48	24	40	62.5	32	62.5	64	75	31.5	56	56	40	62.5	56	56	75	48	80	48	62.5	40	48	56	64
2	80	75	112.5	112.5	112.5	48	75	56	56	100	56	100	75	108	36	62.5	64	48	64	64	75	87.5	62.5	125	56	72	48	56	64	75
4	126	100	126	144	126	72	75	87.5	87.5	162	100	108	87.5	126	48	75	75	56	75	75	126	126	64	125	72	75	62.5	62.5	80	100
6	144	162	144	144	144	80	112.5	100	87.5	180	100	112.5	171.5	144	56	75	108	62.5	100	75	144	144	75	112.5	75	80	62.5	56	87.5	126
8	171.5	220.5	162	196	171.5	100	144	162	87.5	171.5	144	180	180	162	72	108	126	87.5	112.5	112.5	144	162	87.5	112.5	75	87.5	75	75	100	144
10	180	320	196	196	180	144	220.5	162	87.5	171.5	180	245	180	171.5	112.5	126	144	108	126	126	162	180	87.5	87.5	87.5	108	75	87.5	108	171.5
12	196	320	220.5	220.5	196	171.5	245	162	87.5	171.5	245	320	196	196	125	171.5	171.5	162	196	144	180	220.5	112.5	112.5	100	112.5	108	64	126	180
