# Supplementary material for: First-in-class ultralong-target-residence-time p38α inhibitors as a mitosis-targeted therapy for colorectal cancer
Source: Nat Cancer. 2025 Jan 16;6(2):259–77. doi: 10.1038/s43018-024-00899-7 (PMC11864979; doi:10.1038/s43018-024-00899-7)
Supplement: Supplementary file 5 — Statistical source data. [file 43018_2024_899_MOESM5_ESM.xlsx]

## Sheet: Fig. 2b
Compound	Cell viability (%)
1386	113.937	125.023	124.642
1305	143.302	97.0921	118.381
2242	112.32	117.331	115.86
1878	109.382	100.992	121.061
2690	113.121	115.052	102.155
2163	93.6033	104.884	130.048
2680	104.925	108.865	108.81
1287	124.325	112.612	83.9923
1380	107.548	108.792	102.113
1306	94.8779	112.458	108.256
1343	104.411	94.2152	116.519
1304	143.356	81.4482	87.6358
1946	107.322	112.948	91.0182
2243	116.928	94.6272	98.4582
1495	114.194	100.768	91.9444
1497	111.583	97.4946	97.2343
2161	89.1334	106.505	100.337
2101	104.244	82.1962	108.814
2128	94.3145	78.1553	121.55
2689	108.905	110.718	73.8756
1480	112.77	89.0439	91.1562
811	90.7408	89.7348	104.713
1944	109.217	94.4941	81.3222
1311	87.578	86.2639	109.151
2202	96.5882	93.0631	92.6714
2162	100.859	97.7673	83.6136
1292	88.922	89.9539	102.374
2282	97.9952	110.512	72.6482
2160	92.8842	95.0479	91.7256
1354	123.509	67.3494	87.2695
3453	87.5282	82.7005	107.382
2262	96.4948	82.9144	98.0894
1503	90.8859	81.7305	103.745
1655	85.7703	90.9491	99.537
2185	86.9004	89.7556	99.1991
2464	89.1814	94.6246	91.0021
1310	82.4249	84.82	107.536
1291	83.8638	94.5757	95.8675
1908	89.9569	90.4166	93.2077
2743	93.3234	94.5643	85.2839
2007	82.3815	81.448	108.736
2687	81.9829	102.208	87.5259
2469	106.147	90.5728	74.7913
2201	86.6678	94.546	90.217
2100	97.153	97.7518	75.9549
2467	88.3347	87.9077	94.5049
2241	83.6283	100.397	86.467
2186	87.0224	90.7017	89.4527
2265	99.1571	91.893	73.0773
2310	78.8292	88.4111	93.8095
3809	94.0326	72.9992	93.7288
SKL	78.6563	92.0104	89.5366
PH797804	81.2134	94.2203	83.2339
2309	73.656	88.4677	94.9825
2283	86.7432	78.642	90.5289
2466	92.5193	96.4478	66.3413
1500	83.3335	75.3364	96.2438
2264	97.9306	71.5038	84.5357
2744	81.2741	81.4092	88.0751
1993	96.6051	71.6499	79.5772
2761	72.4911	84.7003	89.3412
2738	79.9553	79.095	86.709
2260	87.9026	71.1414	85.6686
2258	93.128	73.8754	77.3311
2737	78.9811	83.3674	81.5407
2300	78.4893	70.3191	93.7601
2465	69.6384	79.6511	92.6773
1912	70.9915	80.6783	89.6845
2741	90.1039	69.0382	80.7313
2146	71.9097	84.2535	82.2567
1635	76.0442	76.569	84.4873
1294	84.5411	89.1289	60.906
2742	66.6224	75.1432	88.9563
1520	78.0373	76.389	75.6946
2299	75.9652	76.3707	77.6764
2681	79.2215	68.0718	82.1658
2745	67.781	67.4526	92.9498
1653	69.6312	68.9663	87.1336
2739	66.0963	80.3644	79.2537
2259	81.7194	63.8732	79.1104
2187	75.8048	71.1212	76.5656
2472	77.869	63.3181	80.6263
2261	73.9525	55.9928	91.3167
1637	61.0486	72.705	87.0581
2263	61.9489	77.5257	76.1988
2688	79.5284	63.8806	70.1962
2462	94.5224	62.5603	51.793
2131	76.5662	65.3896	65.1824
1494	77.3564	67.8727	54.1599
2468	62.6868	57.8937	70.5209
2244	75.5715	44.1602	67.7667
2204	79.538	50.5018	53.1667
2184	67.0286	40.5361	52.6719
1639	45.2591	35.5668	35.5899
1654	21.4471	46.8265	46.1841
2021	51.3727	32.8994	23.6713
1496	40.0113	15.683	34.9009
2463	28.8937	19.8599	25.8616
2470	23.69	15.2492	28.546
2183	25.8262	12.6211	19.0966
2015	20.976	10.4134	17.6534
2545	10.2323	8.88943	7.57605

## Sheet: Fig. 2d
IC50 (nM)
2545	2015	1639	SKL	PH797804	LY222820	SB202190	SB203580	BIRB-796
0.583	5.307	0.389	6.669	7.329	7.81	53.367	64.904	24.945
0.392	4.633	0.399	1.536	4.268	4.31	50.307	82.878	22.798
0.416	4.35	0.456	2.778	4.248	10.86	46.961	86.22	20.654

## Sheet: Fig. 2e
TRT (s)
SKL	1639	2015	2545
88.3	191.2	4961.7	1474.4
94.8	188.8	5666	1631
81.2	173	5182.4	1424.7

## Sheet: Fig. 2f
Cell viability (%)
Concentration [µM]	1639			2015			2545
0,25	115	101.968	82.4416	81.8	76.908	71.002	14.32	29.15	48.3
0,5	109.956	85.3286	68.4998	18.866	20.488	19.414	20.91	9.87	28.66
1	72.899	55.2688	54.0575	22.252	22.79	21.478	17.82	6.8	19.51

## Sheet: Fig. 2i
Cell viability (%)
Concentration [µM]	1639			2015			2545
0,25	98.98	85.31	57.91	29.11	27.91	21.06	97.45	94.08	99.35
0,5	85.5	101.57	92.29	17.63	7.81	29.91	69.61	71.83	70.56
1	105.17	98.4	93.5	27.78	17.15	26	38.51	68.51	45.12

## Sheet: Fig. 2j
Cell viability (%)
Concentration [µM]	1639			2015			2545
0,25	99.5919	127.598	118.402	71.1002	78.0666	119.22	70.7022	48.4436	74.4769
0,5	89.707	139.453	151.948	21.0975	18.5341	25.3444	44.9357	12.413	44.8607
1	87.5504	125.47	95.413	29.6972	28.0601	32.7756	25.0536	6.37898	29.1519
