# Supplementary material for: First-in-class ultralong-target-residence-time p38α inhibitors as a mitosis-targeted therapy for colorectal cancer
Source: Nat Cancer. 2025 Jan 16;6(2):259–77. doi: 10.1038/s43018-024-00899-7 (PMC11864979; doi:10.1038/s43018-024-00899-7)
Supplement: Supplementary file 6 — Statistical source data. [file 43018_2024_899_MOESM6_ESM.xlsx]

## Sheet: Fig. 3b
Cell viability (%)
Concentration [µM]	1639			2015			2545
0.25	99.9509	88.6612	88.652	11.7935	12.3378	12.4465	67.1659	63.0217	38.3402
0.5	106.515	84.1796	86.3545	10.0508	8.83735	9.76765	17.2321	13.6715	18.8835
1	63.0298	70.0828	65.6901	7.9186	9.82428	5.19123	15.8487	13.304	14.6942

## Sheet: Fig. 3c
Cell viability (%)
Concentration [µM]	1639			2015			2545
0,25	93.9362	86.2168	63.2414	32.1554	30.3323	26.2526	45.9807	41.7415	51.9727
0,5	69.5697	95.6899	90.8756	17.1143	9.01296	7.92716	62.4495	71.6566	68.1913
1	68.6733	53.1943	51.9638	10.5074	8.07168	8.22935	69.0666	75.0053	79.9496

## Sheet: Fig. 3d
Cell viability (%)
Concentration [µM]	1639			2015			2545
0,25	111.257	82.8573	90.8671	56.6267	78.1344	87.7559	78.0401	62.0506	96.8919
0,5	112.449	94.7341	79.4662	50.0967	69.1082	51.4467	60.7128	63.9894	73.0419
1	101.94	81.5317	90.7869	52.9615	56.2751	48.7842	59.7509	56.2845	52.6314

## Sheet: Fig. 3e
Cell viability (%)
Concentration [µM]	1639			2015			2545
0,25	67.4378	68.5734	69.0165	60.004	62.375	62.926	65.029	67.382	68.7373
0,5	50.1978	53.0645	53.5519	13.2489	13.8446	14.0084	77.872	79.8985	80.5001
1	66.9426	67.765	68.239	11.1509	11.6271	11.8292	68.733	70.7555	70.894

## Sheet: Fig. 3f
Cell viability (%)
Concentration [µM]	1639			2015			2545
0,25	102.83	96.9264	77.025	59.1887	73.6482	55.4881	114.501	112.294	89.0108
0,5	101.1	95.8524	89.2671	11.9328	16.6059	12.0208	123.137	96.3375	82.4366
1	104.3	89.9801	81.0385	12.725	16.8497	11.0313	74.6202	87.8001	77.7257

## Sheet: Fig. 3g
Number	Kinase Name	Kinase Family*	0.2 µM 2015	1µM 2015
1	ABL1	TK	108.436	99.636
2	ABL2	TK	106.777	101.814
3	ACK1	TK	109.89	108.303
4	ACVR1	TKL	88.7205	96.7924
5	ACVR1B	TKL	100.763	86.0915
6	ACVR2A	TKL	118.739	103.584
7	ACVR2B	TKL	81.6459	82.3498
8	ACVRL1	TKL	100.151	102.258
9	AKT1	AGC	100.113	98.6805
10	AKT2	AGC	64.467	93.0384
11	AKT3	AGC	96.0295	89.4737
12	ALK	TK	95.3093	86.7772
13	AMPKalpha1	CAMK	91.7481	101.086
14	ARAF YDYD	TKL	98.8145	106.004
15	ARK5	CAMK	96.7118	98.501
16	ASK1	STE	95.4565	95.0358
17	AuroraA	OTHER	98.5521	102.707
18	AuroraB	OTHER	120.133	112.164
19	AuroraC	OTHER	88.5209	96.3382
20	AXL	TK	106.078	92.5609
21	BLK	TK	106.612	104.197
22	BMPR1A	TKL	95.6388	98.5463
23	BMPR1B	TKL	104.648	103.362
24	BMX	TK	96.3116	86.5262
25	BRAF	TKL	93.9474	104.263
26	BRK	TK	100.258	107.589
27	BRSK1	CAMK	99.4733	90.4542
28	BRSK2	CAMK	103.474	100.842
29	BTK	TK	116.033	105.984
30	BUB1B	OTHER	94.0776	95.7983
31	CAMK1D	CAMK	100.214	90.5706
32	CAMK2A	CAMK	101.514	96.3914
33	CAMK2B	CAMK	112.489	88.9616
34	CAMK2D	CAMK	98.1341	95.6868
35	CAMK2G	CAMK	99.0304	90.4874
36	CAMK4	CAMK	92.6783	94.1481
37	CAMKK1	OTHER	123.476	105.974
38	CAMKK2	OTHER	95.9872	96.5554
39	CDC42BPA	AGC	117.639	111.517
40	CDC42BPB	AGC	100.956	93.2005
41	CDC7/DBF4	OTHER	108.421	95.1408
42	CDK1/CycA2	CMGC	99.3506	101.385
43	CDK1/CycB1	CMGC	92.7961	83.6513
44	CDK1/CycE1	CMGC	100.051	90.1038
45	CDK10/CycQ	CMGC	107.91	97.138
46	CDK12/CycK	CMGC	111.651	103.374
47	CDK13/CycK	CMGC	87.3491	86.48
48	CDK16/CycY	CMGC	99.3496	96.8409
49	CDK17/p35NCK	CMGC	94.7584	93.6118
50	CDK18/CycY	CMGC	101.752	92.8173
51	CDK19/CycC	CMGC	99.7629	96.4434
52	CDK2/CycA2	CMGC	92.5346	87.2366
53	CDK2/CycD1	CMGC	90.3226	96.5054
54	CDK2/CycE1	CMGC	121.099	108.613
55	CDK20/CycH	CMGC	106.82	97.203
56	CDK20/CycT1	CMGC	102.919	96.3303
57	CDK3/CycC	CMGC	103.612	96.289
58	CDK3/CycE1	CMGC	88.9002	81.7239
59	CDK4/CycD1	CMGC	116.818	98.3838
60	CDK4/CycD2	CMGC	109.38	103.112
61	CDK4/CycD3	CMGC	70.2562	81.7121
62	CDK5/p25NCK	CMGC	110.084	100.454
63	CDK5/p35NCK	CMGC	114.185	103.36
64	CDK6/CycD1	CMGC	97.5722	93.4207
65	CDK6/CycD2	CMGC	88.8241	91.1079
66	CDK6/CycD3	CMGC	93.3058	86.3789
67	CDK7/CycH/MAT1	CMGC	93.9783	91.1481
68	CDK8/CycC	CMGC	92.4948	85.2183
69	CDK9/CycK	CMGC	94.2193	95.1495
70	CDK9/CycT1	CMGC	107.483	94.048
71	CHK1	CAMK	88.1948	87.8505
72	CHK2	CAMK	102.232	94.9034
73	CK1alpha1	CK1	98.6034	94.8673
74	CK1delta	CK1	116.804	111.008
75	CK1epsilon	CK1	113.58	110.969
76	CK1gamma1	CK1	114.51	107.336
77	CK1gamma2	CK1	110.846	112.997
78	CK1gamma3	CK1	93.3578	91.0104
79	CK2alpha1	OTHER	98.8249	95.7722
80	CK2alpha2	OTHER	101.588	97.1767
81	CLK1	CMGC	98.5875	93.0098
82	CLK2	CMGC	110.25	96.7599
83	CLK3	CMGC	138.013	133.27
84	CLK4	CMGC	120.203	117.556
85	COT	STE	98.5735	97.4322
86	CSF1R	TK	97.1809	84.0082
87	CSK	TK	114.461	93.076
88	DAPK1	CAMK	127.58	134.87
89	DAPK2	CAMK	115.758	100.263
90	DAPK3	CAMK	110.35	114.574
91	DCAMKL2	CAMK	101.72	86.35
92	DDR2	TK	105.683	98.7944
93	DMPK	AGC	82.8756	90.1992
94	DNAPK	ATYPICAL	110.697	99.5901
95	DYRK1A	CMGC	86.7482	90.3184
96	DYRK1B	CMGC	96.9339	94.0589
97	DYRK2	CMGC	95.7058	94.2346
98	DYRK3	CMGC	103.956	107.198
99	DYRK4	CMGC	107.745	97.1119
100	EEF2K	ATYPICAL	105.58	98.3567
101	EGFR	TK	107.894	96.6372
102	EIF2AK2	OTHER	84.4526	85.2259
103	EIF2AK3	OTHER	93.2806	86.2895
104	EPHA1	TK	87.1606	82.1429
105	EPHA2	TK	98.3923	101.608
106	EPHA3	TK	100.203	96.3531
107	EPHA4	TK	95.1267	91.4474
108	EPHA5	TK	109.829	98.5043
109	EPHA6	TK	87.234	85.8801
110	EPHA7	TK	126.038	105.736
111	EPHA8	TK	98.5313	95.3363
112	EPHB1	TK	118.346	102.815
113	EPHB2	TK	97.3711	98.4512
114	EPHB3	TK	97.1919	96.783
115	EPHB4	TK	100.905	91.7738
116	ERBB2	TK	104.953	101.696
117	ERBB4	TK	120.059	101.479
118	ERK1	CMGC	107.649	104.125
119	ERK2	CMGC	99.0887	90.4851
120	ERK5	CMGC	112.222	98.9683
121	ERK7	CMGC	92.9786	82.1571
122	FAK	TK	120.791	115.158
123	FER	TK	124.718	102.331
124	FES	TK	104.67	92.1115
125	FGFR1	TK	104.824	110.528
126	FGFR2	TK	94.1057	96.0027
127	FGFR3	TK	109.262	97.0778
128	FGFR4	TK	106.713	95.8741
129	FGR	TK	101.203	101.731
130	FLT3	TK	84.5007	79.9765
131	FRK	TK	125.659	110.335
132	FYN	TK	118.793	101.097
133	GRK2	AGC	89.1459	80.8422
134	GRK3	AGC	116.588	99.7054
135	GRK4	AGC	122.538	104.237
136	GRK5	AGC	106.225	113.993
137	GRK6	AGC	111.489	109.928
138	GRK7	AGC	123.17	106.268
139	GSG2	OTHER	105.467	82.4541
140	GSK3alpha	CMGC	109.929	82.6241
141	GSK3beta	CMGC	98.6893	86.3531
142	HCK	TK	124.322	108.644
143	HIPK1	CMGC	98.8552	101.891
144	HIPK2	CMGC	93.7332	97.8552
145	HIPK3	CMGC	104.121	103.548
146	HIPK4	CMGC	96.3882	95.4468
147	HRI	OTHER	75.0147	93.7242
148	IGF1R	TK	108.643	97.4442
149	IKKalpha	OTHER	97.5692	92.0294
150	IKKbeta	OTHER	107.795	99.0157
151	IKKepsilon	OTHER	103.237	92.6351
152	INSR	TK	99.9186	99.2877
153	INSRR	TK	95.9851	97.373
154	IRAK1	TKL	107.521	94.23
155	IRAK4	TKL	96.4897	93.5016
156	ITK	TK	89.4084	86.9593
157	JAK1	TK	86.6688	99.8118
158	JAK2	TK	103.903	102.048
159	JAK3	TK	105.094	109.794
160	JNK1	CMGC	107.27	94.2386
161	JNK2	CMGC	61.0907	40.4445
162	JNK3	CMGC	90.881	100.371
163	KIT	TK	113.786	109.354
164	LCK	TK	104.259	95.5817
165	LIMK1	TKL	101.947	92.9068
166	LIMK2	TKL	113.907	102.575
167	LKB1/MO25a/STRADa	CAMK	115.141	91.608
168	LRRK2	TKL	98.1971	93.75
169	LTK	TK	100.136	99.3182
170	LYN	TK	109.425	82.5232
171	MAP3K1	STE	104.31	102.457
172	MAP3K10	STE	111.425	105.817
173	MAP3K11	STE	100.204	93.8435
174	MAP3K7/MAP3K7IP1	STE	96.8202	93.8962
175	MAP3K9	STE	114.473	96.3756
176	MAP4K2	STE	109.2	104.275
177	MAP4K4	STE	90.2303	81.8092
178	MAP4K5	STE	101.238	91.4324
179	MAPKAPK2	CAMK	152.707	117.668
180	MAPKAPK3	CAMK	97.296	86.1215
181	MAPKAPK5	CAMK	122.6	109.3
182	MARK1	CAMK	97.8973	95.671
183	MARK2	CAMK	101.203	99.4798
184	MARK3	CAMK	117.355	100.086
185	MARK4	CAMK	94.7734	84.139
186	MASTL	AGC	101.171	93.2553
187	MATK	TK	112.316	99.9706
188	MEK1	STE	104.549	99.7799
189	MEK2	STE	103.479	69.6699
190	MEK5	STE	101.833	88.0556
191	MEKK2	STE	96.7386	95.1207
192	MEKK3	STE	104.605	100.817
193	MELK	CAMK	94.5485	90.9696
194	MERTK	TK	88.3271	96.9662
195	MET	TK	96.6886	93.5416
196	MINK1	STE	88.4204	84.4137
197	MKK4	STE	81.9397	91.2759
198	MKK6 SDTD	STE	83.8639	111.401
199	MKK7	STE	101.611	116.681
200	MKNK1	CAMK	98.1771	91.6016
201	MKNK2	CAMK	105.287	101.611
202	MLK4	TKL	96.3945	87.105
203	MST1	STE	98.1151	100.347
204	MST2	STE	114.64	105.677
205	MST3	STE	119.226	116.712
206	MST4	STE	78.3518	69.9057
207	MTOR	ATYPICAL	97.892	100.926
208	MUSK	TK	87.4564	87.3403
209	MYLK	CAMK	108.893	97.6967
210	MYLK2	CAMK	89.3479	77.6428
211	MYLK3	CAMK	105.978	93.4589
212	NDR1	AGC	91.8816	94.0306
213	NDR2	AGC	97.7663	96.6495
214	NEK1	OTHER	86.4816	81.2593
215	NEK11	OTHER	91.3281	95.7623
216	NEK2	OTHER	103.827	94.9648
217	NEK3	OTHER	98.3452	88.8445
218	NEK4	OTHER	104.698	101.351
219	NEK6	OTHER	95.5781	99.2794
220	NEK7	OTHER	118.969	110.364
221	NEK9	OTHER	96.5193	93.0387
222	NIK	STE	112.557	90.5251
223	NLK	CMGC	91.9876	85.5024
224	p38alpha	CMGC	5.35445	1.79739
225	p38beta	CMGC	1.85291	1.93843
226	p38delta	CMGC	100.78	90.6055
227	p38gamma	CMGC	83.5264	77.6826
228	PAK1	STE	94.7368	79.4737
229	PAK2	STE	102.666	102.085
230	PAK3	STE	97.5803	96.2912
231	PAK4	STE	92.5138	85.8358
232	PAK6	STE	98.0266	89.3074
233	PAK7	STE	97.0925	84.3172
234	PASK	CAMK	99.2218	95.1185
235	PBK	OTHER	96.5278	79.7222
236	PDGFRalpha	TK	101.504	95.3728
237	PDGFRbeta	TK	100.816	101.282
238	PDK1	AGC	106.568	93.706
239	PHKG1	CAMK	90.8772	102.456
240	PHKG2	CAMK	101.903	98.7723
241	PIM1	CAMK	88.2878	91.0216
242	PIM2	CAMK	118.979	98.622
243	PIM3	CAMK	95.7698	92.2528
244	PKA	AGC	123.713	97.7482
245	PKCalpha	AGC	117.675	98.7502
246	PKCbeta1	AGC	109.101	100.312
247	PKCbeta2	AGC	102.668	108.52
248	PKCdelta	AGC	95.617	96.9656
249	PKCepsilon	AGC	83.0994	90.5037
250	PKCeta	AGC	80.3089	90.0579
251	PKCgamma	AGC	109.428	86.6015
252	PKCiota	AGC	104.353	91.9956
253	PKCmu	AGC	98.1172	95.1006
254	PKCnu	AGC	88.8556	96.871
255	PKCtheta	AGC	108.196	89.0514
256	PKCzeta	AGC	125.546	110.885
257	PKMYT1	OTHER	98.0509	102.307
258	PKMzeta	AGC	106.46	101.944
259	PKN3	AGC	84.5023	95.6448
260	PLK1	OTHER	94.1803	96.274
261	PLK3	OTHER	101.437	134.105
262	PRK1	AGC	100.57	97.6312
263	PRK2	AGC	89.2468	91.0943
264	PRKD2	CAMK	66.4195	91.3191
265	PRKG1	AGC	106.457	104.232
266	PRKG2	AGC	112.37	96.8846
267	PRKX	AGC	107.389	97.0506
268	PYK2	TK	98.8428	86.0656
269	RAF1 YDYD	TKL	80.3107	88.7785
270	RET	TK	104.879	80.2578
271	RIPK2	TKL	73.676	119.782
272	RIPK4	TKL	104.019	98.2262
273	RIPK5	TKL	92.4036	88.1306
274	ROCK1	AGC	95.08	87.2321
275	ROCK2	AGC	89.0454	86.2806
276	RON	TK	96.95	100.569
277	ROS	TK	114.253	94.5665
278	RPS6KA1	AGC	100.232	94.3046
279	RPS6KA2	AGC	84.7245	90.9572
280	RPS6KA3	AGC	107.26	102.949
281	RPS6KA4	AGC	95.2564	89.416
282	RPS6KA5	AGC	93.6122	90.1934
283	RPS6KA6	AGC	89.6782	81.2794
284	S6K	AGC	94.9173	95.1278
285	S6Kbeta	AGC	107.594	109.386
286	SAK	OTHER	102.627	104.164
287	SGK1	AGC	95.8541	91.3765
288	SGK2	AGC	108.514	103.818
289	SGK3	AGC	106.801	92.0516
290	SIK1	CAMK	90.8707	85.5426
291	SIK2	CAMK	100.749	98.1376
292	SIK3	CAMK	100.893	95.7195
293	SLK	STE	75.0111	75.2764
294	SNARK	CAMK	96.9913	92.462
295	SNK	OTHER	102.537	97.3091
296	SRC	TK	104.879	95.4721
297	SRMS	TK	96.9361	98.5234
298	SRPK1	CMGC	107.804	105.355
299	SRPK2	CMGC	89.55	91.175
300	STK17A	CAMK	109.431	97.8044
301	STK23	CAMK	90.672	94.1157
302	STK25	STE	88.1522	83.6096
303	STK33	CAMK	99.0974	96.3144
304	STK39	STE	108.978	107.645
305	SYK	TK	95.8094	85.5935
306	TAOK2	STE	101.553	102.559
307	TAOK3	STE	101.407	98.5932
308	TBK1	OTHER	120.004	101.129
309	TEC	TK	119.734	108.475
310	TGFBR1	TKL	84.1191	90.8898
311	TGFBR2	TKL	78.3542	76.7518
312	TIE2	TK	119.715	90.4472
313	TLK1	AGC	122.385	105.459
314	TLK2	AGC	146.542	124.373
315	TNK1	TK	92.8479	85.3056
316	TRKA	TK	108.789	96.5174
317	TRKB	TK	99.7201	91.2935
318	TRKC	TK	103.917	94.3013
319	TSF1	OTHER	95.698	85.7271
320	TSK2	CAMK	103.974	106.034
321	TSSK1	CAMK	124.942	106.244
322	TTBK1	CK1	88.5317	93.397
323	TTBK2	CK1	115.267	118.138
324	TTK	OTHER	95.3312	90.3857
325	TXK	TK	94.2084	89.9595
326	TYK2	TK	102.838	96.3054
327	TYRO3	TK	93.948	86.6048
328	ULK2	OTHER	104.528	87.844
329	VEGFR1	TK	112.752	115.94
330	VEGFR2	TK	86.7442	96.686
331	VEGFR3	TK	108.656	94.1711
332	VRK1	CK1	96.7768	87.1878
333	VRK2	CK1	115.138	117.783
334	WEE1	OTHER	91.6931	83.3409
335	WNK1	OTHER	95.0079	91.382
336	WNK2	OTHER	106.787	110.873
337	WNK3	OTHER	121.149	112.61
338	YES	TK	101.978	104.596
339	ZAK	TKL	110.191	104.26
340	ZAP70	TK	122.332	99.9636
Selectivity Score (< 50 % residual activity):			0.00588235	0.00882353
*Classification of protein kinase families (Manning et al. Science 6 December 2002: Vol. 298 no. 5600 pp. 1912-1934):
AGC: containing PKA, PKG and PKC families
CAMK: Calcium/Calmoduline-dependent protein kinases
CK1: Casein kinase 1 -like
CMGC: containing CDK, MAPK ,GSK3 and CLK families
TK: Tyrosine Kinase
TKL: Tyrosine Kinase-like
STE: Homologs of Yeast Sterile 7, Sterile 11, Sterile 20 Kinases
MKK6 SDTD, RAF1 YDYD, ARAF YDYD: Constitutively active variants

## Sheet: Fig 3i
Cell viability (%)
shNC + DMSO	shNC + 2015	shMapk14.2605 + DMSO	shMapk14.2605 + 2015
100	31.9793	24.9353	22.1953
100	25.4272	66.091	48.1314
100	20.3604	61.179	45.9431

## Sheet: Fig. 3j
Plasma concentration [µM]
Time (min of treatment)	1639			2015
0	0	0	0	0	0	0
45	7.88	3.04	8.11	26.84	20.46	14.73
90	8.68	5.28	6.24	25.15	17.75	16.83
180	4.65	2.91	1.27	16.97	13.04	13.78
480	0.69	0.19	0.76	4.26	2.27	3.36
1440	0	0	0	0.2	0.04	0.04

## Sheet: Fig. 3k
Tumor volume (mm³)
Time (d of treatment)	Carrier										2015										1639
0	72	72	75	80	62.5	40	48	24	40	62.5	22.5	18	126	62.5	87.5	48	75	48	40	75	56	75	48	80	48	62.5	40	48	56	64
2	80	75	112.5	112.5	112.5	48	75	56	56	100	18	32	108	108	108	48	87.5	56	125	87.5	75	87.5	62.5	125	56	72	48	56	64	75
4	126	100	126	144	126	72	75	87.5	87.5	162	18	18	75	40	40	32	22.5	40	32	144	126	126	64	125	72	75	62.5	62.5	80	100
6	144	162	144	144	144	80	112.5	100	87.5	180	18	18	22.5	18	40	13.5	8	22.5	22.5	126	144	144	75	112.5	75	80	62.5	56	87.5	126
8	171.5	220.5	162	196	171.5	100	144	162	87.5	171.5	18	18	22.5	40	40	13.5	18	22.5	32	75	144	162	87.5	112.5	75	87.5	75	75	100	144
10	180	320	196	196	180	144	220.5	162	87.5	171.5	40	18	22.5	48	40	13.5	18	40	32	75	162	180	87.5	87.5	87.5	108	75	87.5	108	171.5
12	196	320	220.5	220.5	196	171.5	245	162	87.5	171.5	40	18	12.5	48	32	13.5	18	40	32	75	180	220.5	112.5	112.5	100	112.5	108	64	126	180
