# Supplementary material for: First-in-class ultralong-target-residence-time p38α inhibitors as a mitosis-targeted therapy for colorectal cancer
Source: Nat Cancer. 2025 Jan 16;6(2):259–77. doi: 10.1038/s43018-024-00899-7 (PMC11864979; doi:10.1038/s43018-024-00899-7)
Supplement: Supplementary file 7 — Statistical source data. [file 43018_2024_899_MOESM7_ESM.xlsx]

## Sheet: Fig. 4d
P-H3S10+ cells (%)
Compound	Partially positive			Fully positive
DMSO	7.67	7.86	8.46	4.07	4.21	4.67
SKL	6.84	8.15	6.47	4.12	5.03	3.69
1639	7.49	8.02	8.52	4.12	5.1	3.55
2015	9.97	10.28	12.15	13.33	14.34	14.4
Repetition:
P-H3S10+ cells (%)
Compound	Partially positive			Fully positive
DMSO	7.51202	8.63579	6.84932	4.80769	4.94368	2.36613
SKL	6.46823	7.85247	5.54468	4.751	6.24628	2.15264
1639	8.66089	7.85805	7.7062	5.79614	5.95691	4.15412
2015	12.0401	13.2369	14.1316	12.932	17.0189	15.4261

## Sheet: Fig. 4f
% (of fully P-H3S10+ cells)
	DMSO			SKL			1639			2015
Metaphase	31.43	26.19	27.54	29.23	25	27.54	19.7	24.72	20	0	0	0
Anaphase	10	11.9	10.14	12.31	9.21	11.59	15.15	10.11	8.57	0	0	0
Telophase	12.86	15.48	15.94	10.77	13.16	15.94	16.67	10.11	14.29	0	1.89	0.78
Multipolar mitosis	2.86	5.95	4.35	3.08	3.95	8.7	9.09	10.11	8.57	67.83	80.5	84.38
Repetition:
% (of fully P-H3S10+ cells)
	DMSO			SKL			1639			2015
Metaphase	26.25	29.1139	21.0526	25.3012	20	30.303	17.2414	21.2766	8.69565	0	0	0
Anaphase	15	11.3924	18.4211	10.8434	8.57143	15.1515	14.9425	12.766	11.5942	0	0	0
Telophase	8.75	11.3924	10.5263	8.43373	9.52381	12.1212	12.6437	9.57447	7.24638	1.72414	0.653595	0.699301
Multipolar mitosis	2.5	2.53165	2.63158	3.61446	2.85714	6.06061	9.1954	12.766	8.69565	75	72.549	66.4336

## Sheet: Fig. 4i
Number of cells
Time (h of treatment)	DMSO			SKL			1639			2015
0	43595.6	48502.2	40389.6	43595.6	48502.2	40389.6	43595.6	48502.2	40389.6	43595.6	48502.2	40389.6
12	86461.8	91158.6	99959.4	91775.6	95176.9	93698.4	78642.9	78628.3	80020.3	61648.8	68603.2	63323.3
24	141786	123025	127389	126855	130388	122006	105052	107246	108446	94046.8	77517.1	74107.4
36	225567	221963	200676	233974	200550	179470	129978	144708	146374	106340	110499	87144.9
48	324613	301944	307830	303856	287208	301765	222624	201312	207320	108695	121883	116976
60	525391	500638	518907	537470	457898	474698	324013	330876	354806	163066	164108	135189
Repetition:
Number of cells
Time (h of treatment)	DMSO			SKL			1639			2015
0	41307.1	44263.9	43595.6	41307.1	44263.9	43595.6	41307.1	44263.9	43595.6	41307.1	44263.9	43595.6
12	62602.9	67408.2	69815.5	65088.7	77948.4	80933.6	90535.3	109902	96345.6	56623.5	67064.1	57491.6
24	84758.3	87384.6	86528	83699.3	94240.2	95144.9	118592	122112	126637	66705.1	74669	68938.1
36	152475	135333	136181	151901	119000	148092	147204	141762	180656	95730.6	106065	93579.4
48	396935	328917	310366	325694	295126	320338	236686	244576	256533	89649.4	121264	95171.6
60	584452	586745	539323	579787	516217	568000	438717	412186	425643	136203	127469	129998

## Sheet: Fig. 4j
EdU+ cells (%)
DMSO	SKL	1639	2015
81.4343	85.6652	77.636	45.4178
87.8911	83.923	85.4283	38.2768
84.4093	75.0653	87.3422	36.6165
81.4516	81.0376	80.4252	49.7765
Repetition:
EdU+ cells (%)
DMSO	SKL	1639	2015
82.6768	82.7877	87.0806	50.1867
89.2999	86.8984	89.8376	55.7669
80.8678	76.5512	80.202	45.3974
82.8431	79.0279	80.7122	44.633
