# Supplementary material for: First-in-class ultralong-target-residence-time p38α inhibitors as a mitosis-targeted therapy for colorectal cancer
Source: Nat Cancer. 2025 Jan 16;6(2):259–77. doi: 10.1038/s43018-024-00899-7 (PMC11864979; doi:10.1038/s43018-024-00899-7)
Supplement: Supplementary file 8 — Statistical source data. [file 43018_2024_899_MOESM8_ESM.xlsx]

## Sheet: Fig. 5a
Annexin V+ cells (%)
Time (d of treatment)	DMSO			SKL			1639			2015
1	8	11	9.07	7.96	7.76	8.93	14.5	15.7	14.4	22.3	24.9	20.9
2	5.25	7.59	8.41	6.98	6.69	8.97	15.5	16.8	17.4	29.6	31.1	30.2
3	8.59	7.16	9.32	9.21	7.99	8.1	19	17.4	18.4	42.3	39.5	37.3
4	10.3	11.9	13.7	11.9	13	16.6	18.8	17.3	19.4	52.6	53.5	56.7
Repetition:
Annexin V+ cells (%)
Time (d of treatment)	DMSO			SKL			1639			2015
1	6.52	8.5	8.89	5.21	5.26	4.63	8.73	12.4	11.2	23.3	25.4	24.3
2	9.35	10.76	11.32	9.26	10.6	6.13	12.8	17.6	14.4	41	47.9	34.7
3	8.6	8.52	9.53	11.7	12.3	9.65	16.1	14.8	15.9	53.1	40	40.6
4	10.42	11.65	12.5	14.9	13.3	12.3	26.7	25.1	21.5	66.8	62.6	62.9

## Sheet: Fig. 5b
EdU+ cells (%)
DMSO	SKL	1639	2015
66.1383	80.6931	15.2738	8.18182
72.7362	80.6409	21.7926	6.48148
69.8974	67.5746	19.6159	4.44444
68.8249	64.2772	11.5234	6.66667
Repetition:
EdU+ cells (%)
DMSO	SKL	1639	2015
57.2965	71.0894	16.2444	7.75862
87.6437	73.0864	18.5811	6.29921
80.5322	75.5614	17.7134	5.40541
85.6183	76.2102	16.6945	9.2437

## Sheet: Fig. 5f
Cell viability (%)
DMSO	2015	Navitoclax	2015 + Navitoclax
122.864	58.5059	100.486	7.41278
92.7584	44.2524	78.3737	7.54741
84.378	42.1678	85.6949	7.42753

## Sheet: Fig. 5i
Tumor volume (mm³)
Time (d of treatment)	Carrier										2015										Navitoclax										2015 + Navitoclax
0	75	56	40	75	87.5	62.5	75	62.5	48	48	75	48	87.5	87.5	90	56	75	56	48	100	75	87.5	32	62.5	90	87.5	87.5	62.5	62.5	22.5	87.5	56	56	87.5	56	75	108	56	162	40
2	87.5	87.5	40	87.5	100	75	87.5	75	62.5	48	87.5	75	126	144	126	87.5	87.5	87.5	56	75	87.5	87.5	75	62.5	108	126	100	62.5	62.5	22.5	126	87.5	144	100	75	75	108	56	112.5	62.5
4	126	87.5	62.5	126	144	75	87.5	75	75	75	48	56	56	48	75	56	56	40	40	40	87.5	87.5	126	75	108	126	112.5	100	108	40	40	87.5	87.5	75	40	40	75	48	64	40
6	144	100	144	220.5	162	162	87.5	75	100	87.5	40	48	48	40	75	40	40	40	40	22.5	87.5	87.5	126	144	126	126	112.5	100	126	87.5	40	56	87.5	48	22.5	40	48	48	56	27
8	162	144	144	196	220.5	220.5	126	108	196	100	32	48	48	40	75	32	32	18	40	22.5	87.5	144	144	162	147	126	162	126	144	196	22.5	48	48	48	0	32	32	48	31.5	22.5
10	220.5	162	162	220.5	220.5	220.5	126	196	220.5	112.5	22.5	48	48	40	75	40	32	18	40	22.5	87.5	162	162	220.5	196	144	162	144	196	196	18	18	22.5	22.5	0	32	18	40	31.5	22.5
12	245	180	180	245	220.5	245	126	320	245	180	22.5	48	48	40	75	48	32	18	40	22.5	75	180	180	245	196	245	180	144	256	245	18	18	22.5	22.5	0	32	0	32	31.5	22.5
14											40	48	48	40	75	40	32	18	40	22.5											18	22.5	18	22.5	0	32	0	32	31.5	22.5
16											40	48	48	40	75	40	32	18	40	22.5											18	18	18	27	0	40	0	32	31.5	22.5
18											40	48	48	48	75	40	40	40	40	22.5											22.5	18	18	22.5	0	32	0	32	31.5	22.5
20											40	48	48	48	75	40	48	48	40	22.5											18	18	18	27	0	32	0	32	31.5	22.5
22											48	56	56	48	75	56	56	56	48	31.5											48	22.5	18	27	0	32	0	32	31.5	22.5
24											48	56	126	48	75	56	62.5	75	48	56											31.5	22.5	0	22.5	0	32	0	32	31.5	22.5
26											48	64	126	48	87.5	56	75	75	75	56											31.5	27	0	27	0	40	0	40	31.5	22.5
28											48	64	126	48	126	62.5	87.5	87.5	75	56											31.5	40	0	27	0	48	0	40	31.5	22.5
30											48	64	144	48	171.5	100	126	100	75	48											56	48	0	27	0	48	0	48	31.5	27
