# Supplementary material for: First-in-class ultralong-target-residence-time p38α inhibitors as a mitosis-targeted therapy for colorectal cancer
Source: Nat Cancer. 2025 Jan 16;6(2):259–77. doi: 10.1038/s43018-024-00899-7 (PMC11864979; doi:10.1038/s43018-024-00899-7)
Supplement: Supplementary file 9 — Statistical source data. [file 43018_2024_899_MOESM9_ESM.xlsx]

## Sheet: Fig. 6e
Survival (d of treatment)	Carrier	SKL	1639	2015
15	1
17	1
28	1
13	1
15	1
12	1
15	1
19	1
28	1
13	1
23	1
20	1
15		1
16		1
18		1
26		1
28		1
11		1
15		1
26			1
29			1
11			1
12			1
25			1
27			1
20			1
41				1
44				1
45				1
47				1
41				1
50				0
34				1

## Sheet: Fig. 6f
% of CD3+ cells
	Carrier				2015
CD4+ - Blood	53.6	55.8	51.9	52.5	59	54.5	53	56.9
CD8+ - Blood	38	37.9	41.4	41	35.8	35.1	39	35.1
CD4+ - Spleen	62.5	59.8	61.8	64	67.8	63.7	64.1	65.2
CD8+ - Spleen	27.2	29.1	29	28.3	25.5	28.8	28.3	27
CD4+ - Tumor	43.4	45.4	25.2	28.3	74.4		79.8	62.9
CD8+ - Tumor	7.52	5.11	6.59	12.1	13.6		8.53	20

## Sheet: Fig. 6g
CD69+ % of indicated cells
	Liver, carrier				Liver, 2015				Tumor, carrier				Tumor, 2015
T cells	8.39	15.9	14.8	8.72	9.86	8.16	6.4	10.3	46.7	48.5	32	43.3	49.8	60.3	42.1
CD4+ T cells	8.11	16.5	17.2	9.04	11.9	8.89	6.59	10.7	60.1	67.6	63.2	61.9	56.8	69.9	47.6
CD8+ T cells	9.13	15.6	14.1	9.61	5.92	8.71	6.52	6.93	56.2	62.7	59.6	69.7	44.6	54.2	52

## Sheet: Fig. 6i
Survival (d of treatment)	Carrier	2015
5	1
14	1
18	1
19	1
13	1
9	1
9	1
40		1
34		1
34		1
32		1
39		1
38		1
25		1
