# Supplementary material for: First-in-class ultralong-target-residence-time p38α inhibitors as a mitosis-targeted therapy for colorectal cancer
Source: Nat Cancer. 2025 Jan 16;6(2):259–77. doi: 10.1038/s43018-024-00899-7 (PMC11864979; doi:10.1038/s43018-024-00899-7)
Supplement: Supplementary file 10 — Statistical source data. [file 43018_2024_899_MOESM10_ESM.xlsx]

## Sheet: Fig. 7d
Survival (d of treatment)	Carrier	2015
14	1
23	1
16	1
19	1
19	1
20	1
20	1
42		1
50		0
29		1
31		1
35		1
50		0
44		1

## Sheet: Fig. 7g
Survival (d of treatment)	Carrier	2015
11	1
6	1
7	1
8	1
11	1
7	1
8	1
24		1
15		1
11		1
25		0
21		1
13		1
18		1

## Sheet: Fig. 7h
Cell viability (%)
PDO culture	SKL			1639			2015
PDO6	111.665	110.321	93.0704	88.0616	103.215	96.019	11.7392	11.3954	5.213
PDO7	96.8278	99.6667	101.166	103.034	115.944	100.131	5.06184	7.93435	9.20322
PDO8	101.753	85.5512	77.6459	84.5297	69.9441	45.122	47.8095	40.4717	33.3043
PDO9	97.8009	79.733	102.561	76.2398	91.0486	91.0656	9.7825	8.84381	14.1404
PDO10	94.6566	92.6734	102.898	87.0768	91.9995	89.9163	32.8705	48.6798	34.7676
PDO11	107.198	119.152	97.3992	102.622	119.731	93.6495	10.3381	16.8277	13.2579
PDO12	108.382	136.331	112.981	67.9408	91.0478	88.0389	15.0491	34.8669	7.76218
PDO13	85.6229	87.8916	85.5865	84.5356	86.7953	77.4785	27.3914	24.4216	28.1794
PDO14	100.371	109.626	109.643	105.156	95.4215	93.4402	37.9615	35.0358	42.5315
PDO15	105.809	107.852	101.844	87.6554	91.7855	86.008	42.8959	57.0499	51.2551

## Sheet: Fig. 7l
Tumor weight (g)
Carrier	2015
149	25
127	16
147	4
85	32
