# Supplementary material for: First-in-class ultralong-target-residence-time p38α inhibitors as a mitosis-targeted therapy for colorectal cancer
Source: Nat Cancer. 2025 Jan 16;6(2):259–77. doi: 10.1038/s43018-024-00899-7 (PMC11864979; doi:10.1038/s43018-024-00899-7)
Supplement: Supplementary file 11 — Statistical source data. [file 43018_2024_899_MOESM11_ESM.xlsx]

## Sheet: Fig. 8a
Leucocytes/µL (x103)
Carrier 4d	2015 4d	Carrier 10w	2015 10w
0.9	3.7	4.1	2
2.2	2.8	1.9	2.5
2.6	2.3	3.8	2
3.2	1.6	1.5	3

## Sheet: Fig. 8b
Platelets/µL (x105)
Carrier 4d	2015 4d	Carrier 10w	2015 10w
12.94	13.84	15.22	14.08
13.05	12.93	15.11	14.25
14.87	16.19	17.75	18.22
9.6	13.67	14.59	15.84

## Sheet: Fig. 8c
Erythrocytes/µL (x106)
Carrier 4d	2015 4d	Carrier 10w	2015 10w
10.81	10.16	10.77	10.25
11.1	10.72	10.65	10.22
10.7	10.63	10.01	9.9
11.6	10.61	10.54	10.18

## Sheet: Fig. 8d
Hematocrit (%)
Carrier 4d	2015 4d	Carrier 10w	2015 10w
55.3	53.1	54.8	53.3
57.4	55.5	54.4	53.4
55.4	55.2	50.9	50.9
59.8	54.6	53.7	52.6

## Sheet: Fig. 8h
Weight development (%)
Days	2015							Carrier
0	100	100	100	100	100	100	100	100	100	100	100	100	100	100
2	97.4	97.5	96.6	96.5	97.8	97.1	99.3	99.3	102.3	100.4	95.2	102.2	103.2	101.8
4	99.6	100.8	97.9	103.1	98.9	98.2	99.6	102	100.7	102.1	99.6	102.9	104.2	102.2
6	98.7	97.5	97.9	100.4	98.9	97.1	97.8	101.4	104.6	103.4	97.4	104.4	104.9	102.9
8	100.4	98.7	95.7	98.7	98.5	95.6	97.8	100	105.3	103.8	98.3	104	109.5	104
10	99.1	94.9	95.7	98.7	98.9	95.6	98.6	99	103.6	104.2	98.3	104	109.2	103.6
12	100	97.9	97.9	100.9	99.3	97.1	99.3	102	104.9	102.1	93.9	105.9	109.5	104
14	100.9	97.9	97.4	99.6	101.1	98.2	100	102	102.6	106.8	93.1	106.6	110.2	104.3
16	102.6	98.7	97	100.9	101.1	99.3	101.1	102	102.6	105.9	93.9	107	111.3	105.1
18	103.8	98.7	97.4	101.3	100.7	100	101.8	103.1	105.9	103.8	95.7	109.9	110.6	106.9
20	102.6	98.7	97.9	101.3	100.4	100	100	104.1	103.3	105.9	98.3	110.3	110.2	106.5
22	106.4	100.4	98.7	100	103.3	101.1	101.4	103.7	103.3	105.1	94.4	110.6	109.5	106.9
24	105.1	103	100	101.8	100.4	101.8	101.1	103.4	107.2	103.4	97	110.6	109.2	106.9
26	106.4	100.8	101.7	102.2	101.5	100.4	101.1	102.4	105.9	106.4	96.5	113.9	109.9	104.3
28	106.8	103.4	100.9	101.3	103.7	100.7	101.1	102.4	105.6	105.5	99.6	114.7	109.5	106.5
30	110.3	105.1	101.7	105.3	101.5	100.7	101.1	104.4	107.2	105.9	99.6	113.6	110.6	107.2
32	106	105.5	102.6	102.2	102.2	102.9	101.4	103.4	107.2	106.8	100.4	113.9	109.5	106.5
34	106.8	104.7	100.9	103.5	106.2	101.1	100.4	104.8	104.6	108.1	103.9	117.6	109.5	105.1
36	108.1	103.8	103.9	105.7	107	99.6	100	103.1	105.9	107.2	102.6	117.2	109.9	108.3
38	109.8	107.2	103	106.1	109.9	100.7	101.4	105.4	107.6	108.1	105.2	118.3	109.9	108.7
40	110.3	103.4	103	106.6	106.6	100.7	99.3	104.4	107.6	106.4	102.2	118.3	109.9	109
42	109.4	106.4	102.6	107	108.8	100	101.1	105.4	108.9	109.3	102.2	113.9	110.2	108.3
