# Supplementary material for: First-in-class ultralong-target-residence-time p38α inhibitors as a mitosis-targeted therapy for colorectal cancer
Source: Nat Cancer. 2025 Jan 16;6(2):259–77. doi: 10.1038/s43018-024-00899-7 (PMC11864979; doi:10.1038/s43018-024-00899-7)
Supplement: Supplementary file 12 — Statistical source data. [file 43018_2024_899_MOESM12_ESM.xlsx]

## Sheet: ED Fig. 1k
Concentration [µM]	BIRB-796
0	100	100	100
1	79.6473	113.267	100.34
2.5	87.724	83.2137	67.7742
5	92.9444	51.004	97.4816
10	74.4292	107.245	106.85
