# Supplementary material for: First-in-class ultralong-target-residence-time p38α inhibitors as a mitosis-targeted therapy for colorectal cancer
Source: Nat Cancer. 2025 Jan 16;6(2):259–77. doi: 10.1038/s43018-024-00899-7 (PMC11864979; doi:10.1038/s43018-024-00899-7)
Supplement: Supplementary file 13 — Statistical source data. [file 43018_2024_899_MOESM13_ESM.xlsx]

## Sheet: ED Fig. 8b
% of living cells
	Healthy mice, carrier				Healthy mice, 2015				Tumor mice, carrier				Tumor mice, 2015
T cells	37.5	35.5	36.5	37.6	35.2	32.9	37.9	36.5	26.9	25.8	26.4	28.5	38.4	29.3	31.4	31.3
CD4+ T cells	24.8	23.6	24.2	25.4	22.7	22.5	25	24.3	16.8	15.4	16.3	18.2	26.1	18.7	20.1	20.4
CD8+ T cells	10.6	9.72	10.3	10.2	10	8.13	10.8	10	7.31	7.5	7.66	8.05	9.8	8.43	8.87	8.45
NK cells	3.83	4.1	4.53	4.02	2.3	4.22	4	4.77	3.92	4.21	4.06	4.24	3.4	4.06	3.95	4.77
B cells	40.6	42.4	41	40.2	45.8	42.9	40.8	40.9	39.9	43	45.9	50	40.6	49.2	45	44.1
Monocytes	1.97	2.16	2.1	2.02	2.59	2.56	2.3	2.36	11	7.18	6.65	1.26	3.31	3.61	4.85	6.16
Granulocytes	4.79	4.89	4.38	4.75	4.12	5.18	4.35	4.21	6.9	7	4.7	4.13	3.71	4.06	4.14	4.54
Dendritic cells	2.99	2.37	2.42	2.29	2.32	3.09	2.65	2.11	3.48	4.15	4.16	2.44	3.14	2.58	3.53	2.01
