# Supplementary material for: First-in-class ultralong-target-residence-time p38α inhibitors as a mitosis-targeted therapy for colorectal cancer
Source: Nat Cancer. 2025 Jan 16;6(2):259–77. doi: 10.1038/s43018-024-00899-7 (PMC11864979; doi:10.1038/s43018-024-00899-7)
Supplement: Supplementary file 14 — Statistical source data. [file 43018_2024_899_MOESM14_ESM.xlsx]

## Sheet: ED Fig. 9c
HCT-15 Cell viability (%)
Concentration [µM]	SKL			1639			2015
10	48.8017	46.0828	47.6569	27.63	27.7189	28.8368	17.3206	16.5915	17.1893
3.33333	79.6243	74.1543	75.9713	55.9772	56.041	55.8895	17.6712	16.9493	16.7995
1.11111	87.5309	83.9604	83.995	72.0623	72.7213	71.4103	23.7274	21.019	21.1097
0.37037	88.7864	84.5018	86.1225	86.9966	85.7718	86.098	27.578	24.6042	25.7637
0.123457	94.8588	91.54	91.6799	91.2792	90.9395	89.4624	86.4981	79.009	79.0992
0.0411523	95.8186	93.0677	94.1923	94.655	93.322	92.61	102.502	98.2993	96.9705
0.0137174	96.7093	94.6338	95.1546	95.1446	92.7974	91.4952	103.281	103.095	103.133
0.00457247	95.7656	96.2074	97.5631	96.1906	94.4469	94.4868	100.887	94.4808	97.5978
0.00152416	95.5904	95.6306	97.6753	97.0661	96.1068	95.6032	95.1042	101.26	100.724
Repetition:
HCT-15 Cell viability (%)
Concentration [µM]	SKL			1639			2015
10	49.4886	48.743	48.8364	36.5994	36.8961	37.0404	24.0535	23.6819	23.7872
3.33333	76.4071	78.499	80.564	56.5067	62.0196	64.025	23.8925	22.8353	23.6401
1.11111	93.476	86.8035	87.1741	73.9587	77.2987	80.3915	31.6246	27.215	26.3777
0.37037	93.1133	89.6376	87.6506	80.3749	84.1196	88.8311	23.5317	32.711	35.4131
0.123457	87.508	87.2346	83.605	82.6299	84.072	87.4029	85.9271	82.552	82.8455
0.0411523	83.927	84.3267	79.9693	77.4926	78.8958	80.0673	89.2221	84.8622	83.2861
0.0137174	88.921	87.1185	85.2002	85.0028	82.2215	80.9546	91.1758	87.0317	85.5556
0.00457247	95.873	95.3619	93.2668	90.2092	88.2603	88.8826	93.1169	90.3963	87.5986
0.00152416	99.324	101.84	98.3288	96.775	94.5274	92.3503	97.7229	94.6446	91.7172

## Sheet: ED Fig. 9d
HCT 116 Cell viability (%)
Concentration [µM]	SKL			1639			2015
10	75.9832	77.2694	105.117	36.0208	37.6	41.4813	14.1936	12.6052	12.7935
3.33333	81.2106	79.3702	87.7808	74.832	76.9181	78.0769	15.8617	14.1043	13.0059
1.11111	80.8001	79.6057	91.2811	89.6291	87.6767	87.7662	17.7471	19.2678	17.5729
0.37037	82.6347	82.1741	87.897	85.8282	87.0818	84.2048	25.6301	24.6665	24.3376
0.123457	81.6166	82.6657	87.3709	85.5401	79.0104	86.0516	89.9721	77.2913	78.2679
0.0411523	78.775	77.2247	83.2906	77.0442	76.7593	74.0954	79.1769	81.3438	80.0206
0.0137174	85.5136	82.5268	90.7018	89.1819	91.0745	92.02	90.6253	85.8788	79.6781
0.00457247	87.903	84.3377	92.1704	92.8481	94.8253	90.8189	93.0233	92.5912	91.9644
0.00152416	91.0461	90.0286	98.4313	97.5338	97.2516	99.8383	93.1877	100.086	100.019
Repetition:
HCT 116 Cell viability (%)
Concentration [µM]	SKL			1639			2015
10	90.6672	87.5402	88.2247	45.4538	46.7922	45.4626	24.6348	23.592	25.7592
3.33333	96.3229	95.319	96.3061	74.0248	77.2694	77.5131	26.0236	31.0091	31.2611
1.11111	100.752	99.4295	96.0486	90.7886	93.3124	91.1508	28.477	30.9353	32.2081
0.37037	94.8323	94.2712	95.6598	94.1383	94.7281	98.8508	48.1507	38.2055	37.6932
0.123457	93.803	92.7405	88.8005	88.967	88.8438	91.5233	90.7121	87.5947	86.6272
0.0411523	90.6991	87.3009	84.8975	83.7349	81.6268	80.3385	90.686	87.1683	85.3729
0.0137174	93.6616	88.9828	84.6285	85.1871	84.2003	84.2314	93.0232	90.8812	87.2032
0.00457247	94.4423	93.8401	91.8261	93.192	94.0576	91.9195	93.4275	94.131	92.5983
0.00152416	100.259	99.6384	97.6627	99.4444	98.0302	97.4426	97.3145	98.5676	98.5862

## Sheet: ED Fig. 9e
COLO 205 Cell viability (%)
Concentration [µM]	SKL			1639			2015
10	81.0873	75.7511	75.5238	14.0323	13.6978	14.9076	18.7819	17.1866	10.6022
3.33333	89.8372	86.5624	82.3961	43.0361	51.8478	54.0342	6.52689	6.09296	5.92748
1.11111	87.0296	84.463	82.1362	68.4483	75.6565	76.8037	5.5419	4.71885	3.59689
0.37037	88.321	91.4636	92.1535	83.2758	88.2143	85.7948	3.59293	5.82931	15.9304
0.123457	92.6485	90.1699	91.0555	85.5224	87.4368	87.9344	77.9397	85.4949	51.5495
0.0411523	93.6765	91.5567	87.302	77.7086	88.8394	87.2659	86.4591	84.5511	84.1192
0.0137174	96.4489	96.3838	97.302	98.4506	96.895	92.3603	88.3863	86.2009	87.615
0.00457247	93.993	94.3628	92.7159	94.7037	90.2065	90.588	95.6749	93.005	90.2371
0.00152416	92.15	92.0388	90.9566	92.7723	92.6564	93.4728	100.467	97.7524	98.117
Repetition:
COLO 205 Cell viability (%)
Concentration [µM]	SKL			1639			2015
10	86.2872	88.3994	89.9909	27.8023	28.525	30.6247	13.9179	14.1863	14.0613
3.33333	118.936	101.687	108.956	79.0117	89.3741	96.5393	11.9305	11.6548	12.3359
1.11111	104.817	92.2633	92.5122	89.2565	96.2463	98.0273	10.1579	10.577	11.5422
0.37037	128.001	91.9244	96.346	92.5327	100.707	94.4548	21.4261	20.9694	19.5034
0.123457	118.975	94.9376	87.7337	93.7057	107.242	99.7392	81.0532	83.8111	80.4377
0.0411523	127.569	100.822	92.2032	99.7722	107.604	109.358	88.8148	89.2344	86.1252
0.0137174	129.188	99.2743	94.8445	102.133	110.535	105.247	93.5431	93.7011	89.2753
0.00457247	115.606	100.523	96.1312	100.994	108.158	106.412	100.945	99.4342	92.4297
0.00152416	128.266	93.997	91.2364	94.5909	104.92	105.386	96.6755	97.2664	94.4155

## Sheet: ED Fig. 9f
LS 174T Cell viability (%)
Concentration [µM]	SKL			1639			2015
10	96.8255	90.7781	93.4488	23.1797	23.9628	22.7686	24.6185	25.7882	25.8523
3.33333	100.766	96.2182	98.3658	65.8406	62.2778	62.468	34.272	33.0127	33.1155
1.11111	93.5124	91.38	95.207	79.8191	74.4361	73.5753	36.5758	37.8711	35.5459
0.37037	86.6229	87.416	86.1721	77.4969	75.1501	72.3081	26.8111	26.7764	26.4825
0.123457	87.7081	81.798	84.9636	80.9347	80.8336	84.5276	77.349	76.1955	73.5259
0.0411523	91.3686	88.6769	85.5271	84.7223	87.3048	86.0581	85.7432	87.3302	89.8356
0.0137174	100.308	99.3967	93.0544	94.9622	96.9615	98.1252	92.2719	96.9429	94.1666
0.00457247	100.308	96.0575	96.6666	89.8135	94.9212	95.9635	94.4337	97.5243	94.9438
0.00152416	102.355	91.4071	95.608	90.8442	93.3412	98.8113	99.0986	99.0511	97.6852
Repetition:
LS 174T Cell viability (%)
Concentration [µM]	SKL			1639			2015
10	98.7318	102.636	93.4945	24.3559	22.9604	24.633	25.1029	25.008	28.7053
3.33333	107.421	99.9668	97.5985	68.8959	64.6272	65.585	33.0662	32.705	33.2811
1.11111	102.032	91.9176	90.6568	77.0679	73.1831	76.2326	31.528	31.7284	32.1652
0.37037	88.9805	80.2787	77.6544	74.372	72.5167	70.4942	25.0067	24.3156	25.8042
0.123457	92.8952	82.0015	78.8789	73.7012	73.3214	74.1052	69.9719	51.362	67.7877
0.0411523	94.4138	92.0907	86.7654	81.7547	88.1726	87.9312	70.6788	73.3845	70.7103
0.0137174	101.281	94.4098	92.2231	93.4743	92.8711	103.696	83.739	81.6318	85.3551
0.00457247	107.953	98.9711	99.5199	96.3582	102.811	106.58	90.5996	79.7281	92.5092
0.00152416	109.25	99.0343	102.004	100.933	94.5206	106.162	84.9506	94.3801	90.1301

## Sheet: ED Fig. 9g
RKO Cell viability (%)
Concentration [µM]	SKL			1639			2015
10	71.1415	77.9226	73.2331	31.1959	30.565	37.0025	16.1687	15.7108	16.5157
3.33333	96.5533	90.2101	92.1906	74.9493	74.1192	74.4261	14.516	14.0432	13.5015
1.11111	99.3491	98.684	92.8801	85.9368	95.2717	88.8775	15.3192	16.152	15.8055
0.37037	82.8088	79.0639	75.4846	85.9897	77.619	74.1097	36.7284	38.2308	37.54
0.123457	91.2311	96.4067	82.791	82.1593	85.1242	86.1666	73.6666	80.056	70.9339
0.0411523	102.268	90.3753	90.1512	88.1502	86.5862	83.9395	103.659	92.3027	91.0633
0.0137174	102.564	97.007	95.9664	96.6492	98.5327	90.9776	104.444	100.337	101.048
0.00457247	93.2186	92.9913	90.4741	92.6513	96.6569	92.6135	104.016	102.227	94.4613
0.00152416	107.256	111.737	100.494	97.2716	105.008	99.4742	98.1834	101.828	91.8107
Repetition:
RKO Cell viability (%)
Concentration [µM]	SKL			1639			2015
10	91.9779	100.514	98.0043	43.1061	42.3917	44.9596	19.9618	17.6205	19.436
3.33333	96.8334	97.7148	103.334	74.3192	93.6069	73.543	19.4864	19.3279	18.4669
1.11111	92.4591	113.42	111.273	109.658	139.171	117.635	19.9726	19.4516	19.6649
0.37037	107.965	112.938	109.019	88.15	111.284	89.4034	25.2852	22.0863	24.5797
0.123457	113.678	112.26	96.2868	110.901	125.441	110.571	65.6383	63.6447	62.8736
0.0411523	106.954	110.496	104.427	93.4988	149.205	112.613	103.023	83.9585	99.5262
0.0137174	123.199	119.746	114.039	124.746	148.62	118.751	116.217	90.4823	118.384
0.00457247	113.475	106.05	107.63	103.123	155.281	99.5132	121.559	98.2565	118.553
0.00152416	112.263	110.579	116.112	102.405	149.112	107.87	102.557	94.5486	133.989

## Sheet: ED Fig. 9h
HT-29 Cell viability (%)
Concentration [µM]	SKL			1639			2015
10	25.2392	26.9524	26.298	4.7113	4.59147	5.11622	9.62584	9.38878	10.2163
3.33333	95.5772	98.1407	94.1211	70.6556	66.8024	71.8576	10.1728	10.0024	9.86323
1.11111	99.6024	97.341	97.7908	92.3991	95.2513	92.432	7.57243	7.18163	7.44085
0.37037	92.4982	92.5432	90.5021	88.9147	89.5083	89.9497	12.084	11.3966	11.6865
0.123457	91.8356	89.6233	88.5864	88.1297	88.9349	89.9499	79.7393	82.6236	81.992
0.0411523	93.6684	92.2323	89.5661	93.8163	94.5441	96.0472	89.4036	90.9388	92.1119
0.0137174	95.506	94.496	93.4305	94.8337	94.4734	95.0452	93.2653	95.391	93.3876
0.00457247	98.3601	96.5626	95.5399	97.4968	100.347	99.7522	95.1363	96.745	98.5971
0.00152416	100.827	98.4247	97.0552	99.7365	98.4528	99.6096	95.403	100.518	97.2799
Repetition:
HT-29 Cell viability (%)
Concentration [µM]	SKL			1639			2015
10	28.2451	26.9677	25.3787	3.22011	3.08792	3.77298	6.63831	6.48314	6.38016
3.33333	93.354	100.167	95.9829	52.8728	53.454	49.1847	6.85541	7.00928	6.30966
1.11111	99.1956	104.464	106.935	88.4534	89.2897	79.1629	7.20603	7.40369	7.22867
0.37037	97.9082	102.883	105.255	95.8013	96.429	88.3125	33.3949	32.8771	34.2679
0.123457	91.2583	103.93	105.17	103.806	102.4	91.0158	73.0173	78.5138	65.9151
0.0411523	92.3474	99.6683	99.8535	104.886	101.535	96.6311	82.4671	87.2562	92.2199
0.0137174	95.7705	103.683	103.861	101.754	102.278	94.6168	99.4707	96.8861	103.433
0.00457247	95.6174	102.899	102.982	104.841	101.614	95.1596	94.8425	102.39	105.589
0.00152416	96.1268	105.33	105.44	99.5515	102.1	95.9778	88.4738	100.02	99.2567

## Sheet: ED Fig. 9i
Cell viability (%)
PDO culture	SKL			1639			2015
PDO6	101.149	118.767	80.4614	89.3319	120.746	95.5475	20.6138	31.2705	20.7795
PDO7	82.7776	101.036	90.1509	99.2797	131.17	112.299	15.9626	34.7127	48.8973
PDO8	95.6615	98.5337	69.3135	82.7363	82.8996	74.0075	62.3539	47.1646	31.302
PDO9	91.9743	97.8309	101.856	87.8562	110.038	105.997	20.7536	30.1206	37.1815
PDO10	90.5192	87.2618	98.2117	90.2751	99.8358	101.717	34.2379	30.7111	56.5328
PDO11	105.258	108.792	91.9394	109.253	122.993	99.0999	104.853	87.9194	104.038
PDO12	102.324	113.697	97.2627	74.1432	86.5236	99.2791	40.0063	54.5099	54.9427
PDO13	90.8102	102.604	92.3697	93.7701	111.591	96.1969	25.3769	27.0867	31.5653
PDO14	103.637	101.084	101.643	101.268	102.326	109.28	66.3551	80.2474	88.1134
PDO15	97.9853	99.1615	105.273	100.713	102.638	92.8608	77.8009	81.7006	63.8261
