# Supplementary material for: First-in-class ultralong-target-residence-time p38α inhibitors as a mitosis-targeted therapy for colorectal cancer
Source: Nat Cancer. 2025 Jan 16;6(2):259–77. doi: 10.1038/s43018-024-00899-7 (PMC11864979; doi:10.1038/s43018-024-00899-7)
Supplement: Supplementary file 15 — Statistical source data. [file 43018_2024_899_MOESM15_ESM.xlsx]

## Sheet: ED Fig. 10a
Hemoglobin (g/dL)
Carrier 4d	2015 4d	Carrier 10w	2015 10w
15.2	14.7	14.5	14.6
15.6	15.4	14.3	14.3
15.2	14.6	13.5	13.7
16.3	14.5	14.4	14

## Sheet: ED Fig. 10b
MCV (fL)
Carrier 4d	2015 4d	Carrier 10w	2015 10w
51.2	52.3	50.9	52
51.7	51.8	51.1	52.3
51.8	51.9	50.8	51.4
51.5	51.5	50.9	51.7

## Sheet: ED Fig. 10c
MCH (pg)
Carrier 4d	2015 4d	Carrier 10w	2015 10w
14.1	14.5	13.5	14.2
14.1	14.4	13.4	14
14.2	13.7	13.5	13.8
14.1	13.7	13.7	13.8

## Sheet: ED Fig. 10d
MCHC (g/dL)
Carrier 4d	2015 4d	Carrier 10w	2015 10w
27.5	27.7	26.5	27.4
27.2	27.7	26.3	26.8
27.4	26.4	26.5	26.9
27.3	26.6	26.8	26.6

## Sheet: ED Fig. 10f
Cell viability (%)
2015 Concentration (µM)
0,25	0,5	1
113.305	96.0183	74.5994
97.4526	94.5425	77.3941
99.37	77.3197	95.8307

## Sheet: ED Fig. 10g
Cell viability (%)
2015 Concentration (µM)
0,25	0,5	1
105.42	108.85	86.94
100.29	115.51	83.04
98.19	112.5	75.31
